# Supplementary material for: Genome-wide functional annotation and structural verification of metabolic ORFeome of Chlamydomonas reinhardtii
Source: BMC Genomics. 2011 Jun 15;12(Suppl 1):S4. doi: 10.1186/1471-2164-12-S1-S4 (PMC3223727; doi:10.1186/1471-2164-12-S1-S4)
Supplement: Additional File 1 — JGIv4.0 gene model names, their predicted sequence, EC annotation, and verification status of their structural annotation. [file 1471-2164-12-S1-S4-S1.xls]

## Sheet: JGI4_metabolic_verif_consolid
ORF Count	JGI4.0 Gene model name	Predicted ORF Sequence	Predicted ORF size	EC number	454 Verification	Contigs assembled from Sanger reads (* = SNP or mismatch; ** = insertion/deletion or splice variant)	5' verified by Sanger reads( * = SNP or mismatch; ** = insertion/deletion or splice variant)	3' verified by Sanger reads ( * = SNP or mismatch; ** = insertion/deletion or splice variant)
1	acegs_kg.scaffold_1000038	ATGCTCGCCAACATCTTCCAGCAGACCCGGCTCGCTGGGCGGCAAATGCAGCGCGCGGCCGTCCGGTCCAGCCACGGCCGTGTGCAGGTGGTGACCCGGGCCATCGCCGTGGGCCAGAAGCTGCCAGAGGGGAAGTTTAAGTACTTTGATGGCGAGGGCCAGATGCGCGATGTGACCACGGACGAGCTCTGTAAAGGCAAGAAGGTTGTGCTGTTCGCGGTACCGGGCGCCTTCACGCCCACCTGCTCGCTGAAGCACGTGCCGGGCTTCGTGGACAAGGCGGATGAGTTCAAGACCAAGGGCGTGGACACGATTGCGTGCGTGTCCGTAAACGACGCGTTCGTGATGGCGGCGTGGGGCAAGGACCTGAAGGCGGGCGACAAGGTGCTCATGCTGGCT…	585	1.11.1.15	0.9983	verified	verified	verified
2	acegs_kg.scaffold_1000099	ATGGCCGAGGGAAGCCTTGCTGGCTTTGCATCGTTAGAGGAGCTGCTGGAGGAGTACGTGCCCGCGGACAAGCTCAAGCAGGCCAAGCGTGTGATCTATGGGCTAAATTTGGGAGAGCCGGTGGGAGAGCTGCAGCTCGACGCGGGAGTGCTGGAGCGAGCGAAAGCGATGGGTTTTGACCTTCGCTCGGCGCTGTTTCGCGCTGCACCGGAGCAAATGCGTCCACCGCGCATCGTTCGCATCGGCCTGATTCAGAACAAAATTGTGCTGCCCACGACCGCGCCCTTCGCCGCGCAAGCCCAGGCCATCCGCGACCGTGTTGAGGTTATGCTGGACACCGCCGGTAGGGCGGGTGTCAAGGTGGTGTGTCTCCAAGAGGCATGGCACATGCCCTTCGCA…	1182	3.5.1.6	1	not verified	verified*	verified
3	acegs_kg.scaffold_15000054	ATGGCGGGCGACTTTGCTGCTTTCGAGGCGAAGATGAAGGCCGCGAACCTTTCGCAAGCCGCGATAGCGGCCTTCAAGAAGAACTACGACCAGCTGGTGGCTGGTGTGACCGGCATGGTGGCGGAGGCCGACATCTCCAGCGCCGACGGGCTGCCGTACCTCACCTCCCTGCCGCACGTGTCTCCCGCGGATGCCAAGTCGCTGCTGTCCGCCACGGCTGTGCTCAAGCTGAACGGCGGGCTGGGCACCAGTATGGGTCTGGAGAAGGCCAAGAGCCTGCTGGTGGTCAAGGACGGCAAGACCTTCCTGGACCTCATCTGCGAGCAGGTGAAGCACATGCGCGCCACGTACGGCAGCCAGGTGGTGTTCACGCTCATGAACAGCTTCAGCACCAGCGAC…	1425	2.7.7.9	1	not verified	verified	verified
4	acegs_kg.scaffold_20000058	ATGCGCGGCGTTATCGTCGTGGCGCTCTTGAGCGCGTGTGCTTATTATCTACCAGGGACGCTTAACCCGACGCTGCCTTACCCGGCCCAGCGCTTCGGATTCGCGCACATTGACCCGGCCACCCTGCCGCTGGACAACTCGCCGCTGGAGGGCGTGTACGCGCGCAATGAGGTGCTGCGCAAGGCCCACAAGCTGTTTGACGGCGTTATCGCGTCCGCAGAGACCGTGGCGGTGTCACCCGAGGGCAACCTCACGCTGGTTGACAAGCACGGGTTTGTGTACGAGGCGGAGCCAGCAACCAAAGTCCCGGGTGCGGTGTTCACGGGCGAGTGGGCTCTGGACCTGCCCGCCACCTACTACCTGGGGCCGGGCCGGCCGCTGGGCTTCCACCACGACGCC…	1197	4.3.3.2	1	not verified	verified*	verified
5	acegs_kg.scaffold_2000053	ATGGCGGACGAGATGGATCCCATGACGGCCTGCATCACCGCCCTTACGGATGCTGCTATGACAACTGCGCAAGCGACGGCGCTGTGCGGGCAGTTCGCGTTTGCCGCGGACAACAGTGACCTGAGCGACCGGCTCGATCAGACGAACCAGGGCCTGAACACCCTCTACCTGGTATCATGTGGTGCTCTGGTGTTCGTCATGCACGCTGGCTTTGCGATGCTCTGTGCCGGTGCTATCCGCTCCAAGAATACCATGAACATCCTGCTCCAGACTGTCATGGACGCCGCCGTGTCCGCCGTCGCCTTCTACATCCTGGGCTACGGCTTCGCTTATGGCATTGGCAACAACCCCAACGGCTTTATCGGTGACTCTCTGTTCGGCCTGTCTCGCTGGGTGTCC…	1500	RXN-9615	0.298	not verified	not verified	not verified
6	acegs_kg.scaffold_23000039	ATGGCCAACACTGTGCCGATTCACGACTTTAGCAACGTCACTGAACTGAATGAGGAGCAAAAGCGTCAGCTGAGCGAACTGGAGCGGGCGCAGGGTGTTGCGAGCGATGCGGGCTACCGCATCGTGGCACCGCAACCCACCGCAAAGCTGCTCAGCGGCTACACCATCCCACTCGTGGGGCTTGGCACCTGGAAGAGCGCCAAGGGCGAGGTGGGCGCGGCGGTGGCCACGGCGCTGCGTGCCGGATACCGCCACATCGACTGCGCGCGCATCTACCAGAATGAGCACGAGGTGGGCGAGGCGCTGGCGGCGGTGCTGGCGGAGGGCGTCGTGAAGCGAGAGGAGGTGTTCATCACGTCAAAGCTGTGGAACACGGACCACGACCCGGCCCGTGTCGAG…	1065	1.1.1.2	0.8958	not verified	not verified	not verified
7	acegs_kg.scaffold_24000043	ATGCTGGGGGCTGACCAGCCCATCATCCTGCACCTGCTGGATGTGGAGCCCGCGAAGAACGCGCTCGAGGGCTTGCGCATGGAGCTAGTGGATGGCGCTTACCCCCTGCTGGAGGGCGTGCTGACATTCACGGACGTGGCCGCGGCGTGCAAGGACGTGGACGTGGCGGTGATGGTGGGCGGCTACCCGCGCAAGGCGGGCGAGGAGCGCAAGGACGTCATGGCCAAGAACGTGTCCATCTACCAGCAGCAGGCCAGCGCGCTGGAGGCAAACGCCAGCAAGGACGTCAAGGTGGTGGTGGTGGCCAACCCCGCCAACACCAACGCGCTCATCCTGGCGGAGAACGCGCCGTCCATCCCGCGTGAGAACATCACCTGCCTCACACGCCTGGACCACAAC…	906	1.1.1.37	1	not verified	verified	verified
8	acegs_kg.scaffold_24000066	ATGGCGGGAGACAAGACCAACGGCGCTGCTGAGCCGGTGTTTCTGCTTTTCGGCAAGTCGGGCTGGATCGGTGGCCTGCTGCAGGAGGAGCTGAAGAAGCAGGGAGCCAAGTTCCACCTCGCGGACGCGCGTATGGAGGACCGCTCTGCCGTTGTTGCGGACATTGAGAAGTACAAGCCCACCCACGTGCTGAACGCGGCCGGCCTGACTGGCCGCCCCAACGTCGACTGGTGCGAGACGCACAAGCTGGAGACCATCCGCGCCAACGTGATTGGCTGCCTGACCCTGGCGGACGTGTGCAACCAGCGCGGCATCCACATGACCTACTACGGCACCGGCTGCATTTTCCACTACGACGATGACTTCCCGGTCAACAGCGGCAAGGGCTTCAAGGAGTCC…	933	RXN-5481	0.9979	verified	verified	verified
9	acegs_kg.scaffold_24000087	ATGAGCGGGAGGCCGCGCCGTGCGCCGAAGCGGAGCAAGAAGTATGACGACGAAGTGGACGACTTCTCCGACGATGGCAGCGACGTGCCGCTCTCGGACAGCGACTCGGAGGACCGCAAGCCCCGCAAAAAGGCCGCGGCTGCCCGCGGCAAGAAGTCGGTAGAGGCCTTCACGACGGACGAGGGCTGGAGCTTTGAGCCCCCGTCAATTTTCTACAAGGAGTATGGTGACGCGCAGCCTGCCGACAAGATTGCTGCTTTCGACCTGGACGGGACGCTGGTTAACACCAAGAGCGGCGCAATGTTCGCCAAGGACGACCTGGACTGGAAGTGGTACAACAAGAGCGCTCCCGAGAAAATCCAGGCCTATGCTGACGAGGGCTACAAGATTGTGGTGTTC…	729	3.1.3.32	1	verified	verified	verified
10	acegs_kg.scaffold_28000022	ATGTGTGTCAGGGCATCTGCGTACAAGACAGCGCCGCCGCAGCTGGGCGTGTTGAGCAAGGAGCAGGTTGACAAGTTCCACCGCGACGGATTTCTGGTGCTGGAGAAGTTCGCCAGCCCGGAAGAGTGCGCGGCGCTGCAAAAGCGCATGGACCAGCTGCTCCAAGACTTTGACCCACAGACCGTCTCGATCTTCAGCACCAAGAACCAGGCGGCCACCACAGACAACTACTTCCTCCGCAGCGCCAGCGACATCGGTTTCTTCTTCGAGGACAAAGCGTTTGACGAGGCGGGGCAGCTGCGGCAGGCCAAGGAGCTGTCCATCAACAAGGTCGGACATGCTCTTCACGACCTGGACCCGGTGTTCCGGCAGTTCAGCCGCTCCGCCGCCGTGTGCAAC…	888	1.14.11.18	0.9977	verified	verified	verified
11	acegs_kg.scaffold_3000210	ATGGCAAGCATTCGCATGAGCGACGACGCGCTGACGGTCCTCACGCAGTCCTACAACCCCGTGTCCTTCACCACGGAGGGCATGCGGAAGAATGACGGGCTCTTCTATAAGATCTCGGAAAAAGATATCCGCATTCTTAAGAAGCTGGGCCAAGGCGCCAGCAGCATCGTGCACAAAGGCTTCTTCATCCGAGAGAACAAGTTCGTGGCCGTCAAAAAGATTAACGTGTTCGAGCGGGATACTCGGCACCAGATGCTAAACGACTTGAAGGCGCTGTGTGACGCGCCCAACAACGTGCCTGGCTTGGTGTCCTTCTACGGCGCCTACCACGTGCCAGAGAGCGGTCAGATCTCCATTGTGCTCGAGTATGTGGACGGCGGCTCTCTGGCGGACGTGCAG…	1359	2.7.12.2	0.9993	not verified	verified	verified*
12	acegs_kg.scaffold_31000032	ATGGCTGTCGCTGAAATCGGTCTGGTTGGCCTGGCGGTCATGGGCCAGAACTTGGCCCTGAACATCGCGGAGAAGGGCTTTCCCATTTCGGTCTACAACCGTAGCTATGACAAGACTGAGGCCGCGGTGAAGCGCGCTCAGAAGGAGGGCCTGGGCGAGAAGCTGCACGGCTACGAGCAAGTCAAGGACTTTGTGCAGAGCCTGCAGAGGCCCCGGCGCGTCATCATCCTGGTGAAGGCCGGCGCGCCCGTGGACCAGACCATTGACCAACTGTGCGAGTTCATGGAGCCTGGTGACATCATCATTGACGGCGGCAACGAGTGGTACGAGAACACGGAGAAGCGCATGGCCAAGGTTGCCGCCAAGGGCATCCTGTACATGGGCATGGGCGTGTCCGGC…	1473	1.1.1.44	0.9986	not verified	not verified	not verified
13	acegs_kg.scaffold_37000023	ATGATTGTCCAGCTGGCCTTTCAGGCCATAATATGCCAGATAATTGTAACTGCGACTGCGCGCGGGCTCGCGGCACTGGCTCCGCTGCCGCTCGTGGTGAACTACACGGATGTGCGGCAGTGGCTCGACGACGGCAACACCGCCAACATCTTCCTGACGTGGACGACGGGGCCGGAGACGCTGGACGCACTGGCGGTGGAGTGCATCTCATCAGTCATCAATGTCTATGCGCACCAGTATGAGCGCAGAGGCGCGGCGGGGGGCGTGTTCCTGCTCGCCAACGCGCTGCGGGAGGCCGACATGGACGCACACGGCTGGGTGCGGCCGGGAGTGCACCTGGTGCGGTACGGCGTGGCGGAGGTGTTGCAGGACACGCCTGTGGGTTCGTGGTACGTAGAG…	1296	2.4.1.228	1	not verified	verified*	verified
14	acegs_kg.scaffold_4000124	ATGCAGCTAGCGAACCTTAACGCGAACGCCTCTCGCTGCCAGCGGGATGGATCATCGAAGCCTTCTCATCGCCATGTAGTGGTTTCCGCACAACGGTTGGCTCAGCGCACAGGCGCGGAAGGTTCTGTCGCGCAACATGCCAGTCGTCGCGTTTTCGGCGCCTCGCTGCTTGGGGCCATTGCGGCGGTGTCGATGATTCCCGCTGGAGAAGCGCAAGCAGGGTTCAAGAAGGAACTGAAGAAACGCAAGATCCCCGAGGAGGACTACGTGCAGCTGCCTGCAAACGGGCTACGTGTGTACGACCTGGAGGAGGGCAGTGGGGCGGAGATTAAGGCAGGCGACAAAATTGTGGTGCACTACGACTGCCTCTACCGCGGTCTGGATGTCGTGTCAAGCCGC…	702	5.2.1.8	1	verified*	verified	verified
15	acegs_kg.scaffold_48000041	ATGGTTATGCGTCTGTCTGAGGCCCTGTACCAGACCTTCTTCAAGCGGTCAACCGTGTACATCCCCATGCTGCTGGTGGGGGCCTACTTCTCGAACGAGGCCATCGACTACGCTGTCGATAAGATGTGGACCACCCGCAACAAGGGGAAACTCTTCTCTGACATTATTGCGGAGCGGACG	180	1.10.2.2	1	not verified	not verified	not verified
16	acegs_kg.scaffold_50000002	ATGAGGCTTGCTTCACGCCCTTCCGCAACCGCGGTGCCTCACCCGGCGCGCGCTTGCGGCTGTCGGAATGTGCTCGCGCCACTTCGGGTGGCGCAGATGCCTGCGCGGACCGCTGATGCGGCAGAGCAGAAGCGTGCTGCAGCGGAAGTGATGGATGGCGAGGGCGCTGCGAATGCGGGCCCAGACTATTCCATTGTGCAGCGCAACCTTGCGCTGGAGCTCGTCCGCGTCACAGAGGCCGCTGCGCTCGCGTCGGGGCGCTGGTTTGGCAAGGGTGACAAGAACGCCGCTGACCAGGTAGGGCCAAGTTCGTACGCCTCGCAAAGGCAGCGCTCACACAAGCCTGCTAGAAGCGGCATAGAGCGATGCGACGGGCTGCAGGCGCCCATGCTGTACTGC…	1308	3.1.3.37	0.9549	not verified	verified*,**	not verified
17	acegs_kg.scaffold_5000031	ATGGTCGCTAAGATTGGTGCCCCCGCTCCCAAGTTCAAGGCCCAGGCGGTCGTGAACGGCGAGATCAAGGAGATCAGCCTGGATGACTACAAGGGCAAGTACGTGGTGCTCTTCTTCTACCCTCTGGACTTCACCTTCGTGTGCCCCACAGAGATCGTGGCCTTCTCTGATCGTGTGGAGGAGTTCCGCGCCATCAACACCGAGGTTATCGGCGCCAGCATTGACAGCCAGTTCACCCACCTGGCCTTCAGCAACACCCCCCGCACCAAGGGTGGCCTGGGCGGCTGCAAGTACCCCCTGGTGGCTGACCTGACCAAGCAGATTGCCAAGGACTACGGTGTCCTGATTGAGGACGGCCCCGACGCCGGCGTCACCCTGCGCGGCCTGTTCATCATCAGC…	597	1.11.1.15	0.9966	verified	verified	verified
18	acegs_kg.scaffold_5000102	ATGACAAGCCCGCAGCCTCCCGCGTGCGGGGCTGCTCTCGCCCTACTGCCCGGAGGCCCTGTTCCCGACGTCTCCCGCGTGGGGCGGCACAAGCAACGCTATGGAGATTCAGGAGAGCGGCTGGTGGCAGGGTGCATCCCTGTCAAGTTCTCGGGGTGCCCCAAAAGCGCTGAGCATGTACAAGTTTGCATGATAACCACCACGAGCGGGAAGGGCCTCGTGTTTCCTAAGGGCGGCTGGGAGGACGATGAGAGCGTGGAATCGGCCGCGCAGCGCGAGACCGTTGAGGAGGCGGGCGTGAGGGGCATGCTTGAGGAGCCGCTGCTGGGCGTCTTCCCCTTCACGAGCGGGAAATACTACATCCAGGAGGGCCAGTCAGCCGCCACGCCGGGGCGCTGC…	783	3.6.1.22	0.9987	verified	verified	verified
19	acegs_kg.scaffold_5000113	ATGCCGATTGAGGGCATCGAGCTGGACGATGAGAAATTTGTCGACCTCCTCGGCAAGCTCATAGGGGAGAGCAAGCACCTGCAAAACAACCCACCCGAATTTGTTCCCAAGGAAGACCGAGCTGCCCGGCACGTGTTGGAGGTGCTTCAGCCTCTAAGCCAGGAAAATGGTGGGCCGCTGCGCATCCGCCGCATCTCCTACGTGGAGGGCCGCGGCAACATAGTGGTGGAGTATCCCGGCGAGCACGACGGCGGCATAATGAGCTTCGTGGGCTGCCACATGGACGTGGTGACTGCCAACCCAGACACGTGGACGTTCGACCCCTTCTCGCTGTCCATTGACGGGGACAAGCTGCGCGGCCGCGGCACCACGGACTGCCTGGGTCACGTGGCCCTGGTG…	1314	3.5.1.16	1	not verified	verified	verified
20	acegs_kg.scaffold_5000154	ATGCAGTCGATGCTGAAGCAGCGCTCGGGCGTTCGCGCCGCGCAGCCCGCCCGCCGGGCCGTGCAGGTCCGCGCTGTGGCTGCCCCCGTGAAGGCGGCGACCTCTAAGTCGCCCATCGTCACCCCTGAGACTGCCAAGGACCTGTACTACGACATGGTGCTGGGCCGCGAGTTCGAGGAGATGTGCGCCCAGATGTACTACCGCGGCAAGATGTTCGGGTTCGTGCACCTGTACAGCGGCCAGGAGGCGGTGTCCTCGGGCGTCATCCGGCAGCTGCGCCAGGACGACTACGTGGTGTCCACCTACCGCGACCACGTGCACGCGCTGTCCAAGGGCGTGTCGGCGCGCGAGGTCATGGCCGAGCTGTTCGGCAAGAAGACCGGCTGCTGCAGGGGCCAG…	1194	1.2.4.1	1	not verified	verified	verified
21	acegs_kg.scaffold_5000177	ATGCGCTTCCACGGGAGGCACGGCGTGCTGCAAGAGGAGACGCGCCTAGGCCAGCCATTCGTGGTGGATGCTAGCCTGCAGGTGGACACGTTGCAGGCGGGCGCCACAGACGACCTAGCCGACACAGTCAGCTACGCAGACGTGTACAAGGACATCAAGGGCGTCGTCGAGGGCGAGCCCTGCAAGCTGCTGGAGGCTGTAGCGCACCGGGCCTGCGCCGCCGTGCTGGCTCAACACAGCGGCGTGCGGGAGATGCGGCTGGCCATCCGGAAGCTGTGCATACCGGGCGTACCCAGCGTGGTGGAGAGCGTAGGTGTGGAGGTGTACAGGCATCGATGA	339	4.1.2.25	0.9971	verified	verified	verified
22	acegs_kg.scaffold_68000015	ATGGCGCTCGCGACTGAGAAGTGGTGGGATGCCAACACGGTCGCGGTGGTGACGGGCTCTAACAAGGGCATTGGCTTTGAGGCCGCGCGCATGTTGGCAGAGCAAGGCTTGACTGTGGTGCTTACGTCCCGCGACATTGAGCAAGGCAAGGCGGCCGTGGCCAAGATCAAGGAGGCAGCCCCTGGTGCCCGTGTGCTGCTGCGCCAGCTGGACCTCGCCAACGCCGCCTCCGTGGACTCGTTCGCGACCTGGCTGGAGCAGGAGACGGGCGGCCTGACCATCCTCATCAACAACGCCGGCTTTGCGTACAAGGGAAACATCTTCGGAGCTGATGAGGCCCAGACCACAATTAATATCAACTTTGCGGGCACGCGGCACCTGACTGAGAAGCTGGTGCCG…	834	1.1.1.184	1	verified	verified	verified
23	acegs_kg.scaffold_69000018	ATGAAGGGCAGCCAGCTCTCCTCATCGGCGAAGCGCATTCAGAAGGAGCTCGCAGAGATTAGCTTGGACCCGCCCTGCAACTGCTCGGCTGGGCCAAAGGGTGACAACCTATATGAGTGGGTGTCAACGATTGTGGGACCATCAGGATGCCCCTACTCGGGAGGCGTTTTCTTCCTAGACATCACCTTCCCGCACGACTATCCGTTCAAGCCACCGAAGATTGTCTTCCGCACGCGCATCTACCACTGCAACGTGAACAGCCAAGGGCAGATTTGCCTGGACATCCTCAAAGACCAGTGGAGCCCGGCGCTGACCATCTCTAAAGTGCTGCTGTCCATCTGCTCACTGCTCACGGACTGCAACCCCAAGGACCCGCTGGTGGGCTCCATCGCTAAGCAG…	468	6.3.2.19	0.9957	verified	verified	verified
24	acegs_kg.scaffold_69000020	ATGGACATTGCTCAGGTCGACGAGATTATTGAGCGGCTTTTGGACGTGCGGAATGGCCGCCCGGGGAAGCAGGTGCAGCTGGCGGAGAATGAGATTCGTCTGCTCTGCTTGACGGCCAAGGAGATCTTTATGAGCCAGCCCAACCTGCTGGAGCTGGAGGCGCCCATCAAGATTTGCGGCGACATCCACGGGCAGTACTCGGACCTGCTGCGCCTGTTTGAGTATGGAGGCTTCCCTCCGGAGGCGAACTACCTATTCCTCGGCGACTATGTCGACCGCGGCAAGCAGTCTCTGGAGACCATTTGCCTGCTGCTGTCGTTCAAGATCAAGTACCCGGAGAACTTCTTCTTGTTGCGGGGGAACCACGAGTGCGCGTCCATCAACCGCATTTATGGCTTC…	915	3.1.3.16	1	verified	verified	verified
25	acegs_kg.scaffold_8000072	ATGGAACGGCGCCCACAAATTCTGCTAGCAGCAACAGGAAGCGTCGCTAGCATCAAGGTTGCGACGCTCTGCCGATTGCTACTGGAGATAGGCGACGTAAAACTGATTGTCACCAGCTCAGCGAAGCATTTCATCAACGAGGACGAGCTGCCGGATGCGGTGAAGCCGATTCTAGGGGACGAGACGGAGTGGCGGCAATGGCGCGCCGTGGGCGACCCCGTGCTTCACATCGACCTGCGCCGCTGGGCCGACGTGCTGGTGGTTGCACCGCTGTCCGCCAACAGCCTGGCCAAGCTGGCAAACGGTATGGCTGACAACCTGCTGACGTGTGTGGTACGTGCCTGGGACTTCCGCAAGCCCCTGCTGGTTGCGCCCGCCATGAATACGGCCATGTGGGCG…	1086	4.1.1.36	1	not verified	not verified	not verified
26	au.g10256_t1	ATGCAGTCCGTGCTGGCCAAGGAGAAGGCCAAGATGCGTCAGAAGCTGTTGTCGGCACGTGACACCGGTGTGCCGGGCGGCGGGCCCCGCGACACGCTGACCCGCCTGCCGGCGCGCGGCACCCCCGTGGAGGAGGTGGCGGCACGGCTGCAGCGGCGAGCGCTGGCGGACGTGCAGCTGGGCGCCGACGGCGAGTCCCGCCTCAGCGGCGCCGTGTACATGGCCGCGCACAGCCCGCACCGCCGCCTGCTGGACTCCACAGTGGCCGCCTTCAGCCTCACCAACCCGCTGCACGCCGACAGCTTCCCCAGCGTGCGGCAGATGGAGGCGGAGGTGGTGGCCATGACGGCGGGGCTGCTGGGCGGCGGGCCGGCCGGGCCGGCGCCGCAGGTGTGCGGC…	792	4.1.2.27		not verified	not verified	not verified
27	au.g10375_t1	ATGGGCAAGCCTGATAATGATGGAGACCTGTCACACTCATTATACACACCCGAGCTGCTCCGGGCGTGTCAAAGGCTGCCCAAAATCGAACTGCACGCGCACTTAAATGGCAGCGTGCGGCCGCAGACAATCAAGGACATCCTGGATGAGCGCTCCCGGGCGGGCGAGGCGCTGCCAGTCACGGAGCAGGAGCTCGCAGACATCACAGTGGGTGGCGAGCGCTCCCTGCGCGACTGTTTCCGGCTGTTCGACGTCATACACGCCGTCACCACCACGCACGCAGCCATCAGCCGCATCGCCGCCGAGGTGGTGCGCGACTTCGCGGCGGACCGTGCTCGTCCCGAGTACGGCATGACCAAGGAGTCGTACACGCAGGCGGTACTGGACGGCATAGACGCC…	1410	3.5.4.4	0.9986	not verified	verified*,**	verified
28	au.g10467_t1	ATGAAGTACAACGACCAGCTCAAGGGCCACCTGCACCGCCTGGCCGACGACCTGCACCCGCTGCGCGTGCGGGCGCTGTTCGAGGCCATCCCCGACGAGGACCTGGACCTACTGGACATCCAGGGTGCGTGCGAAGGGGCGGTGGGGGAGTGGCGGCCGGCCCGAGGACCTAGTGGTGACCACGTGGCTGTGCCGCCCGTGGCCATCCGGCCCAGTGTGGAGATGGACGGCGCCAGCAACGAGGACGACATCACCATGAAGCTCATGCAGATCATCGAGGTGAACAACGTGCTGCGGCAGGGGCTGGAGAAGGGGCTGCCCATATCCAACCTCATGGAGAACTGGGACTTCCTGCAGGTCCAGGCGGCCATGCTCATCAACAGCGACCTGCCGGGCCTG…	4182	2.7.7.6	0.9125	not verified	not verified	not verified
29	au.g10592_t1	ATGGCAACTTCCCCAGCCCCCGATGCGGCCAAGCTGCGGTCCATCGTCCAGGCGGGGTCTCCCGTCCTACGGCAGCCTGCCAAGACGGTGCCTCGCGAGCTGCTGGGTAGCGGCTGGCTCCGGGGCCTGGCAGAGGAGATGACGGACGTCATGCGTGCGGCGCCGGGGGTGGGGCTGGCCGCACCACAGATTGGCGAACCCTGGCGGGTAATTGTGATGGAGGACCGCCAGGAGTACATGGACCGGCAGGCGGCGGCGGGCGTGTACAGCGCCGAGCTGCTGGCGGCGGTGGAGCGGCGGCCGTTCGGGCCGCTGGTGGTGGTCAACCCCACCCTCAAGGCGGTGGGGCAGGAGGGCGGCGCGTTCTTCGAGGGCTGCCTCAGCGTGCGCGGGTACACG…	672	3.5.1.88	1	not verified	verified	verified
30	au.g10745_t1	ATGTCTGGGCGCGGGAGAGGCCGAGGCCTTACCTCGCTCCGCGCTTTCGATGCGTCGGAGCCTGGAGGAGGTCGTGGAGGCCGTGGTGGCCAGGGGCGAGGCCGAGGCTACAAGAAACCGCTCAATGCCAACCTGAACTATATGCCCCGCGACGGAGGCAACGGGAACGAGGAGGACAACAGCGCCAAGCTGGCCCAGGTCCGCGCCGAGGACGCGCTGGACGAGGGGCTGGGCTGGAAGCTGTTCACCACCGGCGAGGATCGCCTGGGCTGGCTCATGAACATACAGTCGTCCCACATGGCCGACAAGGACACGGGCCAGGTGGTGGCCTCGGTGGACTGCTACTTCATGTGCCAGGACGGGTCCATGTTCAAGGCGCGGCTGGCGTTCGCGCCCTAC…	1632	2.7.7.7	0.042	not verified	not verified	not verified
31	au.g10757_t1	ATGACAGACCGCAAGCTTAATATTCTGCACTTTAACGATGTGTACAACATTGAGGCTGGTCGCCAGGAGCCGGTCAAGCAGCTGAAGGCGAAGGGCGTAAACCCCCTGGTGCTGTTCAGCGGCGACGCATACAACCCCAGCCTGATGAGCACCATGACCATGGGCGCCCAGATGGTGCCCATCCTCAACGAGATCGGCGTGCACTGCTCCTGCATGGGGAACCACGACTTCGACTACGGCCTGCCCAACCTGCTCAAGCTCAACTCGCAGTGCAAGTTTCCCTGGCTCATGGCCAATGTGTTGGACAGGGCCACAGGGAAGCCGTACGCGGACGCTGCCGGCACGTGGACAACGGAGTGGAACGGCATCAAGGTCGGCGTGGTGGGGCTTGTGGAGGAG…	1686	3.6.1.45	0.9988	not verified	verified**	verified
32	au.g10792_t1	ATGGACGGCATGCCGCCACCGCCCCGCGCCATCAGCCCCTTCGCCATGCAGGCGGTGGGCTATGGCGACCGGCGGCTGGCGGGCTTGTACGACGCGCGCTTCCACAGCACACACAACGGCGCCACGCCCAAGGACTACCGCGTGCTCCCAGAACGCATCATCCTGGTGCGGCACGCGGAGTCGGAGGGCAATGTGGACAACAAGGCCTACAGCTACATCCCCGACTCGCAAGTGCCGCTGACGGCGCGAGGACACATGCAGGCGCGCGAGGCGGGGCAGATGATTAAGCAGGTGATGAAGTCGGACCCCGAGGCGCGCGACAACTTCCGCCTCTTCTTCTACATCTCCCCCTACAAGCGCTCGCTGCAGACCTACGAGGGCATCTGCTCTCAATTCCCC…	912	5.4.2.1	0.9978	not verified	verified	verified
33	au.g10810_t1	ATGGCAAGGTCGCAAACCGCATACGATGAGGTGTCGGAGGACGCGGTGTCGCAGGCGGTTCTGCTGACGGACCAAGCCACTGCCAACACTCCGCCGGCGGTGCTGGACCGCGTACGGGCTCACGGCACGCGCATCGTCATCATCGGCCGGCAGCAGCGCCTCACCGACATGCCGCCCTTCCGCTGGCTGCTGACGTACCAGGGCTCGGGTGGCCAGGGCACCAACGGGGACGGCCGGCAGTGGGTGGACATCCGCGGCGCGGGCGCGGTGGCGGGCAATCCGGCCATGGCAGTGGGCGAGGAGGACTTGTTGGAGACCTACGACGAGGTAAACACAGGGGACGGCTGGGGCAATGAGAGTGTGTTCATGCACGAGCTGGCGCACACCCTCATTGACGCC…	1050	3.4.24.21		not verified	not verified	not verified
34	au.g11009_t1	ATGAGCAAGGTTCTGCGGCATAAGCCGCCGCCTGGGGCCATGGATGCCGCTGGGTGGGTCAACCTGCCCGTGCTACTCCGGCATCTCAAGAACCAGCCCACGGAGCAGCAAGTGCGGGAAATCGTCGCAGCGTGTCCCAAGAAGCGGTTCGTCCTGGACGACACCACCAACCCGCCGCGCATCCGGGCCGCCCAGGGCCACTCCGTGGAGCTGGAGGAGGCAGTGCTGGAGCCGGTGACGGAAGCCAGCCAGGTGCCGGTGCCGGTGCACGTGACGGGAGTGGACGGCTGGAGCGCCATCCAGTCTTCCGGCGAGCTGCGGCGGATGAAGCGGACGCACGTGCACTTCGCCACGGCGCCGCACCATCTGCGGAATAACAAGTGGGCCGAGGTGTACCTG…	723	2.7.1.160	1	verified	verified	verified
35	au.g11067_t1	ATGTTTGTGGCGCGCCCTCCGGTGCCAGCTGGTGGCGGCGGGCCCACGAAGCGCCCTGCGGTCATCCTGATCCACCAGATCCTGGGACTGCAGCGGCGAGAGGCTGATCTGGCCGCTGCGCTGGCAGCTCAGGAGGGAGTGGTGGCGGTGGCTCCGGACTGCTTCCAGGGCCAGTCCACGCTCTGGCCCTTCCGAGCCATCACCCTGGGCTTCAAATACGCACTGCGCGATGGCGCCAGCTGGGGAGTGGAGTCGGTGCACGAGGCGGTGCGCTGGCTGCAGGCTCAGCCGGACGTGGACTCGGATCGCATCATCGTGGCGGGCTTCTGCTATGGTGGCGGCGCGGCGGTGCGCTACGCAGCAGCCTACCCAGGCGAGGCGGCAGGGGTGGCAATCTTT…	687	3.1.1.45	0.9956	not verified	verified *	not verified
36	au.g11295_t1	ATGCCGCGCGTTAAGTCGCCTTCGCAGGCTGAGATTAGCAGCAACCCTCGCGAGTTTGCGCTGCTCGCCCAGGCGGCCCCCAACGGCGATGTGGACCCGGAGGTCCTGAGCCAGTACATCAAGCTCTATGGCCAGCCCTCAGCCAGCGTGCCTCAGGGTGAAATCACCTTTGCGGAATTCGCCGCCATGTTCAGCCGCCCTGCCGGGGGCGACAAGCCCGCCAACAACTGCGTGGGTTATGCGGCGCTTGACAAATCGGGCGTGCTTGCGCCCTACTCCTTTGATCGCCGGCCGGTAGGCCCCGGTGATGTGCGCATTCAGATCACGCATGCGGGCATCTGCCACAGCGACCTGCACCAGGTCAAGGACGAGTGGGGCGGCTCTGTGTTCCCCATGGTG…	1272	1.1.1.255	0.9984	not verified	verified	verified *
37	au.g11300_t1	ATGCAGTCTAGTCGCGTTGCTGGTCCCAGCCGCCCGGCAGCTGTACCCCGTTGCGTTGCTGTTCGCCCGGTGCGCAAGCTGGCCATCGTGCGTGCCGACGCCGCCCCGGAGACTCCCAAGGCACTTGGCACTGAGAAGACTGGCCCCAACTTCAAGGCCTTGCGTGACATTAACCAGATCATGCAAACCCTGCCTCACCGGTACCCCTTCCTGCTGGTTGACCGCGTGGTTGAGTGGGAGAAGGAGAAGTACGCTGTGGGCTACAAGTGTGTCACCATTAACGACAACTTCTTCCCAGGCCACTTCCCCGAGCGCCCTATCATGCCTGGCGTGCTTCAAGTAGAGGCTATGGCCCAGCTGGCGGGCCTGGTGATGCTCGACCCTGAGGACACCGCCGCT…	597	4.2.1.60, 4.2.1.59	0.9966	verified	verified	verified
38	au.g11595_t1	ATGTCTGGGTCGCTGTCTGAGCTGCATGCAATCCCCGGGGTGTGTGTCAACCCGGACCCCTCCACCCAAAACTTTGTCTTCCAGCAGACTATGTTCCGCATCCGGGACCCCGCCAAGTCTCTGGACTTCTACACGCGCGTGCTGGGCATGCGCCTGCTGGCCAAGCTGGACTTCCCTGACATGAAGTTCTCGCTGTATTTCCTGGGCTATGAGGACGTCAAGGACATTCCTGAAGACCCCGCTGACCGGACTGTCTGGATGTTCCGTCGCAAGGCCTGCCTGGAGCTGACGCACAACTGGGGCACTGAGTCCGATCCCAACTTCGCGGGCTACCACAGCGGCAACAGCGACCCGCGCGGCTTCGGCCACATCGGCTTCAGCGTGCCTGACGTGTACGCG…	555	4.4.1.5	1	verified	verified	verified
39	au.g11916_t2	ATGATCGCACCCGGCGCGTATGTGGGCAACCGCGATGACCGGCCGGAGGATGGCAGGCAGCTCTACAACAGCGCGCTGGCGCAGCGCTTCATCTACCGCCACCAGAACCCGGCGGACTGCAGGTCCGCCAAGTTCCTCGTCGCGGAGTTTGATGCCGAGGGTGCGTGCCCGTCCCGGGTGGGCATTGGCTCCACCATCCACATGATGAGCTACGGCCTGACGCGGGCCATGATGATGGGGCGCGTGTACATCCACGAAGACGGCGGCCAGATATGGACGAAGGAAAACCGGCTCTGCGTGACAGGCTGGCGCTGGGACCAGTGCATCTTCCTGCCCTTCTCGCAGTGCAGCCTGGAGGAGGTGCTGGGCGCGGTGGCGGAGGCGCCCTACGCCAACCAG…	1194	2.4.1.68	0.9983	not verified	not verified	not verified
40	au.g11934_t1	ATGGGCGAGCAGCAAAACCATGTGGACAGTGTAAACGAGTGGGTGCCGCCATCAGGCCATACCACCAACCCGGAACCTGTCCTGACACCGGAGGTTGAGGCGCTGTTTCCCGGTGGCGAGTTCAGCGAGCACATGCAGGTTCGTGACTACGAGTTGGACCAGTTCAATGTGGTTAACAATGCCGTGTACAGCAGCTACTTCCAACACGGGCGACACGAGGCGCTTGCAATGCTGGGTCATGATGTTGACGCGTATGCTCGGGATGGAACACCATTGGCGCTGTCACAGCTGAACATTGCCTTCCGAGCTCCCCTCAGATCCCGGGATAAGTTCCGTGTCACAGTGGCGGTGGCCAAGGTGACAGCTGCACGGCTGGTCCTGCAGCAGCGCATCTTTCGC…	579	3.1.2.2	0.9965	verified**	verified	verified
41	au.g12293_t1	ATGCCGGGCGAGGGAGCAGCTGGTGCAGCGGGCGGGGGCTCTGGGCGTGCAGCAGAAGTCCGGCTCTACGTCGATTTCATGAGTCAGCCCTCTCGGTGTGTCGTTATCTTCAGCAGGGTAAACGGCCTGCCAGTGGAGGTCCGACCCATCTTCATACACAAGGGCGAGACACGCTCCCCTGCCTACTTGGCGCTGAACCCGCTGGGCAAGGTGCCGCTGCTGGAAGACACGGCCGCAGCTGCCTCCAGCTCCTCCGGGCCCGGACCCGGACCCGCCGCAGCCGCGGGCGGAGCTGGCGGCAGCTGCGTCCTGCGCCTGCCCGAGAGCGCCGCCATCATGAGCTACCTCGCTGACAGGTTCCCGGGCCGTGTGGCGGAGCACTGGTTCCCGCGGTCGGAC…	903	2.5.1.18	0.4795	not verified	not verified	not verified
42	au.g12345_t1	ATGCAGACCTCCACGCAGCTCATGCAGCTCGGCAGGCGCCAGCTGCTTAGGTCGCCGCGCGCGTTCTCGTCGCCGGTGAACCTTGGGCGTCGCGCTGGAGCGCCGGGGCCCGTGTGCAGCACGGCAGCGGGCGCCACCGTCGCCACGGCCGCGGAGCCGCAAGCCGCTGGTGCGCCGGAGAAGGCGACTGGCGAGAAGGTGGCGCAGCGCAAGCGCATCTTGAGTGGTGTTCAGCCCACGGGCCGGCCCACGCTGGGCAATTACCTGGGCGCGATGAAGAACTGGGTGGCGCTGCAGGAGAGCTACGACAACTACTTTTGCGTTGTGGACCTTCACGCCATCACCGTGCCGCACGACCCTGTGGAGCTGCGCGCCGCCACCCGCTCCATGGCCGCCACC…	990	6.1.1.2	0.998	not verified	verified	verified
43	au.g12644_t1	ATGGACCGGGCTGGGCTGAGCTGCAAGCCCGCCGATGAGGGCTTTCCCTCCTCGCAAAGCGTGTTGGACATCAACGGCCTGTGCGGCCCGCGCCTGTCGCACGATGAGGGCGGCAACATCACCACCGCGGAGCTGCTGGCGTCGCAGCAGCGGCAGGAACGCGACGGCGAGCTGCTGGAGAACGGCGGCGCGGCGGGCGGCGGCGAGGGAGACCCGCTCACGGGCGCCGCCGCGGCCGCCGCCGCCACCGCGCACCTGTTCGCCAGCGCCGACACACCCAACTTCTTCCAGTCCACCAAGTTCTTTGCCTGCCTGGACGTGGAGGAGGCGCAGGAGCTGTTCAGAGCCACCAAGAAGGTGTCGCTGGCGCCGCATGAGGTGCTGTTCCGCAGCGGCGAC…	5352	3.1.1.5	0.0495	not verified	not verified	not verified
44	au.g1280_t1	ATGGTTGCAGCCGCTCGTGGACGTGGAGGAAGTAGCGGCAGCACTGGAGATTTGCGCGACCCCTGGAGGGAGGAGGAGCGGCGCCAAGCGCTGCTCAAGTATGTGCGCGAGGTGCAGCCCGCCTCGGTGGTGCAGTTCGCGGAGCAGACCAACCCGCAGGTGGTGGCGGCGATGCGCCAGACGGTGCTCAACGTGGTGGGCTCACTGCCGCCGCAATATTTCGACGTGCGCATCAACACCGTGGCCGAGAGCCTGGCGCAGCTGATGCTCAGCATCATGACCACCGGCTACATGCTGCGCAGCGCCCAGTTCCGGATGGAGCTGCAGCAGTCGCTGCGGTCACTGCCCTCACACAGCACTGCTACAGCCTCCGGTGCTGCGGCTGCGGCGGCTGCTGGT…	1719	1.5.99.6	0.8645	not verified	not verified	not verified
45	au.g12951_t1	ATGGCGGTTGGGTTCGGCGCTGCTGGGACCGGCGCTGGAGGGGCAGCAGCGAGCCAGGCGGGGCTGGCTCAGGGGCTCCTGGCGCTGCCCAGCCTCTCCACCGCCATCGCCGTGGCCACACGATCATGGTGGTGGCACCAGGCGGCGCGGCTGCTGGTGCTGTCCTCCTTCCAGGTGCTGTTGTGGTACTCCGCCACGGCGGCCTTCCCGCGCAGCTCGCAGGTGCCACCCACAGCCGCCCATAGCAAGCATGATAGCAACAACGCTGGCAACACCAGCGCCAATAGCAATAGCAGCAGCGGGGCCAGCGGCGCTCGCAGCGGCGGCATGCGGCCGCTGTTCGGCACCCGCCACCGCGGCGCAGGGCCGCTGCTCACCTGGCTGTACCTCTCCGCGGTG…	2286	2.7.7.41	0.9615	not verified	not verified	not verified
46	au.g12981_t1	ATGGCCGACGCGTCCCAAGCCACTGATAACACTACCCAGGTTCCACCGCTCCCTGCGGTGGCAGAGACGACACCCGAAGCGGTCAAGGCTGCTGAGAAAGCGGCCGTTGGTGTACACAAAAAGATTAACCTCGCAGCGGCACCCATCCGTCAATACCTGGAGGCCACGGTCGTGCCAGTGCTCATGCAGGGCATGCAGGCGCTGTGCAAGGAGCGGCCGGACAACCCTGTGGAGTTCCTGGCCTACTACCTGCTGTCGCACAACCCGCAGCCCAACACCAAGCCGCTGCCGGCAGGGGCAGAAGCGGGCGCGCCCGCGGCCAAGGCAGATTAA	333	2.7.4.3	0.994	verified	verified	verified
47	au.g13269_t1	ATGGCTTCCGCCGCCGCGCCCGAGGGCGCCAAGGAGAATCGCGCTCGCCGCGACCTCCTGCTCAACATCCAGCACTCGGTCCAGAAGCAGTGGGCTGACGAGAAGATTTTCGAGGCCGATGCGCCCAAGGGCAAGCTGTCGGCTCTGTCTGGCCAGGGCCCGGTGTACCTGCTGGCCGCCACGCTGCGGCCCGAGACCATGTACGGCCAGACCAACGCCTGGGTGCTGCCGGAGGGGCAGTACGGCGCATTCCGAGGCCTGGACGGCGAGGTGTGGGTGTGCACGCAGCGCGCGGCGCTCAACCTGTCCTACCAGGAGCGCACGCCCACGCGCGGCTCTCCCGAGCTGCTGCTGGAGCTGAGCGGGCAGGACCTGATCGGCACGCCCGTGAAGAGCCCG…	897	6.1.1.4	0.9989	not verified	verified	verified
48	au.g13392_t1	ATGCAGCAAGCAGCAGCGGGCAGCCGCTTCCTGGCGGCACTCTGGAACGCCACCTGCCAGCGCACCGCCCTGTCCACACCGTGGCTCCACTCGGCGACCATCTGCAGTGCCTACGCACGCCTAGCTGCGCTGGGCCTGCCCGCGGACGAGCACGCGCAGCTGCGCTTCCTGCTGCATGCCGTGGCATTGCGACACACGCAGTCGCCAGAGGCAGCTGCCCGCTACGCCGCTCTACTGGACCTTGTGGGGCGGCCGGCGGCGGCGGACCGCTCCCTGGCCGCCCGCCTCGCACCGCTGCTGGCGGAGGCGCTGTCAGGTGCGGGTGTGCCGCCTCCGGCACTGGACGTGGAGGAGCTGGCGGCGCTGCTGGTGAAGGAGCAGCTCAACTCCTACGGCGTG…	1407	2.1.1.43	0.9964	not verified	not verified	not verified
49	au.g13506_t1	ATGCGCAGTGCTGTTCATAGAGACGGCGCCATCTACAAGCAGGATGGCAGAACGGCAGAGGGTCCGGGCGTGTCGTACTTCTTCTCCCGGCTGGAAGCCACGTGCGTCCCCGCCTGGACACGCCTGCGGGCGGCCTGCCGGGCCGCGGGCGTGGAGGTCATGTACACAGTCATCCAGTCGCTCACGGCCAACGGGCGGGACCGCGGCCTGGATTACGTCATCAGCGGCTTCCACGTGCCGCCCGGCAGCTGGGATGCGCAGATGATCGAGCAGCTGACGCCCGGCCCGGACGAAGTGGTGCTGCCCAAGACAAGCAGCTCCGTGTTCAACTCCACAAACATTGACTACATTCTGCGCGCCATGGGAGTACGACAGCTGGTGTTGGCGGGCTGCGTGACG…	672	3.5.1.59	0.9985	not verified	verified**	verified
50	au.g13524_t1	ATGGAAGCTAAGAGCAGGCAGTGGTCGCCGGAGGACCCGGAAGGCAACATTATTCTCACTGTTGCGGAGAACCGCATCAGCAGCGACATCGTGCGGGAGCGTCTGAGTCAGGCAGCGGCGGACTTTCCCGAGGAGGCCCTCACCTATCAGGACATGCGCGGCATTCCGGCACTGCGCCAGGGGCTGGCGCGACTGCTGGAGCGCACCTTTATGAAGGGCATCTCCGTGGACCCTGACCAGCTGTCTGTGTCGGCGGGCGCCGGCGCCGTCATCGAGAACCTGTTCCACTGCATCGCCGGGCCCGGTGACATTGTGCTCATCCCTGCGCCCTACTACCCAGCATTCGACAACGACCTGCAGGTCAAGTGCGGTGTTGTGCCGTGGCCCTTCCACCTGGAT…	1269	4.4.1.14	0.9984	not verified	verified	verified*
51	au.g1374_t1	ATGGGCAACATGCCGCGGATCAGTCACCGCCTGCTGGAGCTGGAGCTGGAGCTGGAGCTGCTGGGACCGGCGAGCGAGTCCCGGCCGAAAGACACGATGGGCTCGGTGGAGGTGCCTGCTAACAAGTACTGGGGCGCGCAGACCCAGCGCTCGCTGCTGAACTTCCGCATCGGCGTGAGTGTGGGAGGCGGCGGAATTGGCGGCGCGGCGGCGGCGGCGGTGGCGGCAACAGCAGGAGGCCCAGTGGCGGCGTCGGAGCGCATGCCGGAGCCGCTGATACGAGCACTGGGGCTGGTCAAACGTGCGACTGCAGAGGTAGGCAGGCAAGCAACGGGCTGA	339	4.2.1.2		not verified	not verified	not verified
52	au.g13823_t1	ATGGGCCATAACTTCCTGAGCTTGGAAGATTACACGCCACCTGACTGGGCGAGCGGCATACCTCTGGCACCCAGCCGCCGCTTCCGTCTGGGCATGTTGCCCACACCCATCCACGAGTGGCGGCTGCCTGGGCTTCCGGAGGGCGTGAGGGTGCTGGTGAAGCGAGACGACCTCAGCGGCATGCAACTCAGCGGCAACAAGGTGCGCAAGCTGGAGTTCCTGCTGGCGGCCGCGGCGGCGGGCGGCCACGACTGCGTCGTCACCATCGGCGGCATCCAGTCCAACCACGCCCGCGCCACCGCCGTGGCCGCACGCTACCTGGGACTGGACTGCCACCTCATACTGCGCACCAGCAGACAGGACGTGGACAGTGACCCCGGGCTGGTGGGGAACCTGCTG…	1233	3.5.99.7	1	not verified	verified	verified*
53	au.g13855_t1	ATGTGTGGCATTGCATTGGAGCTTTTGCACGCTGCGCAGCTGGGTGACGGACCCAGTGCGGTGGCAATACTGCGGCCCGCGCTGGAGACTGGTCTCCACGCGCGCGGGCCAGACCACCTGGGTACACAGCAGGTTGACGCAGCGCTTGGGCACGCCGTGTTGCGACTAACTGCCACACTGCTCCAGCTGCGCGGGCGCCACCCTTGCGTCAGCCCGAGCATTAGCGAGCAGGGACACGTCCTTTGCTTCAACGGTGAGATCTTCGGCGGCTTGGATGTGCCCCCCGGAACGAACGACGGCGCCCGACTGTTGCGTGAGCTTGCGGCAGCTGGTGACGCGGTGCCCGAAGTCCTGGGCCCCATACGCGGCCCCTGGGCGCTGCTGTTCTGGGACCCGAAC…	2220	6.3.5.4	1	not verified	verified*	not verified
54	au.g13927_t1	ATGCAGAAAGTTTTCACCGACACCTACTTTGTGGAGCCTCCGCTGGACAAGGACACAGCCCAGCTGGCTCGGGGCTATGACGTGGCAGTGCTGTTCGTGAATGACCGCGCTGATGCGTCGGTGATCAAGGAGTTAGCCAAGGCGGGTGTGAAGCTGATTGCCCTGCGTTGCGCCGGCTTTGACCGCGTTGACCTCCACGCCTGCGCGGAGCACGGCGTCCGGGTGGTGCGTGTGCCCACCTACTCGCCCGAATCGGTGGCGGAGCACGCAGTGGCGCTCATCTTCGCGCTCAACAGGCACCTTACGGATGCATACATCCGCGTGCGCATGGGCAACTACTCGCTGAGCGGGTTAGTGGGCGTGGAGATGCGGCACAAGGTGGTGGGCGTGGTGGGCACT…	978	1.1.1.28	0.998	verified	verified	verified
55	au.g14338_t1	ATGGCCGCTGCCACCCTAGGCAGCAGCCCTGCCACCCAGCAGCTCAGCAGCGGTAACCCTATCCCCCACTACAGCACCAGCAACGCCGGCAGCAACGGCATCAGCAACAGCAACAGCCTATCGGCCAACGGCCACCAGGTGTCTGCGGGCCGGGCGCTGGCGGGAGCCTTCTTCAGCAGCGCGCCGCGCGACGCGCCGCGGCCACCGCTGCAGCTGCACCTGGCCCTGGAGCTGGGCTCGCACTGCACTCGGGCGGTGCTGCATGACGGGCTGACAGAGCTGGCACGTGTCACGTACGACAGCATGCTGGGACAGCAGCAGGCTGGAGCTACAGCCGCCACCTCCTCGGACAGCAGTAGCAGCGCCCATGGTGGTGGAAGTGGCAGTGGTGCAGAGCTA…	1491	3.6.1.40	0.9705	not verified	not verified	not verified
56	au.g14611_t1	ATGGCGCTCCCGAAGTCGGAGATGGAGCATGCGGACGCCAAGGTGTTTGAGCACGCGGCGGTCATTAGTAACTCAGAGGTAGCTACAATCCTGACGGAGTATATGCGACAGCGGCGAGAGGAGAAGCCGACGTTCCAGCCGCAGCCGCTGGTGCAGAAGACGCTCGAGTACGTGCAGAAGTTCAACTGCGGCACCAACCCCGAGGCCGTACAGGCCATGCGCAACTACATCGAGTCCATTGGGTTGCGGCCGTACGAGTGGGGCCTCATCGCCAACCTGATGCCCGAGGACAGCGACGAGGCAACCAAGCTCATACCCAGCCTGGTGGACAACCCGGAGGACCCGCCCGAGGAGCAGCGCGGTCTGGCGGGCGACGAGCTGGACCGACTGCTGGCCGAG…	423	2.7.7.6	0.9953	verified	verified	verified
57	au.g14614_t1	ATGAGCAACGCCGGTGCGGGCAGCAGCAGTGCCGCACCCGCACCCGCGCCGACCACCGCTGCAACGGCTACAGGCGCCGCCGCCGCCGCCGGCAGCGCCTCCCCGCCGCATAAGAAGATTGGCGTGCTGTTTGTGTGTCTAGGCAACATCTGTCGCTCGCCCACGGCCGAGGCGGTGTTCAGGGCAGTGGTGCAGCGGGCGGGGCTGGCGGAGGCGTTTGACATCGACTCGTGCGGCACTGGCGGCGGCAACCCAGACTGGTTCACGGAGGGCGGCTGGTCGTACCACGAAGGCGACCCGGCTGACTCACGCATGACGCTGACCGCCCGCAAGCGGGGTGTGCAGCTGACCTCCCGCTCTCGGCCGCTGGCGCCGCTGGACTTCGGCCGCTTTGACTAC…	666	3.1.3.48	0.9985	verified	verified	verified
58	au.g14655_t1	ATGATTGGGCGCAAGAAACTTCGAATTTGTGTCTTGCAATCATCTATTGAAAACACCAAAGGAGCTATCAGCGAAGTCGATCCTTACAAGAAGCCCGAGGTGTACGATAAGGATGGCGAGTTCGAGTGGCACACGGCCTACATAGGCAAGTGGCCGGCCTGGGTCGTGGTGCTGCTGGGGGCGTGCAAGGCCACGTCTGCGGCTCAGCTGGTGGCGCTGGCGGCTGTACGGCCGCCGTACGACGTGTACCTCAACCTGTGTGACGGCGCCTGGGATGAGGACCGGGCGGGGCGGGACGTGGTGGAGGCGCTGGAGCGGCTCAACCTGCCGTACACGGGCGCCAACCTGCCGTTCTACGAGCCCTCCAAGATCGAGATGAAGATGGCGGCGCAGTACTAC…	2175	6.3.2.4	0.549	not verified	not verified	not verified
59	au.g14851_t1	ATGGGCGTTGGCAATGGCTTCCTGGCCTGGGTCAAGCTGCTGCTTACGGGCACGCGCTCTGCCGCCCTGGCTAACGGCTACCTGTCGGCCTTCGTCCTGATCATTGCGGGCGTACGGCAGGGGTGCCCGCTGGCGCCTCCTTTGTACTTGGCGCCGGCCCAGGCCCTCTTCGCCTACCTCGACCGCGCGGGCTTTGGTGTCTCCTGGGCGGATATCCGCCTCGTCGCTACTGCCTATGCGGACGACGCTGCGCCGTTCTTGCGTCGGATGGCCAACGTGCCTGGTTTCCTGGCAGCTATGGAGACCTTCCGCGCCGCCTCTGGGCAGCGCCTTAACCTCGACAAGGTGGAGCTTCTGCCCATCGGTGCACGGCGCCGCGCCACTCCTGCTCCCGCCCGC…	705	2.7.7.49	1	not verified	not verified	not verified
60	au.g14879_t1	ATGTTGAAGCTCTTTTCCGTCAAGGACAAACAAAAGCAGCAGCAGGAGGCCGCTGCAAATGTGGGCAAGCCCGGGAAGCTCTCAGCTGGAGAGCTGCGCATTCAGAAAGACATGGCAGAGCTGAACCTGCCTTCCAACATCACGATCAGTTTCCCTGATGGAAAGGATAAGCTAATGCACTTCTTCATCGCCATCCGGCCAGACGAGGGGATATACAGGGGCGGCAAGTTTAACTTCGAGTTCACCGTCCCACCGGGGTACCCGCACGACGCACCCAAGGTGCTGTGCGCCACCAAGGTGTACCACCCCAACATTGACCTGGAAGGCAAGATCTGTCTCAACATCCTGCGCGAGGACTGGAAGCCCGTGCTGTCCATCAGCTCCGTCATCTACGGACTG…	531	6.3.2.19	1	verified	verified	verified
61	au.g14911_t1	ATGGCTGGAAAGCAGTGTATGACGCGGTTGCAAAAGGAGTACAAGAGCTTGTTGAAGGACCCGGTGCCGCACATCACCGCGCATCCCTCGCCCTCCAACCTACTCGAGTGGCACTTCGTGCTCGAAGGCGCCAAGGGCACGGAGTACGACGGCGGCGTGTATCACGGCAAGCTGGTGTTCCCCGCGGACTACCCCTTCAAGCCGCCCTCCATCTCGCTGTTCACGCCTAACGGCCGCTTCGCCACCAACACCAAGCTGTGCCTGTCCATGACCGACTACCACCCGGAGAGCTGGAACCCCATGTGGAGCGTGGGCACCATATTGACGGGGCTACTCAGCTTCATGTACGACACACAGGCCACCACGGGGAGCATCACCACCTCGCGCGCGGAGAAGGAG…	864	6.3.2.19	1	verified	verified	verified
62	au.g15006_t1	ATGTGGGCTCGTGGATATTCAACCGAGCAAAACGACGCGACATCTGGGCTGCCACCGGCGCAAGGCCCGCTGGTCGGAGTTAAGGTGCTGGACCTGGGTCAGGTGGTGGCGGGCAACTTCTGCGGCGCCCTGCTGGCATACTTCGGGGCCGATGTCATCAAGGTGGAGGCTCCCAAGAAGGGCGACGCGCTGCGTTCGCTGCGCACCCTGGACCCCAGCGGCACCTCCCTGTGGTGGCGCTGCCACGGCCGCAACCGCAAATGTGTGACCATCAACCTCAACGTGCCTGAGGGCCGCGAGCTGGTCAAGCGGCTGTCCGCTAACGTGGATGTGTTGGTTGAGAACTTCCGGCCGGGCGTGATGGAGGGCTGGGGGCTGGGGCCGGCGCACCTGCGGCCG…	1281	2.8.3.16	1	not verified	verified*	verified*
63	au.g15027_t1	ATGGCCACGCAAACTGGCACTCAGCATGCTGGCCAGGCATCAATTCCCTACCTGAGCCAGAAGGACGCCATCGCGGTGGACGAGCACCTGATGGGCCCGGATCTTGGATTCAGTGTGGATCAGCTGATGGAGCTGGCGGGGCTGTCGGTGGCGGCCGCCGTACAGGCCGAGTACCCGCCCGAGGTACAGACCACGGAGGGCGCGCCCCGGTGGCGGCGTGTGCTGGTGTTGTGCGGCCCAGGCAACAACGGCGGGGACGGGCTGGTGGCGGCGCGGCACCTGTACCACTTCGGATACGACGTGCGGGTGTGCTACCCCAAGCCCACAGACAAGCCGTTGTACAACGGCCTCGTGAAGCAGGTCACCACGCTGGGCATCCCGCTGGTGCCCTGGGCGGAG…	1524	1.4.3.5	1	not verified	verified*	verified*
64	au.g15051_t1	ATGAAGGGCGCTCGCCCGGGCCTGACCGTCCCGGACTGGGAATCCCCCGCCACGCTCGGCATCAACAAGCGTGCAAGCCATGCGCCGCTCCGCTCCTTCCGTGACATCAAGTCCGCGGTCTCCATATTCCGACCCGGAGTGGTCGGCACCTGCCCCACGCAGTTGCAGCCTAGCGAGCAGCTGCGCTCGCAGCGCGCCGCTGCGACCCAGTCGCTAGCGGCCCGAGGCGTCGCGCCCCTGCCCGGCACCGGCATTCGGACCCTGTCAGGCTGCGAGTGGAGCTTCCAGCTGTTTCGGAATCCCGGGGAGGTGCCCGAGGATTTCGTGCAGCCGGGATTTGCCGCAGAAGGCTGGCACAAGATCGCGGTGCCGCTGAACTGGGAGTGTGCGGGTTTCGGC…	4545	3.2.1.23	0.2381	not verified	not verified	not verified
65	au.g15253_t1	ATGCTCGACCCAGTGCATGTCCATAAAATCAATCTCATCGAGGTGTTGTTAGAGGATGCGGAGCTCCACTGCCCGCCGGGGCGCTGCGTGGAGCCACCGCCCGAGGATGAGGTCCTGGACTGGCCTGAAGACCGCATCCGGGCCTACTTTGCACAGCAGCTGGCAGCGCTGAGCCTGGGGCCCTCGCTGCCCGGCCCGGCCGGCTCGCTGCCCTCCGAGCTCCCCTGCCAGGCGGTGCTGCCGGCACGCGCCATCAGCGCTGACGGCGGCCCCGAACGCCACAGCGGCGGCACAGAGCTGCCCTCAGCAGCAGCCCCGCGTCCTGCCAGTGGTGCCGCTGAGACCGCTGAGACCGCTGAGGCCGCTGAGACCGTGGAGACCGCTGAAACCGCGGAGACC…	1566	3.1.2.14	0.8008	not verified	not verified	not verified
66	au.g15686_t4	ATGCAGATGCTAGGTCGCCAGATTGGTCAGGCCGTGCCTACTAAGGGCCGGCGCTTGGTGGCCGTGCCGCCGACGAAGCGCGGCCATGGCGCTCGCTCGCTGGTCGTCGTCGCCAGCCTGACCCGGAGGCCCGAGGATGAGGCGATGGGTGGCAAGTTGCTGATGAACAGCATGGAGGATGAGGCCGCCAGCGCTGGCGCGGTGACCAAGCCCTACCGTGCTGCGCCCCGCGACGCGCTGCGCATGGGCCTGCCCAGCAAGGGCCGCATGGCGGAGGACACGCAGCAGCTGCTCAAGGACTGCGCCCTGTCCGTGTACAAGCCCAACCCGCGCCAGTACGTGGCCAAGATCCCCCAGATCCCGGGCCTGGAGGTGTGGTTCCAGCGCGCCAGCGACGTG…	726	2.4.2.17	1	verified**	verified	verified
67	au.g1674_t1	ATGTCGTCAGCTGCCGATTCTGCTGTCCCCCGGGCCCTGGTCTACGACGCACCCGGCGAGCCGCTGGAAGCGCTGTCTCTCCGCGAGCTGCCAGCCCTGACGGCTCCGGGCCCGGGGCAGGTGCAGCTTCGGTACCTGTCGTCGCCCATCAACCCCTCTGACATCAACACCGTCCAGGGCAAGTACCCCATCATGCCCAAGCTGCCGGGCGGCGTACCCGGTCACGAGGGTGTCGCGGAGGTGACGGCGGTGGGGCCGCAGGTGACTGGGCTGTCGGTGGGCGACTGGGTGGTGCCGCTGGCGCCGGCACAGGGCACCTGGCGCACCGCCGGCACCTACGCCGCGGCGGACTGGCACGCGGTGCCGCGAGACATCGGGCTGGCGGCCGCCGCCACCATT…	1059	1.3.1.10	1	not verified	not verified	not verified
68	au.g2037_t1	ATGCCGCACGACTCGGACGAGGAGGACGTGGACGTGCGTGCTAGCGGGTCAGCAGCGGGCGTGTCGTGGGGCATGGGCGGCGGCACGGCGGGACCCAGTCCCAGCGAGCTGCGCATGATGGGCGCCGCCACCAGCGTGTCGTTCAAGAAGAGCACCATGAAGCAGGGTGTGCTGCGGCCGCTGTCCACGCTGCCGCCATTCGTGCCGCGACTGTTCATTGAGGACATCACGCTCAACCACGAAAAGTACCGGGGCTTTGACGCGGCGGGGCGAGACCTGACGGCGGCGTCGAAGACGTTGCAGCCGTCCATCATCGAGCTGCAGGCGTCGGTCATGATTGCGGATGTGACCGGTTTCACCAAGCTGACGGAGATCCTATCCAAGAAGGGCACGTCGGGC…	7404	4.6.1.1	0.3981	not verified	not verified	not verified
69	au.g2116_t1	ATGTCGACTGGGGTGGTCGCTGCGGGCGCCGCAGCGTTCGCGCTCTATGTATATCTTAAGCAGAAAGGTGGCGTCCAAGACGGGGAGTTTGAGCCTGCCCTGCCTCAGGAGTTGAGCAGAAATGCCCCCGACCACGCTCCAAACAACTGGGGCGAGGCTTTCTTCCACGTGAAAGAGGTCTTGAGGTACATGATAAACGAGACGCTGGGCAAATGGCATACGATTGACTTTTTCGTGGGTCTGGCGTACCTTTCAAACCGCGAGGCGCTTGAGTACCCTGCTGCAGACATCTGCGGCAAGGGCATCAACGTGCTCAGGTCCGACCTGACCATGACTGAGCAGCTCAAGCTGCTGCTGGAGCTGCAGGAGGTGCGGCGCTACATGCTGTACTGCAAGGGG…	4230	3.1.1.3	0.4501	not verified	not verified	not verified
70	au.g2204_t1	ATGCTGTGGTGCGACACGGCCGGCATCCGGCGCTGCAGGGTCATCCCCAGCCAGCGCTACAAGCGCGCTCTGTCGCAGGGCGTGTGCATCACCACCGCATGCATGGCCATGCCCGCATACGGCGACTCGCCCGTGGCCGCCTCCGGCCTGTCGGCGGTGGGTGAGGCGCGCATGGTGCCCATTGAGTGCACCCGTGTGGCGCTGCCCTGGGCGCCCGGCCACCACATGGCCCTGGTGGAGTTCGATGCGCCCAAGAGCGACGGGCCCTGGGAGTGCTGCCCCCGCCGGGCGCTGCGAAATACCGTCAAAATGATGGAGGAGAACTTCGGACTCACCATGAAGGTCGGCTTCGAGATTGAGTTCCTGCTGCTAGAGCCAGTGCCGGGCAGCGGCGCGGCA…	1686	6.3.1.2	0.9994	not verified	not verified	not verified
71	au.g2341_t1	ATGCAGGCAGCGATTGTCGCGTTGGCGGCGCTGAGGCGGTCGCCCCGGCCATGGGCGGCGCAGGGAGCGGCGGCGGCAGCGGCTGGAGAGCAGCAGCTGCCGCCGCTGCCGTCTGGCTCCAACGCCACCATCTTCGTGTCCATTGGCGCCTACCGCGACAGCCAGTGTGGCGACACGCTGGAGAGTCTGTTTACGGCCGCCGCCCACCCGCACCGCGTGTTCGTGGGCGCAGTGGCCTACGTGATGGCCGGCAACATCAGCGGCGCGGGCGAGCGCTGTGAGGCGCCCGGGCCGCTGCTGGAGCCGCACCAGCGCAACATCCGGCGGCTGGTGCTGGCCGCCCGCGAGGCGCGAGGCCCCACCCTGGCGCGGCACCAGGCCGCCTCCCTGTACGGCGGC…	1086	2.4.1.229	0.7707	not verified	verified	not verified
72	au.g2651_t1	ATGGCTGCCATTCATAAGCTGGCCACCGTGGCCGTGGTTTGCGCTCTTTTCGCGGGCGCCTTTGCCGAGGACCTGAAGATCAAGGTCGAGCACCTGCCCACGGACTGCGCCGTGAAGGCTAAGGCCGGCGACCGCGTGGCTGTGCACTATGCGGGCCGCCTGGAGGACGGCAAGGAGTTCGACAACTCGTTCAAGCGCGGCGAGCCCATCAAGTTCACCCTGGGCGAGGGCCAGGTCATCAAGGGCTGGGACCAGGGCGTGGAGGGCATGTGCGCGGGCGAGAAGCGCCACCTGCGCATTCCCCCCCACCTGGGCTACGGCGAGCGCGGCATCGGCCCCATCCCCGGCGGTGCCACCCTGCTGTTCGATGTGGAGCTGGTTAAGATCAACTAA	393	5.2.1.8	0.9949	verified	verified	verified
73	au.g3266_t1	ATGTGCCAGGCCTTGGCACAGGCCCATAAAGCTTGGGCATGTCGCGAGGTTCCCGTCGGATGCGTGGTAGTGCGTGATGGACACGTTGTTGGGAGAGGTCACAACCTCACCAACAAGAGCCGAAACGGTACCCGTCATGCTGAGATGATTGCTATCGACGAAATGCTGGAAGCAAGTGGAGGATCCACGACGGGGGCTGGATTCGACAGGTGTGAGCTGTATGTGACGGTGGAGCCGTGCATCATGTGTGCGGGGGCACTGTCACTGCTCGGATTCAGGCAGGTCTACTACGGCTGCGGCAACGACCGCTTCGGGGGCTGCGGTTCCATCCTGCCCGTTAACGGGGAAGGCTGCGGTGCCTGTAGCGGGCGCCCGCCGCGTGGAGTGCACGTGGGCCGT…	519	3.5.4.1	0.9981	not verified	not verified	verified
74	au.g3315_t1	ATGCATCTGAACCTTGTACGCCCCCGCCGTGGTCCCATTCCTGACTGGACGGACCCTGACGAGGTGGCGGAGCTGACCACGAGCCTCATTGATGACGCGTTGGAACGTGTGGACGCGGCGCTAGACGCCGGCAGGGGGCGCGGGCCGGAGGCGGCGGCACGGGTGCAGGCCGCGGGCGCGACCACGGGGACGGGCGGCTCGAATGATGTGGCGCTGATGGCTAACCTGCCGTCGTTTGGCGGCTCCGCCACTCGGGCCACGCGGCACAAGGGCCCTCAGCGGCACGCCGCCGGCCTGGCGCGGCCGCAGGACGGCTTCCAGCCGCCGGTGGACAACCGGGCCGAGGTGCCGTTCCGCCCCGCGGTGGCGCACCTGGCGGGGCTGACGGCGCAGCCGCTG…	3312	3.1.13.5	0.594	not verified	not verified	not verified
75	au.g3447_t1	ATGGCCTGGACCGTCTCTTTGCACCGCACAAGCGCCTTGCACAGAACAGGGCTTGCGCCGAAAAAAGCTACCTGCTCTGCTAGGTCTCCTTGCATCCGCACACTGGCCAGCGCAGCGCCGCAGCAGAAGCGCGATGGGCCCCTTGTGAAGATCTGCGGCATCACGAACGCGGAGGATGCGCAGCATGCGGTGCAGTCAGGGGCAGACCTGCTGGGCATGATCATGTGGCAGAAGGCCAAGCGCGCTGTGAGCGCCGACACAGCACGCGCCATCGCGGCTGTGGCGCGGGGCGCGGGTGCCAAGGCGGTGGGCGTGTTCGTGGATGAGGATGCAGCAACCATCTCGGCGCGGTGTCGTGATGCGCAAATCCCTATTGCGCAGCTTCACGGAGACGGCGCC…	798	5.3.1.24	1	verified	verified	verified
76	au.g346_t1	ATGGTGCGTGGTGCGACGCTGCGCGCGCGCCCCGCGACCTTTGCTCGCGGCCTCAGCAGCGCAGCTGCTCCGCAGCCCCACTCCTCGAACTCGCAGCAACCTCCCAGGCCGCACCACTCGGCGGGGGCGGGGGGGCCGCGGCGGACTGCCAGCCCCGCGCTACGTGCCCGGCTGGTGTCACTGCTGGGGGCCGGGCGGGTGACGGAGGCGCGGGATGCGCTGACACAGCACGGCACTGACGAGTCGTACCACACGCCCCTGCCGCCCGACGTGGTGGTGTATCCGGAGAGCACGGAGGAGGTGGCGGCGGTGGTGGCGGCGTGTGCGGCCGAGCGCACGCCAGTCATCCCGTACGGAGCCGGCACGTCCATCGAGGGGCACGTGGGCGCACTGCAGGGG…	1554	1.1.2.4, 1.1.3.15	0.1004	not verified	not verified	not verified
77	au.g3464_t1	ATGGGAATTGCGGAGCAGCGCGAGGACGTTGAGGAGGCGGGTTATGAGGAATACGAGGAGTACGAGGAGGCAGAAGATGAGGGGGCCCTTGACGACGCGGCTGAAGCTGATCGGGACGGAATTGCGGCGGACGAGGACGTCGGGGAACCGTCGACCTCCTACCCGGAACCGCCTGACCGTGCCTTCCGTGCCCCGGACCTTTTTGGCGAGGCAGCTCTCTTTGAGGCGGCGTTATGGCTAGCTGCACATTTTCCGAACATCGAGGTGACGGGCGTGCAGAGCAATCCGCACCTGGTGACGCCGGGCGACGTGTACGTGCACCACGAGGGGCTGACGGACGAGGACCAGGTGGCGGCGGTGTCAGTGGCGCTGGAGCAGGGCGCGGTGCTGGTGGTGGCG…	2094	6.3.2.13	0.9995	not verified	not verified	not verified
78	au.g3549_t1	ATGCAGCAGCCGCAGCCGCAGCAGCAGCAGCCGCACATCTCACGCGCCAAGGTGGTGGCGCACATTGACCTGGACGCCTTCTACGCACAGGTGGAGGTGGGCCGCAACCCCTCCCTGCGCGGCCGGCCGGTGGCTGTGGTGCAGTACAACCCCTGGGACACGGAGGCGCTCAAGACGGCGCTGAGGCCGGACGACCCGCGCATCTTCAACGACAGCAACGGCTCCATCATCGCCGTGTCCTATGAGGCACGCAAGTTCGGCGTCAAGAGGAACATGAGCGGCCAGGAGGCGCGCAAGGCCTGCCCCACCCTGCAGCTGGTGCAGGTGCCCACCGCGCACGGCAAGGCCGACCTCACCATCTACCGCCAGGCCGGCGCGCGCGTGGCGGAGGTGCTGCTG…	4278	2.7.7.7	0.4462	not verified	not verified	not verified
79	au.g3687_t2	ATGTCAATGTGTCATGCCAATGCGGCCACTGCAGACTACCACCTGCAGGCCGACTACGGCGCCGCCTGGTCGGCCGCTGTGGAGGCGTACCGGCAGTTGGCAGACGCCTGTGCCGCCATGCACGTGGCTGTGTCCATTGAGCCCAAGCCGACCGACCCCTCCAGCCGCTTTTCCTTCCTGCCCAACACCGCCTCCGCCCTGTCGCTGGTGTCCGCCGTGGGCCGCCCTAACCTGGGCCTCACACTGGACACCGGTCACCTGCTGATGGCCGGAGAGTGCCTGGCACAGAGCGTGGCCGAGGTGGCGGCGGCGGGGCGGCTGTTCGGGCTGCACCTCAACGACGGCCACGGGCGGCTGGGGGCGGAGGACGGGCTGGTGTTTGGCAGTGTGCACGGCGCG…	678	5.3.1.5	1	not verified	not verified	not verified
80	au.g4052_t1	ATGCAGGGCCAGGCGGTGCGCACGATGCTGGGAGCCAGTGCCATGTTCCGGTGCGCCGGGAGCAGCGCGGGGACCAATGTTTCTGCCTTCCTCACGACGCCTTGGCTGGCACAAGCCACGCGCTCGGTTCAGGCGCCCGCTGACCCCAGCCGCCCCGTCATGCTGCTGACACCCAACAACGTCTGGTGCATCGGGCGCAACTACGCGGAGCACGTGCGGGAGCTCGGCAACGAGGCGCAGCCGGCGGGCGAGGCGCCCATGATCTTCCTCAAGGCCGGCAGCAGTGTGGTGCCGCCCGGCAACATCCACCTGCCGGGGTGGAGCCAGGACGTCCACCACGAGGTGGAGCTGGCGGTGGAACTGGGTCACGACCTCAAGCCGGCGCGGGCGGCCGTGGCG…	789	5.3.3.10	1	verified	verified	verified
81	au.g4218_t1	ATGGCCGACTTTGTGCGCAGGTACCTCTATTATGTTGTCGTCGGCCCGGGCTCTAAAGATGACGCCAACTGCAAGTGGAAGCCGACCTTCCGCAAGTGGCATATCTGGAAGGTTATGGCCTCTTACTTCCCCGGCGCCCGCCTGATTAAGACCGCCGACCTGGATCCGGCTGGCCGCTATATATTCGTGAGCCACCCGCACGGCGTCATCGCCATTTCCGACTGGCTGGCATTTGCCACAGAGGCGCTGGGCTTCTCCAAACTGTTCCCAGGCCTGGACCTGCGCTGCGCCACGCTGGCTTCAAACTTCTGGGTGCCTGGTTTGCGTGAGTACATCCTATCGCACGGCATGTGCGGCGTGGGGCGAGACACTCTGGCGCGCGTGCTGACAGGAAAGCCG…	873	2.3.1.20		not verified	not verified	not verified
82	au.g4231_t1	ATGGCGAGCACTAGTAGCGGAGCAGCGGCGCTGCCAAGCTCGGACAGCCCGGCGCTGAAGTTCAAGGTGGTGGCGACCCAGGGCCGTGCCCGCTCCAGCCGCATGGCACTGCCGCACTACACCGCCCACACGCCCATGTTCATGCCAGTGGGGACACAGGGCTCCGTCAAGGGCCTGACCACGGCCCAGCTGGTTGAGCTGGACTGCCACGTCATCCTGGGCAACACCTACCACCTGGAGAACCGGCCCGGCAGCGAGCTGGTGGCGGAGATGGGCGGGCTGCACGGCTTCATCAACTGGCAGCGCGGCATGCTGACAGACAGCGGCGGCTTCCAGATGGTGTCGCTGCTGCACCTGGCTGAGATCACGGAGCAGGGAGTCACGTTCCAGAGCCCCATC…	1356	2.4.2.29	1	not verified	verified	verified
83	au.g4234_t1	ATGTTGCTACAACGCAAGGTCGGCGCCTTTCAAAAAGGAGCGAACAGCCGAGGTCGATTGAGTCGTGTGGTGGTGCGTGCGAAGGCCCAGCCCGTGACGGAGAAGGAGGTCCGACCTGGAGTTTATGAGGGGTACTGGACATGGAAGGGCCACCAAATCCGTTACCAGCGCAGCGGCGATCAGGGAACGCCATTACTGCTGGTGCACGGCTTCGGCGGCAACGCCGATCACTGGCGTAAGAACACGCCAGAGCTGGCCAAGAGCGGCCACCGTGCCTTCGCCATCGATTTGCTCGGCTACGGCTACTCTGACAAGCCGGACCCCAAAGCCGCGCCGCCCAACAGCATTTACAACTTTGAGAACTTTGGCGACCAGCTTGTTGACTTTATCAAGGAGCGC…	1053	3.8.1.5	0.9991	not verified	verified	not verified
84	au.g4250_t1	ATGGTTCGGCCAGCTGAGCGCGAGGAGGTCGTCCTCATCACCGGCTGCAGTGATGGAGGCATTGGCGCCGGCCTGTGCGCCGCCTTCCACGCGGCTGGCTGCACCGTGTACGCCACCGCCCGCCGCATCGAGTCCATGTCTGGTCTGGTGGCGGCGTGTCCGGGCGTTAAAACCCTGGCGCTGGACGTGACGCAGCAGGACTCGGTGGCGGCGGCGGTGGCGGCGGTGCTGCGGGAGGCGGGGCGCATCGACGTGCTGGTCAATAATGCCGGCATGGGTCTGGTGGCCCCGCTGATAGAGGTGGACATTGACAAGGCCAAGGAGGTGTACGAGGCCAACGTGTGGGGGCTGCTGCGGGTGTGTCAGGCCGTGGCGCCCGCCATGGCGCAGCGCCGGACC…	927	1.1.1.101	1	not verified	verified	verified
85	au.g4419_t1	ATGCCGTATGGAGTCAGGCCAACATTCGCGCAGCGATATTTCGTGTGTGAAAAGTATTGGTCCAATGGGCCGGGCGGCGTCCGCGGCCCCATCTTCTTCTACGCGGGCAACGAGGCGAATGTGGAGCTGTACGTCAATGTTACGGGGCTCATCTGGGAGAATGCACAGGCATTCGGCGCACTGATCATTTTTGTTGAGCATCGGTACTACGGCAAGACGCAGCCCTTCGGCCCCGACAGCTGGCAGGTGGACCCCTCCTACCTTACGGTGGAGCAGGCGCTGGCGGACTACGCCGCCCTGCTGTGGCACCTCAAGGCCGACAGCCCCGCCGGCGGCGCCGCGGACTCGCCCGTCATTGCCTTCGGGGGCTCGTACGGCGGAATGTTGTCGGCTTGGATG…	1494	3.4.14.2		not verified	not verified	not verified
86	au.g4657_t1	ATGATGCAGCAGCCCCGGCCGCTGCAGAGCGGCCGCGCCGCCGGCGGCGCCGCCCAGCGGCCCATCCTCGGCGGAGCCGCCGCCGGCCCCAGCGCCAGTGTACTGCCGCCGCCGCTCCTGGCGACGGCGGCGTCGTCGGCGGCGGCGCCTAGCAACGGCGCCGCCAGCGCGGCGGCGGCGGCGGTACTGGCGGCGGCGGCCCCGCCGCCACCCATGATGCGTGGCGGCGGCGGCGGCGGCGCGGGAAGCAGCCGGCGCGGCATGTCTGTCAGGCGCGGCGCCGCCCCGCGCAGCAGCTCCACCCCCGCCCGCGGTGGCGCCGCCCCCGGCAGCGGCGGCGTGCCGCCCAGCACGGCCGCCGCCGCCGCGCCGCCCGCCGCCGCCGCCACCGCTGCCTCC…	1758	2.4.1.21	0.6871	not verified	not verified	not verified
87	au.g4660_t1	ATGGACTTCATGGACATTGCTAACAACGCGGAGCAGATCCTGGGCGAGGAGGCTCGCGCCCGTGTGCCTCCCGAGTTCGTGGTGCAGCTGCCCTGGCACGCCAACCCGCCCTCGCTGTTCCTGCCCATTGCCCACATGGCCGCGCAGCTGGGGCGGGCGCAGCAGCAGGCTACAGACGGCACCGCCGCCGCCTCTGACGCCGAGTCGGCTGCCGAGCTGGAGCGGGTGCGCGCCTTCCTGCGCCGCGCCTGGCCGCGCCTGGCCGCCTGGTACAACTGGTGGCACGGGCGCGACCCTCTGGCTGCGTCCGAGCTCAACCCCAAGACGCTCACCTCGGGGCTGGACGACTACCCGCGCGCCTCCCACCCGGACGACTCAGAGAGGCACCTGGACCTGCGC…	1224	3.2.1.106		not verified	not verified	not verified
88	au.g4678_t1	ATGCGCACACGTTTGATGGCGTCGCTGCTGCTGGCTGCATGCTTCGCCGTCGCGCTGTGCGGCGCACGGGCAGGCGAGGACGCCGGGTGCGGCGCGGCCGCCCCCGACCCCCTGTTGTACCGCGTTCTAAACCTGGAGCCTAACAAACACCTCAAACAGCTTTCAGAGATCAGTGACACGGAGGGCTCGCTGGCGCGCACCTTCTTCTCGCCGGCACACCGCAAGGCGGCAGAGCAGCTGAAGCGCTGGATGTCGGACGCGGGCATGGAGTCCTGGGTGGACGCGGTGGGCAACGTGCACGGCAGGCTGCTGCCGCCCGCGCCGGCGGCGGCGGCGGCTGCTGAGGCGGCTGCTGGTGGCGGCGGCTCGGCCCAGCCCAAGCTGGTGCTGCTGGGTTCG…	1605	3.5.3.9	0.9994	not verified	verified	verified*
89	au.g4718_t1	ATGGAGGACAAGATGAAGCTGGTGCAAGCGCTGCCCATGTCTCCGTCGCGGGCTCTGCTGCAAGAGATGGGCGTGGACGTGGTGTCCAACCCCACACGCGAGGGTCGCAGCCTGCGGCGCCAGGTGCTAAAGGGCGCGGTGATGGTGTTCGTGACGGCGGGCTACAGCGGCAAGCGCTTCATCTTTGAGAAGGCCAAGGAGCTGGGCGTGCGCAGTGTGGTGCTGGACGGGCCGGACAGCTGGGTTCAGCTGCTGGTGAAGGAGGGCGTCATCGAGAAGTTTGTGCCCATTGACTTCAGTGACGTAGACACCGTGTTTGACCGCTGCCTCAAGTCCATCCGCGACGTGCGCTCGTCCATCGGCGAGCTGGACGGCATCACCACCTTCTGCGAAATGGCG…	1455	4.3.2.1	0.9986	not verified	not verified	not verified
90	au.g4724_t1	ATGGAGGGGCGCAGGGACCTCATACAGTTCGCGCTGGAGTACAATGAGAAGGTCACGCTGTTGCTGACAACTCCTTGCACGCAAGTATACCGGCAACTGTGCGACGCGCTTCCTCAGCGGGTTGTTGTGCAGCTGGTGCCGCTGCCCAATCCCATCACCATTTCCTCCTTCCTGCGAAAATGGCAGCCGCAAGTCGGGGTTTTCATGGAGACGCCGTTCCACAAGGAGCTGGTGGTGCTGGCGAAGCGGGCGGGCGTGACGCTTGCGCTGCTAAACGCGCACATGCCCGGTGACCAGGTGCTGGCGGTACACGTGGGCCTGGGCAGCAGGCAGGCGCTGCGGCAGGCGCTGCGCTCGTACAGCCTCATTGTGCCGCGCTCAGACGTGGATGTGGGCCGC…	14223	2.-.-.-	0.261	not verified	not verified	not verified
91	au.g4889_t1	ATGGATTCTGAGCTTGACTTTACGGGTGCCAGCATCGAGGAACTGCGTCACGCCGACGATGACTCGCGCGGAGCCAACCCGGCCCAGGCGCGGCGCTACCAGCCGCCCCAGGCGCCCAGCATCCAGCTTCCCAACCAGGACGCAGAGTACGTGAACCACATCGCCATCGACATCGGCGGCTCCCTGATTAAGCTCGTGTACTTCTCGCCTGATCGCGACGAGGCGGCCCGCGACGGCAACGGCGGCGGCTCGGAGGGCAGCGGCAGCGGCTACTCGCCCTCGTCCTCGCCGGAGCCGGGTGGCAATGGGCTGCTGTCGCAGTCAGCGCGGTCGCTGGGGCAGCAGACCACACAGCGAGGAGGCAAGCTGCACTTCTGCAAGTTTGAGACCAGCCGTGTG…	2799	2.7.1.33	0.9586	not verified	not verified	not verified
92	au.g5136_t1	ATGCCTACGGTGGGAGTGAACCGCGATAAGCTATTCGAGAAGCTGGGCAAGGTCTACACCGATGAGGAGTTCGACCACCTCTGCTTCGAGTATGGCATCGAGCTGGACGATGTGACCTCTGAGAAGGAGATGCTCCGGAAGGAGCTGGCCAGCGCCATGGCCAAGGGCGGCGACAACAAACTGGCGGCGGAGGCGGCGGCGGCCAGCGAGGAGGTCATCTACAAGATCGACATCCCTGCCAACCGCTACGACATGCTGTGCGTGGAGGGCATCGCGCGCGCGTTGAACATCTTCCGCGGGACCCAGGCGGCGCCCGAGTACCGCCTGGCAGACATGAGCGGCAAGCCGCTGCAGCAGATGACTGTTAAGCCGGAGACGTCGCTGGTGCGGCCCTTCGTG…	1599	6.1.1.20	0.9994	not verified	not verified	not verified
93	au.g5347_t1	ATGCAGAACGGTCACGCTGACGCTGTCTATGACGGCTTCGCGTCGTCGCAGCTGTTCAACCAGGGTGTCTGCTACACGTATGATGATGTTATCTTCCACCCTGGCCACATCTTCTTTGCGGCCAACGAGGTCGACCTCACGTCTAACGTGACCAAGAACATCCCGCTGCGCGTGCCCATCGTGTCCTCGCCCATGGACACCGTGACCGAGGCGGAGATGGCCATCACCATGGCCACCCTCGGCGGCATGGGCTTCATCCACTACAACAACACCGCGGAGGAGCAGCTGCGCCAGGTGCTGAAGGCCAAGCGCCACACGCCCGGCTTCATCGTCACCCCCGCCGTGGCCGGCCCCAACGACACTGTCTCCAAGCTGTACGAGCTCAAGAACACCCGCGGC…	1524	1.1.1.205	1	not verified	verified	verified*
94	au.g5372_t1	ATGATAGCAGGAGTGTTGCCGCCGCATGGGCAGAACGCCCATAGTGGGCGGCGGAGCGCCCTGCCGCAGCGCCTGCTGCTCGTCCTCTCGCTCCTGCTCGCGGCCCTCAGCCTCGCGAGCGCAACGAGCCGAGTCCGTGGGGGCGGCTCCGCTAGCACTGCTCTGGCCCAGCGCCGCAGTGCCGCCGAGGGGCCGCAGGAGCCCATGCACGCGCGCGGCCGCCGGCGCATGCAGACCGGCGGCTACTGGGTCCGCAACGGGGCCTGCCTGTCCAGCTCCTCCTGCTCCTCCAACGGCTGGTGCGAGTCGGCCTCCACGTGGACCTCCACCGGGGGCTGCGGCTCCAGCAAGACCGTGTCCACGCGCGTGTCCGCCTCAAGCAGCTGCCGCAACACAGGC…	1299	3.1.1.3	0.9985	not verified	not verified	not verified
95	au.g5795_t2	ATGAAGCTGTACTCCAACCCTGCGTCTCGCGGTCGGATCATCGAGTGGTATGTGCGTGAGATTGGAAAGGACAGCGAGGTCGAGGTCATCAACATGGACATGAAGGAGAAGCGCGAGCACAAGAGCGACTGGTTCAAGAAGGTCAACCCCTTTGGCAAGCTGCCGGCGCTGGAGGATGGCGACCTGAAGCTGTTTGAGTCGGGCGCCATCATGTTGTACATCGCTGAGAAGTACGGCCAGTTCAACAGCCCCGCCGAGCGCGCCCGGGCGCAGCAGTGGGCGCTGTTCGCAAACAGCACCATGGCCAACTCGGTCTTTGTGGAGCAGTTTCGGGAGCGCTCCATGCCCGACGTGTTTGGCACGCTGGACGCGCTGCTGGCCGCCACCCCCTACATTGAC…	603	2.5.1.18	1	verified	verified	verified
96	au.g6129_t1	ATGCCCACCGAGTACCAGCAGACCCTGTGGGCCTCCTTCACCATAGCCGGTGTGGGCCTGCACTCCGGCGAGTACGCCGTGGTGCGTGTGCGGCCGGCGTTCGCGGGCGAGGGGCGCTACTTCGTGCGTGTGCCGGAGGGCACCAACGCGGCGCGCGGCGAGGAGTCGCTGGTCCGCATGCTGGAGGCGGGCGCGGGCAAGCAGCCCGAGGAGGAGGAGGCCATGGACGACACGGCCACGCGTGAGTACAAGCGCGAGCTCATTGCCGCGTACCAGGAGTACGTGGACGCGCAGGAGGACGACGGCTTCAACGGCACCTTCGCCGACTACATGAACGGCAAGTCCTACGTGGCGCTGCTGCAGCGCCTGCGCGAGGAGGGCCCGCCGCGCTTCTCCTTC…	1536	2.3.1.-	0.9974	not verified	not verified	not verified
97	au.g6290_t1	ATGGTGAGCCCTCGACCCGGGCCAGCAACTCAAAAGGCTAGCACCAGCTGCACTTTATTTCTGGCTCTTCTGATAACGTCCGCTGTGGTACCAACGTTTGCGTCGGCAGCAGCCGGGCGACATGCCCGGCGAGCCCGCGTACTCCTGGCCGACGGCAGCACCGCAGCGGCTGCTCGCAAGCTCGCCGTGCAACACGATTGCACCGCTTGCCCTCTGACGCGGCAGCCAGTGTGTAGCGAGAGCGGACTGGAGCTGCAGAATGCCTGTCTGGCCCGCTGCCAGGGCATCATCGCTACCGAGGAACGGTGCCACGGGCGCTCTTCCATAAACGCTCGCGTGTCAGGCACGGCGGCGCAGCGCCGGCGTCAGCAGGGCAGCGCGGCGATTGTGGACGATGCG…	1938	3.4.21.19	0.9618	not verified	verified	verified
98	au.g6546_t1	ATGCTGGGTGCATTTGTAGGGGATTGCGTTGGCGCAGTCCTTGAGTTTAACGACAAAAACAACAATCCAGAGACCGTCGATAGAGCGCTCACCGTTCCGGGCGGTGGCGTTTGGGGTGTGGGCCCCGGCCAGATCACGGATGACTCGGAGCTGGCTCTGGCGCTGGCGTCAGGCCTGTCTCAGGGCGAGCCTACTGAGGGCTTCCCGGCGGAGCACGTGGCGCAGAGCTATGGCGCCTGGCTCAACAGCCACCCCTTCGACGTGGGTAACACGTGTCGCACCGCCTTCTCCGCCGCCACTCACCACGACCCCTCGTCGGGGCCGCTGGCGCCCATCATGCGGAAACAGGCGCAGTTCTCTAAGGACTCGCAGTCCAACGGCGCGCTCATGCGCTGCACG…	1077	3.2.2.24	1	not verified	verified	verified*
99	au.g6947_t1	ATGCAGTCCCTACAACGCGTTGCACACGGCCGTGGCCTCGTGGCGAGGCCCACGACTCGCACTGTTGCGCCCCGCACGGTGACTGTGCAGCGTGCTGTGTCCACTGATGCCGAGAGCTTTGTGATCCCCGCGGCGCCCGACCTGATTCCCGACGGCGCATGGGCCAAGGTGGAGGGCGGCGTGTGCGCGGCCAAGGGCTTCAAGGCCACTGGCGTGTACGCGGGCCTGCGCGCCAGCGGCCGTAAGGGCGACCTGGCGTTGGTGGTGGCGGACGCGCCCGCCACCGTGGCCGGCACCTTCACGCAGAACGTCATGTGCGCCGCGCCCGTGCTGTACTGCAAGGACGTGCTCAGCCGCCGCAAGACCGTGCGCGCGGTTATGACCAACGCCGGCCAGGCC…	1395	2.3.1.35	1	not verified	not verified	not verified
100	au.g6953_t1	ATGGCGTCCGAGCCTATTGCCGCCGCTCAAGGCCGACTGGGCGTGCTGGCCCAGCACCTGGCGCCTCCGGAAGCCGGCGACCTGCTGGTGCAGCAGCTGACGGCGGGCGGCGGCTCCCACTCACGCGGCGGCTACGACCCCACCTTCCCGCAGGCCACCACCTCTGCCGCCTTCCCGCCCGCCGTGTTCGACCTGCTGGCGCTGGACGGACTGCTCAGCCCCGAGGAGCGGGCGCTGCGGGACCGAGTGCGGGCCTACATGGAGACGCACGTCGCCCCTGTCATTGCGGACTACTGGGAGAAGGCCGAGTTCCCGCACCCGCTGGTGCCCAGTTTCGCGGCACTGGGCCTGGCGGGGGGGCCCATCAAGGGGTACGGCTGCCCGGGCCTGTCCATCCTG…	1452	1.3.3.6	1	not verified	not verified	not verified
101	au.g7127_t1	ATGGGGACGAAGCCACATCCATGCCGTAACTTGCACTGGGTGTTCAAGGTTGGCGACCGGACGGCCACCACCCGGTTCTACAGGGACGCCCTGCTGCTGGAGCCGCTCCGCCATGAGGAGTTTACTGAGGGCTGCGCGGCGGCTTGCAACGGCCCATACGACGGCAAGTGGTCCAAAACCATGATCGGGTATGGCGACGAGGATACCAACTTCGTACTGGAGCTAACGTACAACTACGGCGTCAAGTCGTACCAGCTTGGGAATGACTTTGACTCGATCACCATCTGCAGCAAACGCGTATATGATAACATCAAGGCCAAGGGTGTGGGCAAAGCGGGTCCGGACGGGGCGCTGGAGGTGGCGGCGCCGGACGGCTACCGCTTCCGGGTCCTCAGCCAG…	924	4.4.1.5	0.9989	not verified	not verified	not verified
102	au.g752_t1	ATGCACAACCCGCTAGAGCCGCTGCTCGCCGAGCAGGGCGTGGTGATCTTGGACGGCGCTCAGGGCACGGAGCTCGAGCGGCGCGGCATCGACATTGGCGGCTCTAAGTTGTGGAGCGCCCAACTTCTGATTGATGACCCCGATACCGTGCAGGCCATCCACCTGGACTACCTGCGGTCAGGGTCAGACGTGATCACCACCTTCACCTACCAGGCCAGCCTGCCGGGCTTTGCGGAGGCGGGCGTGGACGCGGCACATGCCGGCCGGCTGCTCAACCTGGCGGTGGACCTGGCGGAGGCCGCCCGGGCCCACTTCATGAGGGAACAGGAGCAGGAGCGGGGGCAGGAGCAGGAGCAGGGGAAGGAGCAGGATCAGGGGAAGGAGCCGGGGCATCAGGGG…	1185	2.1.1.10	0.7772	not verified	not verified	not verified
103	au.g7566_t1	ATGGCCGTGCTGCCTGCTAGCCTCCAGAGGAGCCCCTGCCTGCTGCCCCGCCGCCCGACGACCGGCCTGAACGCGGGTCTCACGCCCGCCACGCGCACGGCCGCTACCGCACAGCAGCTGCACGCCACCAGCGCCTCAGCTGCCGCCTGCCGCCGGCGCAGCCTCACCTGCAGCGCTGCCTCCGCCAGCCCCACAGCAGTCCCGCAGCGGCCCCTACACCCAGGCTTCTCCGCCCTCTCCAAACGCTCCATCCGAATGTCCTCCAACGCCGCGGCCGCGGCCTCCGGGCCCTCCGCGGCGGCAGCCGCCGCCGGCGCTCCGGGCGCCGGCGCGGGAGCGGGCGTACGGGACACGATCCAGCTCACTGACCAGGAGCGGGAGATCTTTGACACGCTGCTG…	984	2.7.7.25	0.998	not verified	not verified	verified
104	au.g7638_t1	ATGCTGGACCGAATTCATGAACTTGAAGCTGCCTCTTACCCAGAGGACGAGGCCGCTACTTACGATAAGCTAAAGTTCAGGATCGAAAACGCGTCGAACGTGTTCCTGGTCGCGCTGTCGGCGGAGGGCGACGGGGAGCCCAAGGTCGTCGGGTTTGTGTGCGGCACGCAAACGCGCGCGTCTAAGCTGACACACGAGTCCATGTCAACGCACGATGCCGACGGCGCACTACTGTGCATCCACTCGGTGGTGGTGGACGCCGCGCTGCGCCGGCGCGGCCTGGCCACCCGCATGCTCCGAGCCTACACCGCCTATGTGGCCGCTACCTCCCCGGACCTGACCGGGATACGGCTGCTGACCAAGCAGAACCTGATCCCGCTGTACGAGGGCGCGGGCTTT…	501	2.3.1.87	1	verified	verified	verified
105	au.g7742_t1	ATGGGCAACCGCGGCTCTAAGCAGCAGGTGGATGGTCGCCGCCAGAGCGTGCGCGGCAGGGCCACGGCCACAGCGGTGCCTAAGGACACCAAGAAGGCCTATGAGATGCTGTGCGAGCGGCTGAAGGAGCTGAGCGCGCTGGGCGGCATCAGCGGCCTGCTGGGCTGGGACGAGATGGTGATGATGCCCGCCGGCGCCGCCAACAGCCGCGGTGCCCAGAAGTCGGCGCTGGCGGGAGTCATGTACGACAAGAAGACCGACCCCACGCTGGGTGCGCTGCTGGAGACGCTCCGGGCCGCCCCCGCCGGCGCGCTGGACCCGGTGGCGGCGGCGGTGGTGCGGGACGCGTCCAAGGACTACGTCAAGGCCACCGCGCTGCCCAAGGAGCTGGCCCAGCGC…	1596	3.4.17.19	1	not verified	verified	verified*
106	au.g7809_t1	ATGGATGGCAACCACCGCTGGGGCACGAGCCACGGTGGTGACTGGCGGCGGGGGCACGAGGAGGGCGTGAACGCGCTGCGGCGAGTGGTGCAGTTCTGCCGGGAGGACGGCGTCAAGGCGCTCACGGTGTACGCGTTCAGCTGTGAGAACTGGGGTCGCTCCGCCTCCGAGGTGGGCTTCCTCATGGGGCTGCTGGAGCGCACGCTGGACGCCGTGCTGCCGGACCTGCAGAAACATGGCGTGCGACTTACGTTTGCGGGAGACCGGGCGGCGCTGCCGGAGTCGCTACAACGAGCCATGCAGAGGGCGGAGGCCGCCACGGGCTCCTGCACGGGCCTGGTGCTGTGTGTGGCGCTGTCGTACGGCGCGCGGCAGGACATCACGCGAGCGGCGCAGGAG…	837	2.5.1.31	0.9976	verified	verified	verified
107	au.g8007_t1	ATGCTGCGACTCACAGCAGCGGGTTTCGTGACCTTCCTTGTCAGTCTCGTCGCCCAAGCCAAAGAAACCGGCGCGGACGCCTGCGACAGCGGAAATTGCCCATGGCTAGCGCAATGCAATGACGTGCTTGGGTCGATAGACTGCAGCGACTGCAAGCCGGGCGCAGTCCACGCCAGCCTTGTGGGCTCGTCAAAACTGGACTGTGTTAATGACGGTAACCTGGTGTGCGACACTGCACCCTGGACGACACCGCGTCTAGTCAATGCCTGCCACGACGAGGACGACTGTCCCTGGGGATACGAATGGAGCGATGAAAGCAGGTCGTGCGTGGACGTGGACGAGTGTGAGGAGGGAACACACGAGTGTGGCGACATTGCCCGGTGTGCAAACGTGCCGGGC…	681	1.11.1.8	1	not verified	not verified	not verified
108	au.g8328_t1	ATGTCATTTAACACGGAGTTGGTCACGTTCCGGCGCGGCCACGCCGACTCTACCGGTGGGGCGGAGAGCACTGAGCCCGCGCTGCCTGTGTCCCGGAGATATGAGACCCTGGGCTCAGAGCCAGGGAGAGGCGGCGGCGGCGGCAGTAGCAATAACGAGGTGTTCAGCGACTCGGATCTACTCCTGTCCGCCGACACCTTCCACAACCTGCGGCGCCGCACCTGCTGCGGCGTGGACGTGACGTGGCTGGTGGACCGCCTGCCGCCCAGCTGGCTGCTGTGGTGGAAGCGCCTGACGCCCGGCCGCAAGCGCGCCTACACACTGGGCTTCTACCTGTCCCTGCTGCTGGCCTTCATACTGCTGGTGGTGCTGCCCATCAACAGCGCAGTCAAGGCCTCG…	4743	3.4.11.2	0.5515	not verified	not verified	not verified
109	au.g8398_t1	ATGCCCTCTTGCCCACGCAGCGTTCGCGCCAGCGCTTTTAGCGGCCGCGTGTGCTCGCGTGCATTCCAGTCGCTTGCTCGCCCCGGCCGTGTGCACGCGGTGGCCCCGGTCTCCGTCGCTGCGCCTGTTGAGCTGAAGACTGGCAAGCCCAAGCGCGAGGACGTGATCACCGGCTCGGCCGACAACAATGTTTCTGACTATATTTATGAGAAGATGGGTGCGGACCTCCATCGCCAGCCGGACCACCCAATTTGCATAATTAAGCAGGCCATTTACGACTTCTTTGAGAAGCGCAACCCGGGCATGTTTAAGACGTTCGACGACCGCTATCCCATCGTCACCACGCACGCCAACTTCGATGAGGTGCTGGTGCCAAAGGACCACATCTCCCGCTCCCCC…	1251	6.1.1.20	0.9984	not verified	verified	verified
110	au.g84_t1	ATGGAGCTGAAGACCAGCGACGAGTCCGAAAACCTGCTGCGCATCCGGCACAGCTGCGCCCACATCATGGCAATGGCGGTGCAGCGGCTGTTCAAGGGCGTGCAGGTGACTGTGGGCCCCTGGACCGACCGCGGCTTCTTCTACGACTTTGCATGGCCCGCCGACAGCCCGCTGACGGAGAAGGACCTGAAGAAGATCAAGAAGGAGATGGCTAAGATCATGAAGGCCAACCTGCCTTTCGTAAAGGAGGAGGTTTCCCCCGCCGAGGCGGAGGCGCGCATCCGGGCCCAGGGCGAGCCGTACAAGCTGGAGATCCTGCAGTCCATCCTGCAGCGCGACCCCAACGCACCCATCACCATCTACCACATCGGCGACCCTGCCGGCCCTGCCGCCGCCACT…	1872	6.1.1.3	0.9989	not verified	verified*	verified
111	au.g8547_t1	ATGCCGGTCGCCTGGCCTGAAGACATCCGTGACTGGTCATCTATACAGTACGCGGTGGGCTGGAATTTCACCCCCGAGGTCCTGGCCAAGATGCCGGGGCTCCGCGCCATTGCGTCACTGGGCGCGGGCGTGGACCACGCCATGCGTCCGGGGCTCATCCCGCCCGGAGTGGAAATCCTGCGCATTGTTGACCCGCTCATGGCTCAGCGCATGGCCACCTGGGTCATGTGGGCCGTGGTCAACTTCCAACGCAAGATGGATTTGTACGCCCGCGCCCAGGCCGAGCGGAGATGGGATAAGACCATTGAGAACCTGAAGCCATGGGACAATGGCGAGGTGCGAGTGGGCATCATGGGCTATGGTGTCATGGGCCAGGCGGCGGCCGGGCTGCTGCGCGCC…	867	1.1.1.81	1	verified	verified	verified
112	au.g8711_t2	ATGCTAGACGGAGGTGGCCCCAGCAACAGCGGCAGTGAGCCGGGCCTGAGGCTGTTGTGCGCGGGCGGCTCGTGGATGGCGCTGGACGTGCGGCCCAGCATGGAGGACTACTGCTGGGCACCCGACCTGCAAGCTGACGCAGCCACAGCGGCTGACGCGTTCCGGCCTTCTGCAGAAGCGCTTCAAGCGCTGAGAGACGACGAGCCGCTGGGAGAGTTCGTGGCATCAGAGCGCACAGACAGCAGCGGCGCATGGATGCCCGGCGAGTGGCGCCTTCCTCTGATCAGCGGCCTCAACAAGATGCTCATGGACACAGAAAAGCAGGCATTGTCGGTTAGAGGCGCTCTGCGTGAGCAACCGCCACCTTCCACTGAACTGGCGAGCGCACATCTGGACGCT…	11397	2.7.11.1	0.2504	not verified	not verified	not verified
113	au.g8738_t1	ATGGGCCAGCTGAAGCGCCGGCGCCCGGCGCACTTGCTGCGCCCGGACCAGATGCTGACCACGCTGTCGGGCCTGCGGCTGCACGCGCTGCTGCAGCACGGCGGCATCTGGCTGGCAGTGCCGCCGGAGCTGGGGGAGGTGCTCAACCAGTGCTGCACCGGCCAGTTGGACGGCGGGCCCGGAACTGCGGAGGAGGTGGCGGCGGTGCTGGCGCCTCTAGTGGGCGAGCCCCTGTGGCCGCCGCCGGGGCTAGCGGCGCCCGTGGCGGCGGCGGCGGAGGCAGCGGTGGCGGAGGAGGCGGCGGCAGCGGCGACTCCACAGGCACCAGCTGACGTGTCAGGGGCACGGCCGCAGCAGCAGCAGCAGCAGCAGCAGCAAGAGCCAGAAGCTATGGAGGTC…	1398	3.1.27.9	0.7847	not verified	not verified	not verified
114	au.g8806_t1	ATGTCGAACGTCGCCGTCGAGCATCCTCGGGCGTTCCCGACCACGGTCGGCTTCCGCGTCATGGGCGGCTTCGAGCTGCCTGCTGCTCAGCTCGCCCCGCCCTCGACGCCGGAAGTGGGCTACCTGGGCGCCAGCGCAGGCGCCAGCAGCAGCCCTCACAGCGCTGTGCTGACGCCGCCGCAGCAGCCCCCCAAGCTGTCTTCGGTGCCTCCGCTGTCGGCGGAGCGCGCCTATGGCACGCCCACGGGTTCGCTGCTGCAGCGTGCGCCGGTGGCCCTCAGCAGCAGCTTAGTCTCGAGCGCGCCCCACAAGCCCGCGGGCGTGGCTGACCTCGTCACGTCCCTGTCGGCCGGCAACCCGGAAAGCCCGAGTGCCGTCGGCTGGCAGGGCCTGCTGGAG…	2421	2.7.1.67	0.9992	not verified	not verified	not verified
115	au.g896_t1	ATGTGCGCCCGCGAGCAGGCAGTCCGCGAGCTGGACCAGCACCAAGACACGCGCGTGATCGTGGTGGCGGCCCAGGGCGCTAACTTCTGTGCCGGCATAGACGTGGGCTACCTGCAGCGCAACTTCCTGGCATGTCCGGGCACGCAGCGGGCGGCCATGCGCCGCAACATCCTGGTGCTGCAGGCCGCCTACACGGCGCTGGAGGAGGCGGCCTGCCCCGTGCTGGCGGCGGTGCACGGCCGCTGCATAGGCGGCGGTGTGGACCTGGTCACGGCCTGCGACGTGCGCCTGTGTAGCGCCGACGCCACGTTCTGCGTCAAGGAGGTGGACCTGGCCATCCCTGCCGACCTGGGCACCCTGCAGCGCCTGCCGCACATAGTGGGACACGCGGCGGCCATG…	816	4.2.1.17	0.7096	not verified	not verified	not verified
116	au.g9125_t1	ATGCGCAGCTCACCACATGCGCGCCGGGTCGGTGGGGCGGCTCCGGGTGCAGCCGCGGGCGCCGCCCCGTGCCTCGCCACTGCGCCCTTCTCTCCTGACGACGCGGATGCTGAGCAGCACAGTGCGGGACGCTGGAGTCGACAGGCACTGGCGGGCGAACCCGCAGGCGTGGCGCCGCCTCGCTTCGCCGCCAGCAGTGAGATACAGCCGGCCTCGGCCGAAGGCGGCAGTGCCGGCGACACCGGTACCGCCGGCTCTGGGCTGACAGTGGCTGACACGGCATCGGCGGGGCGCAGCCACCGGCGGCTCGCGGCCACGGCAGCCGCCGCGCTGCTTGGGAACGGCGGCAGTCCACAACAGTACAACGCCCAGGTGGCGAGGGGCGGCGGCGCGGGTGGC…	2796	2.4.1.232	0.8273	not verified	not verified	not verified
117	au.g9366_t1	ATGTTCTCCAAGCGGATGTACGCCAACCTGGAGATTCGGCGTGCGGGCGCCAAGGGCTTTGGGCTGTTCGCGCTGGAGGACATCAAGGCGGGCCAGTTCATCATCGAGTACTGTGCACTCAATCCGAACAAGGCTTTTGCGAGCTGCAGTGTGCCCCAGGAGCTCACCGACGAGCAAATTGATGCTGGCGGAGACTCTGGCGGGGAGAGCGAGCTGGACGAGGAGGAGGGGCTGAAGCGTCGGCGCATTCCCGCGGTGTGGCAGCTGCTGAAGGACAATGTCCTGACACACCGCAAGCGGAAGGTGCAGGACGAGGACGACATCATGATATGCCACTGCAAGCCGGTGTGGCGCGGCGGGGACGGCTGTGGGCCGGACTGTATCAATCGGATGCTTTGC…	5490	2.1.1.43	0.1814	not verified	not verified	not verified
118	au.g95_t1	ATGCCTCCCTCGACCATTTCTCGCGGCCCGACCTCGCCTGTCCAAACCCCTTTTGGCGCTTGCTGCGCGCAGGTGCCGCCGGCCGGCGACGTCACCACCTTTCCGCAGCGCTACTTTGTGTGCGCCTCGCACTGGCAGCGCGAGAACCCGGACGGCACCCCCGGGCCCATCTTCTTCTATCTGGGCAATGAGGCAGACGTGACGCTCTACCTGAACAACACGGGTCTGATGTGGGAGTCGGCTGCCGACTTCGGAGCCATGCTGGTGTTCGCGGAGCACAGGTACTACGGCGAGAGTGTGCCGTACGGCAAGGCGGTCAAGAAGCACATGGGCTACCTGTCGGCGGAGCAGGCTATGGCCGACTACGCCCAGCTGATCATGGAGCTGAAGGAGCAGTTC…	1734	3.4.16.2	0.9666	not verified	verified*,**	not verified
119	au.g9571_t1	ATGGCGCCTCTTCAAGTGTTGACACTAAACTGCTGGGGCCTCTGGCTGCTTTCCAAGAAGCGATACAATCGCATCCTTCACTTAGCCGAGTTCCTGGCAAACGACGGCAAAGAGAAGCATGAACTGGACATTGTACTGCTTCAGGAGGTGTGGTGTGACTGCGACGTGGACGTACTCATTAGCGCCGCCAAGCTGTCCGGGCTCACACACGCCACCCACTACCGCTCCGGCATATTCGGGTCCGGACTGCTCACGCTGTCCAGGTACCCCATCACGGAAACAGACTTCCATTTGTACATGGCGGCAGGCACCTCCGGTGGGATCCAGCCGATCCTGGAGCTGGCCCGCTACGTCAACACCACCAGTCGCGCCTCGGGTGCTGCAGGTGTGGTGCTGGGC…	1197	3.1.4.12	0.9465	not verified	verified*	not verified
120	au.g974_t1	ATGAATTCTCAGCTGCTTCTGGACCTGCAAGCGGCGCTGAGCGCTGCGCTGAGCTCTGGCAGTCAGAGCTCAACGCCGGCGAGCCAGAATGACCCGCTCGTCACAAAATTGCGGCATGGCGTCAGTACGCTGCTCGACGCCTGCGCTGAGGCTAGCCGAAACAGCACAGGTGTTAAACAGGACGTCGTGACCGTACTGTCGGTGGCGGAGTTTGTGGTGGAGCGACTGCCCACGGTGTTCAGCGGCCAGGGCAGCCTAGAGGTTGGGCCGGTGCGCAGCCTGCTGGCCCTGCTGCTGGCCGCTGCCCGCCGCTTCAGGTCCCTGCTGGAGCGCATGGTGTCACTGCTGCTGCGCATTGTGAACCTGGCGCCGGCGGGCATGCGGCGTAGCCTGCTGCTG…	7584	2.7.11.1	0.1845	not verified	not verified	not verified
121	au.g980_t1	ATGGCTAGCACCGGCGAGCACGCGGCACGCTCTGAAGGGCAGCCCGCCAAGGAGGCGCCGGCGGTGCCCTGGTGGACTCGCTACACACGCTGGCGCCAGACATCCCGGCAGGAGGGCAAGGACGCCGAGTACAAAGTGATGAGGCTGTTCCCGGGGCCGGCCGGCCCATTGCAAGCGAGCGACGTGCCTGTTGGTCCGGGCCGCGAGGACTTCCTGCACACGCTCAGCGGCGGCCAGCAGGGCGTGGACCCGCCCGTGGTCATGATGCCGGGCTACGGCGCCGGAGTGGGCTTCTACTACCGCAATTTCCCCAGCCTGGCTCAGCGGCTGCGGCTGTTCGCGGTGGACTGGCTGGGCACGGGCCTCAGCGGGCGACCGGCGTTCCGCGCCAAGGGCCGC…	1413	3.1.1.1	0.9151	not verified	not verified	not verified
122	au.g9899_t1	ATGGCGGGAGATGTGGAAGTTCGGGGCTTTGCCCTTATGCTCGCAGTGCGAGTCGCATATTTGGCCTTCCTGCTCTGGCTGTTCATTCCGGAGGCCTACCTGCAAGAGCTCGGGATTACCTATTACCCCTCCAAGTACTGGGCGGTGGCGGGACCCGCCTGGCTGACACTGGCCATCGTGTGGGGCTACTGGGTGTATGAGGGGCTCAACATGACGCGTGTGCCGCCGCTGTCTGACAGCCGCAACCTGGCAGGCATCCGCATGAAGCGCTTAGCTGTCTGCGCTGCTTGCTGA	294	2.4.1.198	1	not verified	not verified	not verified
123	au.g9990_t1	ATGCGCCCTCGCGCTCGCCCGACCGCGGCTGTGTCCGTCCGTGCTGAGATCTCCTACATTATGATCAAGCCCGACGGCGTGCAGCGCGGCCTGGTCGGCGACATCATCTCTCGCTTTGAGCGCAAGGGCTACAAGCTGACTGCCCTGAAGCTCTACCAGACCCCCAAGGAGGTCGCTGAGGAGCACTACAAGGATCTGGCCTCCAAGCCCTTCTACAAGGACCTGGTTAACTACATCGTCTCGGGCCCCGTCGTGTGCATGGTCTGGGAGGGCAAGGGCGTCGTGGCCACCGCTCGCAAGATGATCGGCGCCACCAACCCCCTGGCCTCGGAGCCCGGCACCATCCGCGGTGACTTCGCCATCGAGGTTGGCCGTAACGTGATCCACGGCTCTGACTCG…	489	2.7.4.6	0.9959	verified	verified	verified
124	BTM_160662	ATGACGCACTCAGCGAACGGTGTGGAAGGGCCGCTCAAGGTCTTCAGCTGGAGTGTCCCTGGGCGACCGGCACCCTCCTTCCCGCAGGGAGGATTTGTTGCCAGCCCCACGCCGCTGACGTACGCAGCGGAGTCGCTGCGCGCCGTTGCTGAAAGCAATGCCAACAGCATTGTGCTGTACGCGAAGCAGAACCCGGACGTGCAGCGCCTGGTGAACAACTACGAGTCATGGCAACAATCCCAGCAGAACGAAGTGCGCCAGCGCCTAGGCTCCTTCAAGCCGCCTGAAACGCTGCTGTCGGGGCAGCAGCAGCTGCTCACGGAGGATTGGGACCTACTGCGCCGCGTCAAGAACGCGGACTTGTCCCTAGCGACTGCTATGAAGCGAAGCGCGTCCGAC…	2805	2.4.1.241	0.9993	not verified	not verified	not verified
125	BTM_acegs_kg.scaffold_53000011	ATGCCGAACCCCATTGTCTTCTTCGACATCACCGCCGATGGCGCGCCTGTGGGCCGCATCGAGATGGAGCTGTACGCCGACGACGTGCCCAAGACCGCGGAGAACTTCCGCGCCCTGTGCACCGGCGAGAAGGGCGTTGGCCGCTCTGGCAAGCCCCTGCACTTCAAGGGCTCCACCTTCCACCGTGTGATCCCCAACTTCATGTGCCAGGGCGGTGACTTCACCCGCGGCAACGGCACCGGTGGTGAGTCCATCTACGGCGAGAAGTTCCCCGATGAGAACTTCAAGCACCGCCACACCGGCCCCGGCGTGCTGTCCATGGCCAACGCCGGCCCCAACACCAACGGCTCGCAGTTCTTCCTGTGCACCGTGGAGACCGCCTGGCTGGACGGCAAGCAC…	519	5.2.1.8	0.9961	verified	verified	verified
126	BTM_e_gwH.24.60.1	ATGCTGCAGCTTCGCTGTGCTGCCCAGAACTATGACTGGGGCCGGAAGTACCAGGACAGCGAGGTTGCGAAGCTGGCTCACGCTAATGGAAATGAAGTTGACGAGTCCAAGCCCTTTGCGGAGCTGTGGATGGGCGCGCACCCCAACGGCCCCTCCAAGGTCGCTGCCACAGGCGAGAGCCTAGCTTCGCTGCTGGCGGCCCACCCGGCTGCACTGCTGGGCGCCCGCGTGGCCGAGCACTTCGGCCAGCTGCCATACCTGTTTAAGGTGCTGTCTGTGAGCAAGGCCCTGTCCATCCAGTCCCACCCGGACAAGCAGCTGGCGGAGCGGCTGCACGCGGAGCACCCCAAGATGTACGCCGACCCCAACCACAAGCCCGAGATGGCCCTGGCGCTCAGC…	1095	5.3.1.8	1	not verified	verified	verified*
127	BTM_e_gwW.1.10.1	ATGTGGAAATTCATTTCTGCCGGCACAACTGGCGGTCCGCTGCTGCGCTCGCTGAATGGGAACAAAGGACGCCAGACTTGGGAGTATGACCCAGCGGCAGGCACCCCTGAGCAGCGCGCTGAGGCGGAGCGTCTGCGCGAAGAGTTCACAGCCAATAAAGATAAACACCACCACTCGGGCGATGAGCTGCTGCGCCTGCAGTCCGCGGACCGCATTCGCGCCAAGAAGCATTCCCCGCCATCCGGCCCGGTGCCTGACGCGCCCGACGCTGAGCGCGTGGAGGAGCATCTAAAGGGTGCGATCAGCTTCTATGAGTGCCTGCAGCAGGAGGACGGCCACTTTCCGGGTGATTACGGTGGCCCGATGTTTCTGCTGCCTGGCCTGGTCATCACGCTCTAC…	2286	5.4.99.8, 5.4.99.-	0.9646	not verified	verified*	verified
128	BTM_estExt_fgenesh2_pg.C_200045	ATGACACACATCAACGCACCGGGCGCAGGAGGCAGCGCCATGCGGGGCGCGCATTCCCGCGTCAGCGCGCAGCGCTCGCCCGCGCGCGGCGGCCGCAACAGCCCTGTACCCCAGGCCGCGCCGCTGGCCGGCTTCGCTCCTGGCGGTGCGGCTGGCACCTGCCCCGCCCCGCCCGTCGGCCTGCCCCGGCCGTCCTCGCTCCTCTCGCTCACCTGCGCAGCCGCGGCCGCGCCATCGCCCTCCTCGCCGTCCGCTACGCTGCGCGCGCCGCTGACCGGCGACCCGCTGGTGTCATACATTCTGGAGGGACCGCTGCTGGGCAGCTGCGGCATTAGCGCCAACAGCGTGCGCGGCGCGGCGGGCGAGTGGGAGCGGCTGGGGCGGCAGCTGGCGCTGCAG…	1053	2.7.1.31	1	not verified	verified	verified
129	BTM_estExt_GenewiseW_1.C_90065	ATGCTGAGCCTGAAGCAGCTGCCCAGCGCGCGCTGCGCCGCTCGTCCCGTCCGTCCGGTTCGCAGGATGGTTGCTGCCCAGGCTTCAGCGCGGCCGATTGCCACCAACGAGCAGAAGCTGGAGCTGCTGAAGAAGGTGGAGTGCTTCATCTTCGACTGCGATGGCGTCATCTGGCTGGGCGACAAGGTCATTGAGGGTGTGCCGGAGACCCTGGACATGCTGCGTGGCATGGGCAAGAAGGTGTTCTTCGTGACCAACAACTCGACCAAGTCGCGCGCCGGTTACATGTCCAAGTTCCAGTCCCTGGGCCTCAACGTCAAGGCGGAGGAGATTTACTCGTCCTCCTACGCGGCGGCCGCATACCTGGAGTCCATCAACTTCAACAAGAAGGTGTACGTG…	990	3.1.3.18	1	not verified	verified	verified
130	BTM_estExt_gwp_1H.C_70304	ATGGGGAAAGGAGGAACTCAGCATTTCGAGTTCTTCGGGCCACACGGACCCGCCGTGCTGGTGCTGGTGCTGCCTGCGGTCTGCTATGCGCTCATCATCGGGTGCAATAAGGAGTCCTGCCTAAAGCTCTGGCCGGAGTTCAAGCTGCCGTCGCTTCCACAGACTGTCAGCTTCTATAGCAATGAGGCGATGCTTGTTTACCTTGCATGGTTTTTCGGTGTGGCGCTACTGCACGTCATCCTGCCCGGGCAGAAGGCGGAGGGTGTGGTGCTGCCCAACGGCAAGCGCCTCACATACAAGCTGAACGCCTTCCGCATCTTCCTGATCACGTACGGCGCCGCGCTGTACTTTGGATTCGTCAGCCGCCAGCTGGATCTGGGCTGGCTGTACGACAACTTC…	1278	1.3.1.70	0.9984	not verified	verified*	verified*
131	BTM_estExt_gwp_1W.C_300088	ATGCAGCTTCAGCAGCGTCTGCCCTCCGGCGGTGCCGCCCGCAGCGCGCGCGCTTCGCGCCGCACCGTGTCCGTCCAGGCCACTGTCGCTCCCCCCGCTCCTACCTCGGGCAAGAAGCTGTTCCAGTATGATGGCGCTCTTTCTGAGGTCGACCCGGAGATTAGTGCTCTCATCACCAAGGAGAAGTCTCGCCAGGTCCGTGGCCTGGAGCTGATTGCCTCGGAGAACTTCACCTCCAAGGCGGTGATGCAAGCCCTGGGCTCGTGCATGACCAACAAGTACTCCGAGGGTCGCCCCAACGCGCGCTACTACGGCGGCAACGAGTACATTGACCAGGTCGAGCTGCTGTGCGAGAAGCGCGCCCTGGAGCTGTTTGGCCTGGACCCGGCGGAGTGGGGC…	1464	2.1.2.1	1	not verified	verified*	verified*
132	BTM_fgenesh1_kg.C_scaffold_29000042	ATGCCCGGTCATACATCGCTGCTGTTTAAGGCCAATATCAAGGGCGGCTCCTACTCGGCGCGCCCGATCGGGCAAAGGGCGCCTCGCGTGCATGCTCTCGCGGACGCTTCTGCCATCACCTCGGCCAGCACCAGCGCCCCCTCCAGCAACAGCAGCGAGTCGTCTACCTCTCGTGCTTCTGTGTGCGCTGGATACAACAGGAGGCTTGTGCAGCGTATGCGGGAGCAGAAGGTGGACCTGTCGGCAGCCAGCCGGCGTCATTCCTTCGCGCTGCACGCGGTTGCCGCTCCTGAGCGCACTGCCTCGGCGATGAAGACCGTAGAAGTGGACCTGGGCGATCGATCCTACCCCATTTATATCGGTGCGGGCCTGCTGAACCAGGGCGAGCTGCTGCGGAAG…	1431	4.2.3.4	1	not verified	not verified	verified*
133	BTM_fgenesh1_kg.C_scaffold_44000025	ATGCCAAATGGCGTTAGCCCCAGGGAAAATGCTGTCCAGATACTGCTGCATCATAACAGCCGCGAGAATTTGGAGCAGCAGAGCCCGGGTTCTCAAGCTGGCTCGGCTCCGGGGTCACCTCGGCCCAGCCTGCGTGCGAGTGTTGAGCTGGACCCGCTTAACAAGCTACTGCGGAAGAACAAGGCCTGGTCCGCCGCTCGACTGGCCGAGGACCCCGGCTACTTCCAGCGCCTCATTGCGCAGCAGGCGCCCGAGTACCTGTGGATCGGCTGCTCCGACTCGCGCGTGCCGGCCAACGCCATCCTGGGTCTGGCCCCCGGCGAGGTGTTTGTGCAGCGCAATGTGGGCAACCAGGCCACCCACACTGACCTCAACTGCATGAGCTGCCTGGAGTACGCG…	1167	4.2.1.1	0.94	not verified	verified*	not verified
134	Chlre2_kg.scaffold_10000132	ATGAGACCGGCATCAGGAGGCAGCGGCGCCGCGGGCCCAGCCGCCCCAGCGGCCGGCGCGGCGCCGGCTGTGTCGGACGTGCCTGGGCGCTGGGTGCCCCAGCACCACCGCGACATCACGCTCGGCCGGCTTGACGGCTTCCTGGCCGCGGGGCAGTTCGCGGACGTCAACCTGCGCGCGGCCATGTGGCGCCGCCGCAGCGCCGATGCGGTCAGCCTGGAGGTGTACAGTCACCCGAAGGATGTGCCGTACCCGCCATACGACGTAGCCATCAAGATGCCGTACCGCCCCGCGGCGGTGGGGGAGGCGTTCGGGCCGTCCTGGACCACGCACTGGTTCCGGGTGCGGGCGCGCACGCCCGCGGACTGGGAGGGCGAGGGGCCGCTCATGTTCAGGTGG…	4077	3.2.1.114	0.9041	not verified	not verified	not verified
135	Chlre2_kg.scaffold_10000161	ATGCCGCGACCCCGCATTCTGATTTCTAACGATGACGGGATCAATGCCCCGGGCATTAAGGCGCTTGTTGCAGAACTAGTGAAGGCGGACTTTGCGGACGTGTACGTGTGCGCGCCCTCGGGCGAGCGCTCCGCGCAGTCGCACGCCATCACCCTGGGCCGCTACCTCAGCTGCGTGCCCACCGAGCCCACCACCGCGGGTGTGGTGGAGTCGTACGCGGTGGACGGCACGCCCGCGGACAGTGTCATGCTGGCGCTGTGCAGCCCCGTGTTCCAGGACGTGTCATTCGACCTGATGATTAGCGGCATCAACCGGGGCGACAACGCCGGATTGCATGTCATCTACAGTGGGACAGTGGGCGCGGCGCGCGAGGCGGCATGCAAGGGCATCCCCGCCATG…	936	3.6.1.11	0.9989	not verified	verified	verified
136	Chlre2_kg.scaffold_1000037	ATGGGGCCGGGCACGGCGCGCATGAACGCTGTGGTCGTGCAGCAGACGGCGCAGGGTCTGTGTGTGTATCTGGAGGCCGTGGCGGCGGAGCAGCTGGCGGCGGGTGGCATCGTGGTGGGCTATGACGGACGACACGGCTCAAAGGAATTCGCGGCGCTGACGGGGGCGGTGTTTGCCAGCCGGGGGCACCGAGTGGCTCTGTTCCGGCGGGTGGTGCCCACACCGTTCGTGGCGGCGGGCGTGGCGGAGCTGGGCGCGGCGGCGGGGGTCATGGTCACCGCATCGCACAACCCCAAGGAGTACAACGGATACAAGGTTTACTGGGGCAACGGGTGCCAGATCATCCCGCCACATGATGCCGGCATTGCAGCCGCTATTGAGGCCAACCTGGACCTGTGG…	1749	5.4.2.2	0.2905	not verified	not verified	not verified
137	Chlre2_kg.scaffold_1000130	AACCTGGGCGGCTCCATTCACCCGCTGTCGTGGCTGCTGCTGCTGCCGTACCATGTGGGCCTGCGTGTGAAGCTGGGCGTGCAGCGGCTCGTGTCCAAGGAGCCTCTCTACAACCGCGTGCTGCCGGGCTGGTACATCGGGGGCTGGCCCTGGAGCGCAGGCGAGCTGCCTGCCGACAGCCCCTCCGTGCTGGACTGCACGTGCGAGCTGCCGCGCACCGCACACCGCCATCGCTACTGCTGCCTGCCCATCTGGGACACGCAAGTGCCCACCACGCCGCAGCTTGAGCGCGGGGTGGCGTTCGCGGTTGCGGAGCGCGCGCTGGGCAAGTCCGTGTACGTGCACTGCGCCCACGGGCATGGCCGGTCGGCGCTGCTGCTCATTGCCTGCCTGCTGGAG…	888	3.1.3.48	1	not verified	not verified	not verified
138	Chlre2_kg.scaffold_1000250	ATGCCGGCCGTGGGGCGGGGAGTTGCGGGCAGGCCCAAGTCGTTGGTGGAGCACCTGAACGACCAGGCGCCCAAGCGCGCCGTGAATGACATCGTCAGTATCACCCGGTACCTTATGTCAGCGCGGCTCTTGCTCAATCAGGCCACCTCGTACCGGGTTATTGGGGATGAGGAGCAGCTCTACGTTATCCTGCTGCGCTTTGCCAGCTTGGTGGTGGAGACTATCCCCAAGCACCGCGATTTCCGGGACGCAGGCGGGACGTACACCAGTCTGAAGCGGGAGCTCATGGAGCGCTACCTGCCGGAGCTGGAGCGGCTTAAGACCTCGCTCAAGCTCAAGGAACGCGCGGAGCCGCCTGTCTCGCACTCCCGCAACCGGCCGGCGGACGCGGTGCAGCTG…	1656	3.1.2.15	0.9988	not verified	verified	verified*
139	Chlre2_kg.scaffold_1000323	ATGGCGCCCATTACAGGCGTGTTTGTCAACTCGCGCAAGCAGAAGCTGCACACGCTCAAGTACCCGGCAAAGGGTGCCCCTGTGGCCGAGCTCTTCATCCACCACGGTCTCGCGGAGCACTGCGGCCGCTATGACAACGTGTGTCAGACGCTGGCGGACCAGGGCATCGAGGTCACCACCTACGATGCGCACGGGCACGGCAAGTCGGAGCCAACGGAGGAGGGCGGCCGCGCCTTCGTTGGCAACTATAAGCACCTGGTGGATGACATGTGCGACTTCATGGACTTTGTCCACAAGAACGAGTCCGCGCCCGCACCCGCGGCCCCGGCACCCGGTGCCGGCTCGGCCGCCGAGGGCTCCGCCCCTGCTGCTGCCGCCCCCGCAGCGGCGGCGCACGGC…	1017	3.1.1.23	1	not verified	not verified	not verified
140	Chlre2_kg.scaffold_1000357	ATGGCAAGCGCGAAGGAGGCAGTGCGTTTGGCATCTCGCCTCTGCCAGGAGGTGCAAAGGCAGCTCAGCGCGGAGGAGCGGGTAGACAAGAAGGACGACTCGCCCGTCACCGTCGCCGATTACGGCGCGCAGGTGGTTGTGGCCTGGACGCTGCAGCGCGCCGACCCCTCCACCCGCCTGTCCATGGTGGCTGAGGAGGACAGCACCGAGCTGCGCACGCCGGCGGGCCGCCCTATGCTGGACCGCATCACCGCGCTGGTCAACAGCGTGGTGGCGGCCGCGGCGCCTGGTGAAGTGCTGAGCCCGGAGCAGGTGCTGGACATCATCGACCTGGGCGCCTCCCAGGGCGGCCCCAGCGGTCGGCACTGGGTGCTGGACCCCATTGACGGCACGCGCGGC…	1044	3.1.3.57	0.999	not verified	not verified	not verified
141	Chlre2_kg.scaffold_1000370	ATGCATCGCATCGCGCTGCTCAGCCGCGCGCTATCGGCTTGCGGGCTGGACGGCTTGCAGCGCCCGCTAGCCCCGGTCGGCTCGGTGGTGGTGCTGGTCGCGCAGACGAGCGCTGTCATGATGGAAGCCATGCTGGCGTGCCTCGATGCCGGCTGCATCCTCTGCCCCGTAAACTGGCGCTGGAGCGTGGCTGAGCTGGCGGAGGCACTGCAGCGGCTGTCGCCGGCGCTGGTACTCCACGACGTCACATGCGCAGGCCTCGCGCAGCAGGCCGTGGCAGAGGCTGGCCGTGACCTGCAGCTGCAGCTGCTGGCTCCCGCCTGCGGCACGGCGCTGCTGGTGTTCACGTCCGGCACCACGGCCGCGCCCAAGGGCGTGCAGCTGAGCCACGCCGCCTTC…	1332	6.2.1.26	1	not verified	verified*	verified*
142	Chlre2_kg.scaffold_1000395	ATGCCTGCTCCCTGCTCCTCCGGTCTTGCTCCCCGCACAGACCTGCAATCCACGCAGCCGCTGCTGTACACAAAGCGCGCGGCCGCCTACATCAGCCTGCGGTCGCTGACACAGGCGCTTCGGGATCTGAACAAGGCGGTGGAGCTGGACGATGCTTTTGTGCAGGGCTACATCAACCGCGGCAAGCTACAGCGGCAAATGTGCAACTACGACGCGGCGGAGCGGGACTTTAAGCGCGTGCTGGAGCTGAAACCGGGGCAGAAGGTTGCGGAGCAGGAGCTGCAACGCACGCTGGCCTCCCGCTCCAAGATGGAGGCGGTGCAGGCGGCGGTGAGGGCGGCGGAGGCGGCCAAGGCGGAGGCCGCCAAGGCGGCGGGCGACGGCGCGGAGCCGCCTAAC…	1377	1.10.2.2	0.5497	not verified	not verified	not verified
143	Chlre2_kg.scaffold_1000398	ATGTCCCTTTTGCGTGCTCCGACATCATGCAGCCGCACTGTGCAGTCACAGCAGGGACGGTCGCGGAAGTCGCCCGTCGTGCGGGCCTATCTCGAGGAGAAGAAGGCGCCTCTCCCGCCGCCTCGCGGGCCCTACTCCACAGTTCCAGCTCAGACCTTTAAGAACCAGCTTGAGGCTCTGAAATCAATGTCCGTCGTCGTCGCGGACACTGGCGAGCTGGACCTGGTCAAGAAGTACCACCCCCAGGACTGCACAACCAACCCCAGCCTGGTCTACAAGGCACTGTCCATGCCCGAGAACCGACACTACCTGGAGAAGGCGCTGGCCAAGGACAAGCGGCAGCCGGAGCACGTGCACGCCGGCGTCAGCCGCCCCTACGCCGGCGTGGCGGACCAGCTG…	1149	2.2.1.2	1	not verified	verified	verified
144	Chlre2_kg.scaffold_1000399	ATGGCGCATTCTCTCGCCCAGCACCGGCTATCTGTGCCGAAGCCCAGTAGAGTGCAACAGTCTCGGTCGCGACTTGTCTCGAAACGGACAGCGTGCATCGTGTATGCTAAACACAAGACCGAACTCGATGTGGTGCTTGTTGGCGACATCGGTGGCACGAATGCACGCCTGTCGGCATGGAGGGTCGACCTGGAGGGCGCAGGCGCGACGCAAATCGACAACGAGACGTACCCAAGTCAGGACTTCAAGAGCCTAGACGCGGTGGTAGATGCCTTCCTGGCGCGCCCAGCCGTCCGCGAGCGGCCCCCGCATGCAGCCGCGCTGGCCATTGCTGGCGCCGTCAGCGCCAACAAGTGCCTGATGACCAACGTAGAGCACTGGCCCATCATCGACGGTGAT…	1146	2.7.1.2	0.9991	not verified	verified	verified*
145	Chlre2_kg.scaffold_1000431	ATGATGCTCGCCAACACGCGTCTTTCCCAGCCTGCCGTTGCCTCCAAGCGCAGCGCAGGTAGCCGTGTCATCGTGTGCAAGGCCGCGACCACCGTCCCCAACAAGCCGGAGCCCGTGCAGCGCATTCAGGCCCCTGCACCGGGTGCTCAGGACGACGACAAGCCCTACCTGAACGTGATCCCCAACAACGGCCAGTGGCATAACGGCATCCCGCCGGTGATGGGCGGTCACCTCATGTCGAGCGGCACTGTTGCACCCATCTCCACCTCGAAGGGCGCTGGCATCGACCTGGTCCCCCACCAGTTCCAGTACCATGACACCGAGACCGACGTCAACGTGCTTCTGTACGTGACGCCAGAGAAGGCGCAGGCCGGCCTCGTGAAGCTGGTTGAGGAGGCC…	1113	3.5.99.6, 3.1.1.31	1	not verified	verified	verified
146	Chlre2_kg.scaffold_1000473	ATGCGAGCTCTTGGCTCTGGCGTACCGCGGGACCACCAAGCGATCTTCGAGGGCCGCACCACGCCGGACCTGCTCAAGTCGCTGCTCGTGCTGCGGCTGTGCTCCACGCCCTCCTTCGTGGCCTCGGCGGAGGGCCTGCTCGCCAATGCCCGGCGTGTGATGGGCGACAGCACCGCCCTCAGCTTCGTGCGCACCACCTTTTACCAGCATTTCGTGGCCGGCAAGGACTCGGGCGACGTATGGGGCCGCATGAACACGCTGCGTGCGAACGGCGTGGGCGCTATCCTGGACTATGCCGAAGAGGAGGACCTGCTCACCGCCTGCAAGCAGCCCGCGCCGCCCGCCACCAAGGCGTCGGCTGGCGCGGCTGCGGGCGGCGCGGCGCAGGTGTCTGCCCGC…	1686	1.5.99.8	0.9834	not verified	verified**	verified*
147	Chlre2_kg.scaffold_1000526	ATGCTCCTTCGGCCAACTTTAAGATCGGCAGTGCTACTGCCCTTCAGGGGAAGGCAGCGAGCGGTGGGCGTCCAGGCGCAGGCAGCCAAGAGCGGCAAGGGCTTCGGCACCACCGCCAAGCTGCAGGAGGTCCCTGTTGTCACCAAGCTGGAGTGGACCAGCCCGCTCCAGATCATCAAGTATCCCGACCCACGGCTGCGGGCGGTTAACGCCAAGATCAATGTGTTTGACGAATCGCTCATGCGGCTAGCCAAGGAGATGATTGAGATCATGTACCAAGACGACGGCGTGGGCCTGGCGGCGCCCCAGGTGGGCGTCAACGTGCGGCTGATGGTGTTCAACCCCATGGGTCGCGACAAGCCTGGCAACGAGTCCATCCTGGTCAACCCGGAGATCGTG…	747	3.5.1.88	0.9973	verified	verified	verified
148	Chlre2_kg.scaffold_1000548	ATGCTCTTGGCGGCGCAGGTTGTGGCGGCTCTGGGTGCACCGACTGTTGAAGTTAGGCTTGCCACAGAGGATGGCAAGGGCAAGGGGGTGTTCGCGACCAAGGACATCCCCGAGGGCGAGACGGTGTTCACAGAAGTGCCGCTTGTCAGTCTACAACACATCGAGAACCGTGGCAGCGCACTGGTCTGCTACCGCTGCCTGCGGTTCGTCGGGACGGTGGAGCAGCAGATTGGCCACAAGCTGCACTGCCTGGTAGAGGACCTCAAAGCCACCAGCACACACCACCAGGCCGACGGCGACGGCGGCGCGGGCGGCAGCGGCGCCGCCGCCGGGGCAGCGGGGCCGTCCGGAGCAGCAGGGGCGGGCGGCGACCAGGAGGGCGATGGGGAATCTCAGGAC…	1707	2.1.1.43	0.5817	not verified	not verified	not verified
149	Chlre2_kg.scaffold_1000625	ATGTTAACACCCTTAAGCTATCCTATCATCAACACCGTCTCGTCAAGTCTGCCAGCGCTTCACGCCATGAGCCAGATGCTGCTGGAGAAGACAATGCGCCGGGGCCTCGCCACGGTCTCGGCCGCAGCGAGCTCCGCTGTTGGCCGGCCCATCCCCATGGCTGTTAGGTCGCCGATGCGCTCGATGGCCGCTGCCAGCGCGGCCGCTGAGGCCCTCCCGGTGGCACCCAGCCACAGCTGCGCTGCTGACCCCGACAAGCACCCGCACCTGCCCGACCCCCGCCCGAAGCCGGCCGTGGACGCGGGCATCAACGTCCAGAAGTATGTGCAGGACAACTACACCGCTTACGCCGGCAACTCGTCCTTCCTGGCTGGCCCCACTGACAACACCAAGAAGCTG…	2493	2.3.1.54	1	not verified	verified**	verified*
150	Chlre2_kg.scaffold_1000710	ATGCAGACTATCAGCGGTCGCTCCGTGGCCGGGCGCAGCACCTGCTCCGCCCGCGTTGCTCTCCGGGCGCGCAAGGTGTGCGTGACTCGCGCCGCTGCCACCGTGGAGAAGCACGAGGAGAAGGCCATCGGCTCTGCCTGGCAGTTCACCCAGCCCGCTGGCAAGGGTCTGGGCTTCTACACCGGCGCTGAGGATGGCTACCTGTACTGCGACCAGATGCGCGTGGAGGACATCCGCAACAAGGTGCCCGAGTCGCCCTTCTACCTGTACTCCTGGAACCGCATTGCGCACAACTACGCCGAGTACAAGAAGGCGCTTGCGGGCCTGGACAACCTTCCCTGCTACGCCGTCAAGGCCAACAACAACCTGGTCATCATGAAGCAGCTGGCTGCTGCGGGC…	1422	4.1.1.20	1	not verified	verified	verified
151	Chlre2_kg.scaffold_1000788	ATGGACGACGAGGCTCTCGCGCGGATGCTGCAGTGCGAGGACCCGGGACTGCAGGAGCGCGCACGTGCGATGATGCCGCTGGCTCGCCTGCGCGCCGCGGCGGCGGAGGCTGCCAACCTGGCCAGCCGGCTGGGCGGCGACGTATCCGCCGCCCCGGCCGCAGAAGACCTGCTGGCCCAGCAGCTGCTTGGATGGTTCAAATCTGATTTCTTCACTTGGGTGGACACGCTGCCCTGCCCGCGCTGTGGCGGCGGCGGCACCCGCGCCGACGGCTCCCTGGTGCAGCCGCTGCCTGAGGACCTGGCCCACGGCGCCCAGCGCGTGGAGCTGCACCGCTGCGGCCGGCCCGGCTGCGGCGGCAGCGTGCGCTTCCCACGCTACAACAACCCGGGACTCACG…	1890	3.5.1.52	1	not verified	verified	verified*
152	Chlre2_kg.scaffold_1000881	ATGGTCGCGTTTGCTGCGCTCGCGGCCCTTGCGTGGACGCCGCTTGCGCGTGCACAAGTGTTCGACGAGGCTGCCATAGCAGGCGCAAATGCGCAGGCGATAGCGGACTGCTTCAAGGGCCAGGACTGCCTTGCCAAGCGGACTACGTGGGACCACTTCACGCAGGACCTGCCCAGCTGCATGGTCGCGGCCCGCGTGTGGTGGTCGCGGCGCCCGGCCGGCATCCCCGTCACGCTCGTAACCCAGGCCTCCGCCGAGCGCCTAGATCAGCTCCGGGCACAGTGCGCCACCTGGCGCGGGCCGCTGGCCGCGGCGCTGTACCTGCCCCTCTACAACCCCTCCTCCCACGAGCTCAGCGCGGAGAGCAAGCAGAAGCTGCAGGCCATGGTCGCCGCCATC…	1245	2.4.1.149	1	not verified	verified	verified
153	Chlre2_kg.scaffold_11000005	ATGACAAGCGATATCACGTCCACCAGCAGCCTAAATCACGGGACGCTTGCAGATTACCAGCTGGACCGGCTACTAGGCCGCGGCAAGTACAGTCAGGTGTATCTGGCGCGGGAGACACACACCGGCCAGATGGTGGCCATTAAGCGGGTGGAGATTTTTGACATGATGGACCCGGTCAGCCGCCAGGCGTGCGTGAAGGAGGTCAAGATCCTGCAGAACGTTGAGCACCCCAACATCGTCAAGTGCTTCCGCTCCTTCCTGTCCGAGGCCGACAACGAGCTGGTCATTGTGCTGGAGTGGGCGGAGGCGGGCGACCTGGGTCAGCTCATCAAGCAGCGGGCGGAGGCGGGGCAGCCATTCAGCGAGGAGCAGGTGTGGAGGCAGTTCCAGCAGGTGTGC…	933	2.7.11.1	1	not verified	verified	not verified
154	Chlre2_kg.scaffold_11000149	ATGAGCGCTCGTGGGCTTGGAACCGTCGCGTTTGTCGCTTTGTTTGCGGTTGGCTTGCAAGTCGGCATTCTGGTCAAGCACTCATTGCAAGTCAAGGCGCCCGAGGCACCGGAGCCTGTCACATGTCCCAACTTCGACCACGGCGCCGCACTGGACCGCTTCCGTCGCCTCCTGACCTTCCCCACCGTCAGCAGCAAGGAGGCGCCTGACCATGCAACTGACCACGAGGCGCTGCGCGGCATGCTGGAGCACCTGGAGCAGTCCTACCCGGCCGTGTGGCAGACCATGACCGTGGAGGAGGTGGGCGCGGGCGGCTACAGCCGTCTGCTGACGTGGCGCGGCTCCGACCCCTCCCTGGACCCGGTGCTGTTCATCTCCCACTACGACGTCGTGCCTGTG…	1614	3.4.17.4	0.9988	not verified	verified*	verified
155	Chlre2_kg.scaffold_11000153	ATGGTACCAGCGTATAAACGCCCCGACTCCCTGCAGCCGCTCCCGCGCTACCACGGCCCCTCAGTTGAGTTCCCGGACCGCTTCACGTTGGTCATCAACTCTTATAAGCGGCCGGAGCTGCTCCAGCGAGCGGTGCGGCACTACTCGCAGTGCAAGTCCATAGACGCCGTGCGCGTGATCTGGTGTGAGGAGGGGCTGCCGCCCACTCGCGCCCAGGCGCCCGAGTTCTTCTCCGAGCTCAAGGAGGTCCGGTACGACATAATGACCAACTCCTCCCTCAACATGCGGTTCTGGCCGCTGGAGGGCCTGCGCACGGAGGCTGTGTTGTCGCTGGATGACGACATTGTGGCGCCCTGCGGCGAGTTGGACCAGCTGTTTGCGGTGTGGAAGCGTGACCCC…	1014	2.4.1.225	1	not verified	not verified	not verified
156	Chlre2_kg.scaffold_11000222	ATGCTTCTGAAAAGTTCCACGCACTCGGCTAAAGAGCATTCTCTTGGCCGTAAAGGTTTTCCTCTACGGAGCTCGGGCCTGGGAGCGCGTGGATACAAGGCAGTGACCTTCCCGCAGCTGTCAAGCCGCGGCATTCTCCAGCAGCGCTCCTGCTTCACAAACAGCTCCACGGAGGAGGTGGCCGAGGAGACCACCGCTGTCGAGAAGCGTAAGGTCGTGGACGTGATTATGAATGGAGCTCACCATGCTCGCGGCGACGTTGCCGTGTGGAAGGCGTCGATCGAGTCATCTGCGCCTCTTCTCGGCGACACCGGCACACGGCTGGAGATCGTGGTGATTGACCAGGACACGGACCGTCGCTCCCCGCCGATCAGTGTGGACGACTGGCGCGCCCCCGTG…	3288	1.13.11.12	0.9133	not verified	not verified	not verified
157	Chlre2_kg.scaffold_12000061	ATGGGTATGAATAGCGACCTAGACAAGTGGATAGAGAAGGTGAAGAAATGCGAGCACCTGGCCGAGGAGGAGCTCAAGTCGCTTTGTGACTACGTGAAGGAGATCCTGGTGGAGGAGTCCAACGTGCAACCAGTCAACGCGCCGGTCACCGTCTGTGGTGACATCCATGGGCAGTTCCATGACTTGCTTCGGTTGTTTGAGACGGGCGGTGAGGTGCCGAGCACCAACTACATTTTCATGGGCGACTTCGTGGACCGGGGATACAACAGCTTGGAGGTCTTCACGATGCTCATGCTACTCAAGGCTCGCTACCCCGCGAACATCACCCTGCTCAGAGGCAACCACGAGAGCCGGCAAATCACCCAGGTGTACGGTTTCTACGATGAATGCCAGCGCAAA…	924	3.1.3.16	0.9978	verified	verified	verified
158	Chlre2_kg.scaffold_12000085	ATGGAGGCGCAGGGAGGGGACGACAGCGCGGCAACCGGCGCCAAGGCGGCTCATGAGGAGGAGCGCATTACCTTCCTAGGCCGGCCGGCGCTAGTTGTGACACTTGGCACTGGCGGCGGGGCGGGCGCTGGCGAGCGCTCGCAAAAGCGCGCCCGGCCCGAAGAGGGAGGCGACGAGGGAGCGCAGGGGGGCATCCGGCAGGTGGCTCGCAGCATGCTGCGTGCGCACAAGCTGGGCGTGCTGGTGCCGCTGGTGTACCATACGGACGTGGAGAGCGGCCGGGCGGTGCTGGAGGCAGTGCCGGGCAGGCCGCTGCAGGCGCTGATGGAGGCGGCGGTGGCGGAAGCGGAAGCGGGGTCGGCAGGGGCGGAGGCGGCGGAGGCTGGTGGCAGCGGCAAG…	756	2.7.11.1	1	not verified	not verified	not verified
159	Chlre2_kg.scaffold_13000065	ATGGTCTCTGTCGCTGCGGCGCCGAGCACATCGGTATCCGTGGCTCCCAAGAAGGGCACTGCGGAGGCCACTGCAGCTCGCTCCTATCACGATGATATGAAGTGCGTTTTGTGGACGGCGAGCGACCTTTCAAGCCGCATAGCTGAGCTTGGCAGGCAAATTGCTACTGACTACGAGGGCAAGGCCCCGCTGGTGTTGGGGGTGTTGAAAGGCTCGTTCATGTTCTACTCGGACCTCGTGCGTGCCATCGAGCCATGCCCTCGTGGCCTGACGATGGACTTCATCCGCGCATCAAGCTACGGTTCGGGGACAGAGTCGACGGGCGACGTCAAGCTCAAAACGGACCTGAAGAAGGAGAAGGTGGCGGGGCGGCACGTGTTGCTGGTCGAGGATATCGTA…	687	2.4.2.8	0.9985	verified	verified	verified
160	Chlre2_kg.scaffold_13000122	ATGGCTGACGTTGAGGCCAAGAAGGAGATTATCAAGAATGCCATTCGTGGCATTCCTGACTTTCCCCACAAGGGTATTCTGTTCTGGGATGTCACCACCATCATGCTGAACCACCAGGCGTTCCAGTACAGCATTGACCTGTTCGCTGAGCAGTACAAGGACAAGAAGATTGACGTGGTGGCGGGCTTTGAGGCTCGTGGCCTCATCTTTGGCGCTCCTCTGGCTCTTGCGCTTGGGGTAGCCTTTGTGCCGCTGCGCAAGCCCGGCAAGCTGCCCGGTGACAAGATCAGCGAGGAGTACAAGACCGAGTACAGCACGGACAAGATTGAGATGCACGTGGGCGCCATCCAGCCCGGGCAACGCGTTGTGCTGGTTGATGACCTGATTGCCACCGGCGGC…	546	2.4.2.7	1	verified	verified	verified
161	Chlre2_kg.scaffold_13000270	ATGTCGGGACAGCAGGGCGCACCGCCGGCCTCCGCTCGTGTAGTGGTTGTGGGCGGCGGGCTGGCGGGTCTCACCGCTGCCCTCACCGCCGCCGAGCAGCTGGCGGCGGCGAACGGGACTGCTAGCGGTGGTGCCAATGGCAGCGGTGTCTACGAGGTGGATGTGCTGGTGGTGGAGAAGATGCCGCGCCTGGGTGGCAACAGCGCCAAGGCTTCCAGCGGCATGAACGCACTGAACCCGCAGGGTGGAGACAGTGAGCCGCTGTTTTCTTCAGACACGCTCTCCAGCGGCGGCGGCGCCAGTGTACCTGAGCTGGTTCAGCGGTTGGTGCTTGCCCTCGCCGCCCACCACACTGTTGCACCCAAGCACGACAGCCCCGCCGCGCTCTCGTTCCTGGAG…	1242	1.3.1.6	1	not verified	verified**	verified
162	Chlre2_kg.scaffold_14000039	ATGTTCTCCGCGCATCACCCCGAGGCGCTGCTGCCCACCTACCAGGCCCCACCCCACCTCCACGCCGGGCAGGGCCACAACCATGGCCACAACCACCGCGGGAATGGCAGCAGCGGTGGCGTCCACCTGAGCACCTACATCAAAAAGAACTACGTCTTCATTCTCGTTGCGTGTCTGGTGGCCGTGCACACAATCTTGTTCAGCACCACCACCTTGCTCAAGTCGCTGCCGGACGGGCACGTGTCGGCACACGTCGCAATACACCAGCAGGTGAAGCTCCCGGGCACGCTCTCCTCCTCCTTCTCCGGCGGCGCCCGCGGCTGCAGCAGCAGCAGTAGCCGCAGCAAGAAGGGCGGTGGCAAAAGCGGCAGCAGCGGGACAGGCCGGCGGCTGGCGAAC…	2700	3.4.16.4	0.9993	not verified	not verified	not verified
163	Chlre2_kg.scaffold_14000106	ATGCCCCCGAGCACTCTGCTGGTGGCGGCGACACCCCGCGTGGCGGCAAGCGTGGCACGGCAGACTGGCGCTCCCATGGCGGACTACGGACCCACCCACTGCTTGGCACCGGAGTGGCAGCCGCTGCTGCAACAGCTGGGGCCCGCCTCCGTCGCGTCCAATTCCAGCGCCGCTGCGGCAGACGCGGCCGGGACCGGCACCATTAGCCGGGACGCGCGACGCAGCCGGCAGCTGCAGCGGCAGCGCAACCAGCTGCTCCGCAACATGGCCACGCTGGTGGCCGGCCCCGTTGACGGCACGGCCCCGCCGCCCCAGCAGCCTCCGCGCTACGGTGCCATGGCGGAGCTACTAGGCGGCCTGTCGGACGCCGCCCTCAGTGCTGCAGAGAGGGACTGGCCG…	2985	3.4.21.96	0.3402	not verified	not verified	not verified
164	Chlre2_kg.scaffold_15000055	ATGCTGGCACAGCGACAAGACGCGGGGCAAGCCGCGGGCACCAGCGGAGGGCCTAAACGCCGCTGGACCATTGACGATTTCGACATTGGAAAGCCGCTCGGCAAGGGCAAATTCGGCAACGTGTACCTGGCTCGCGAGAAGCAGAGCAAATACATTGTTGCGCTGAAGGTCCTCTTCAAGAGCCAGCTCCAACAGTCCAACGTGGAGCACCAGCTACGGCGTGAAATCGAGATCCAGGCGCACCTGCGGCACCCCAACATCCTGCGGCTGTACGGCTACTTCTATGACAAGGAGAAGGTGTACCTTATCCTGGAGTACGCGGCCCGGGGAGAGCTGTACAAGGAGCTGGTGCGCTGCAACCACTTCGACGAGCGCACGTCGGCCACGTACATCCTGTCG…	879	2.7.11.1	0.9977	verified	verified	verified
165	Chlre2_kg.scaffold_16000010	ATGGATGCAGCAGCTAAGCTGCTGAAGGTGGTGCCTGAGGCATGCCTCATGGAGAACCCCAAGTCCTACTCCGCCTGGCACCACCGCAAGTGGGTTGTGGGACAGGGCCTGGCGCCGCTGGAGCGGGAGCTGCAGCTGGTCACACGGGCTCTGGATGAGGATTCCCGAAACTTCCATGCGTGGAACTACCGCCAGTTCGTGTGCAGGAAGCTGGGGCGCAGCGCGCAGGACGAGCTGGGGTACGTGGAGGAGAAAATCATCCAGAACTTCTCAAACTACAGCGCCTGGCACTTCCGGACGATGCTGCTGCACCAGATTTACGGCACGCCAGGTGGGCCGGAGGCAGGCGTGGGCACGGAGGCGCCGGCATCAGCATCGTCGCCGGCACCGGGTGCGGGT…	1023	2.5.1.60	0.914	not verified	not verified	not verified
166	Chlre2_kg.scaffold_16000054	ATGAACGAGGAAGCCATTCTGGCGTCTGGACCAAGCGGCCGCAGCAGCAAGGCAAACCCCGTGCTCGCGCAGCTTTACCAGCGGGCCATCGAGCTGGTCCCCCGCAGCCGCGGCCACGCCTCCGAGGAATACATGTACCGGAGTGAGGATGAGGGTCGTGACCTGCTGAAGGCGCTGAAGAACCAGCACCTGCGCGACACGTGCGGTCTGCTGTACTATGAGTGGGCGCTACTGGAGCAGCAGGCGGGCAACACAAGCAAAGCAGTGGCCATCCTCCAAAAGGGGATAAAGGAGCAGGCGGAACCGCGCAGCATGCTGGTGGGGCTGCTGGCTCAGCTCCAGCCTAGCCTGAGCGGCGCGGATGGGGCGGGTGCGGAGGCTGCTGCGCCGGTGCCGGAG…	3768	2.7.12.2	0.7962	not verified	not verified	not verified
167	Chlre2_kg.scaffold_16000078	ATGGCGCTCCGGCTCTTCGGGCGCCGCGCGGGGCAACTAGGTAGCTCCTTGGCACAAGCTACAAGGGCCGCCGCTGTCGCTACCGGGGAGCTGAGCGCAAGCTGTAGCGAACTCTTCTCGCGTCAATCAAGCGTGGCCAGCTCCAGTCATGTGAGGGAGGAGCTGGCCGCGTTCGGTGTTGCGGACGCCCGGTTCCGTGGGCTTCTGCACATGCGGGGCCTGCAGACGTCGGCACTCGCTATGGACGCGTTCGAGGTGCAGGTGCCCTCCATGGGGGAATCCATTACAGAGGGCACTATCGCAAACGTGCTGAAGAAGCAGGGTGACGCTGTGAAGGAGGATGACATCATTGCGCAGATTGAGACGGACAAGGTGACCATTGACGTCAAGTACACGGGC…	1353	2.3.1.61	0.9985	not verified	verified*	verified
168	Chlre2_kg.scaffold_16000152	ATGTCTCAAGTGCTGGACACCATTTACGACGAGCTGGAAGAAGTGTTCATGAGCAAGCGCGGCTTCATCATTCCGCGCAAGGAGGCGGCGCTGGTGGACGCCACGGGCGGCTCGGCCACGTACGGCGAAATCACGGGCGATGGCGTACGGCAGTTCCTGGCTCGTGTGCCGCTCCAGTCAGATGACGTGCTTGTGGACCTGGGCAGTGGCCTGGGCCGGCTGGTGCTGCAGGCCGCCGCCACCGCCCGCCTGCGCCGCTGCGTCGGCCTGGAGTTGTCCGCCTGCCGGCATGAGCAGTCCGCCTGGGCGGCAGCCCGCCTGGCCGAGCTCGGCGAGCTCGCCGCCGCCGAGGAAGCCGCGGAAGACGCCTCCGGCGCACCGTTCGCCTCCGGCGGCAGC…	939	2.1.1.43	1	not verified	verified	verified*
169	Chlre2_kg.scaffold_16000172	ATGGCAGACGCAGGCGTCAGCGCCGCCCTGGGCTCAGGGTCAGCCGCTGCCGCCGCCGCGGCCGGCAGCCCCGCCAGTTTGGAGGCTACCCAGGCCCTCGCAGCGGCTGCCGCCGCCAACCTTGCAGCAGTCATCTCCAGCGATAAGCGGAAGCCTGCAGGTGGTGGCGGGGCCGGAGGCAACCCACAACGCGCGCCGCCGCCAGACGCCATGGCTGGCGGCTTCATACCCGACACGGACCCCATCACCCGCCTCAGCCACTTGCCCACGGCCGTAGCAGTGCTGCAGCGGTCAGGCACGCCTGGCGGCAATAGCATGGGCGCCGGGAGAGGCGGCGCAGGCGCGGGCTTGAGGGTGGCGGCGGGGCTGGCATCGCGTTTGGCGGCCGGCGGCGCCGCG…	1023	2.7.11.1		not verified	not verified	not verified
170	Chlre2_kg.scaffold_17000115	GGCACCAGCGTGGCCTCCCCTGTGGTTGCGGGCGCCGTGTCGCTGCTGGCTTCCACCGTGCTGCCCGACAAGCCCGGGGCAGGCGAGGACGGCCGCTGGGCGCTGCTGAACCCCGGCAGCATGAAGCAGGCGCTGGTGGAGGGCGCTGTGCGGCTGCCCAACCTCAACATCTACGAGCAGGGCAGCGGCCGCATCAACCTGCCCAACTCCATGGCCATCCTGCAGTCGTACACCCCCCGTGCCTCCGTCATCCCGTCCCGCCTGGACCTCACCGACTGCCCGTACATGTGGCCCTTCTGCCGTCAACACCTGTACGCGGGCGCGCTGCCAGTGATCTTCAACGCCACGCTGCTCAACGGGCAGGGGGTGGTGGGGCGTCTGGAGGGGCCGCCGGTGTGG…	1110	3.4.21.112	0.973	not verified	verified*	not verified
171	Chlre2_kg.scaffold_17000159	ATGGCCATGGCTATGCGCTCCACCTTCGCCGCCCGCGTTGGCGCTAAGCCCGCTGTCCGCGGTGCTCGCCCCGCCAGCCGCATGAGCTGCATGGCCTACAAGGTCACCCTGAAGACCCCTTCGGGCGACAAGACCATTGAGTGCCCCGCTGACACCTACATCCTGGACGCTGCTGAGGAGGCCGGCCTGGACCTGCCCTACTCTTGCCGCGCTGGTGCTTGCTCCAGCTGCGCCGGCAAGGTCGCTGCCGGCACCGTCGACCAGTCGGACCAGTCCTTCCTGGACGATGCCCAGATGGGCAACGGCTTCGTGCTGACCTGCGTGGCCTACCCCACCTCGGACTGCACCATCCAGACCCACCAGGAGGAGGCCCTGTACTAA	381	1.14.13.7	1	verified	verified	verified
172	Chlre2_kg.scaffold_18000157	ATGAAGGCGGATCTGGCGACTGCAAAGGGCAGCTCGCCAGCCTTTTCCGCCCCTCGCACATACCGTGCACGTCTACTGAGTCGATGCCTCAACAAATGCTTCAATACCGTTCTTGTCAGCGGTGGGGCAGCTGAATCGCGTTTCCGAGGGGGTGCGACCGTGGGGAAGGCAGGCGCTCACGATGCTCGCGGCGTCGGCGACCTGGTGGACTTCCTGCAGCAGGAGGCAACGCCGTATGAGGTCAATGTGCCGCCTTACTTAATCCTGCCACCGCTGAAGAGCAACGAAGCAACAACACACCGGCGGGCAGGTGACAGCGGCGGGCAGGGGCCCGCTGCCGCCGGCGGGAGAGGGCAGGCACGCCATGGCCGCCGCCAGGCCGCCGCCAGTGCTGCTACC…	5349	1.11.1.7	0.4842	not verified	not verified	not verified
173	Chlre2_kg.scaffold_18000177	ATGCCTGAGGCTCCATCATTGGGCGTGGACGGTAGCGGTGTGCTCACACCTCCGCTGCCGCCGCCCGGCTACGACGAGGCGCGGGTGATGCCCTCGGCGGACTCCAGCGGCGCGCTGCCCAACGACGTGTCGCTGACGGGGCTCGTGCAGGGGCGCCCGCTGCCCGGTGCACGTGCGCAAGGGCCCAGCGGGCTTGCGATGGGCTCGTTAGGCTCGGCCGTCGTCAGCAGTGGCGCGGAGGAGAACTGGGCCAGCTTCGGCTCGGAGGTGCACGCGGCCCCGCACCTGACGCGACAGATGACGCATGCCACGGCCGCGGTGGCGGAGGTGCCGCTGCCGCGGCCGCCGCCCACGGCAACCTTTGGGCCGGGCGGGGCCGCACTGATGCACTCCGGCGGC…	3651	3.1.3.36	1	not verified	not verified	not verified
174	Chlre2_kg.scaffold_19000064	ATGACGCCACTTTTAGGACCGTCAGAATTCTCGTCGCTGAAGTCGGGGCAGTCTCGAGAAGCCAGGATGTCCGCGAGTGCGCGCTCTCTAGCAGCGGGCGCCCGCCTACTGCTTCCTCAGACATCAATTGTGCGGAATGCTCCATCGCAATTTGAGCACTCGGCCAGCCCACTGCTGCTGCCGAGCCGAGCGGGCTTTTTCCGCCCCGACGCCCGGACTTCCGCGAGACCTAGCTGGCTAACGGGGCCTGCATCGCTCTGGTCGAGTGCGAGCTCGCCGAATGGCAGCATGGATGGCGAGCCGACGCGCTCGGGTACGGAGGACGAGCCGCGCGGCGGTGGGGGTGGCGGCAGCAGTGGGGACGAGGGGAGCACTGAGGACAAGAAGCGGCGGGCGCAG…	1428	3.1.1.3	1	not verified	verified	verified*
175	Chlre2_kg.scaffold_19000124	ATGTCAACCTCAGCTGGTGCTGAGGGACGCGCGGGTGTGGCCAAGAAGCCCTCTGCGCCTGAGCATGCGCAGGCAGCCGGCGTGAAAGCCACGGGGAGACGCCACAATGAGCCCAAGAGTGCAGCGGATGTACCTGCAGGTGCCAGTAAGGATAAGGGCGCGCCAGCAAGAAGCGGGCCTGCTGGCGGTGAAGCAGCAGCCGCCGCAGGCGGCAGCAACGGAGCTGGAGCTAAGGGCAAGGCGGCGGTGGCCAAGGAGGCTATGCCGGGGAGATACCCGGAGCACCTGGACCAGGCAGAGTTGCAGCGGGGCTTCAAGAGCGGGCAGATCTTCCGCGGCAAGATAAGGGTCAACGCCGGAGACCGGCGGGAGGCATACTTCACCATCCCGGGCCTTCCA…	3183	3.1.13.1	1	not verified	verified	verified
176	Chlre2_kg.scaffold_19000250	ATGCAGCTCCTGCAAGAGGTCGCGGCCGGCTGCGACGTCGGCACGCTGCGGGCGGCGCACACAGTCTGGCACGCCGCCGACCAACGCGCCCAGCAGGCTCGGCGGGAGGAGCTCCGGCGCCAGCAGCAGCAGCGGCGGGACCGGCGGCAGGAGGAGCGCCGGCTGAGCCGCGAGCGGTACGGTCAGCACGATGCAGATCCGCTGGGCGTGGGAGAACCGTCAGATGAGGACCTAGACGCAGAGGACGCGCTTGAGGTTGCGGCGGCAGAGGAGCTGCCGTTTGATGAGCGCAAACTGCGCGAGCGCGTGATGGCTGCGGTTGTCACTAGCGCGGCAGCGGCAGAGTCGGAGGCCGCTGGCGCTGCGGCGGCAGCGGCACTGCTGTTTGACCTGGATGAC…	2952	1.14.17.1	0.5074	not verified	not verified	not verified
177	Chlre2_kg.scaffold_19000252	ATGCACTGCGCCAACGACGCGCTACAGCTAGGCCGCCAGCCGCACGAGCGCTTCCGCGATGCCGTGCCAACGCCCGGCGCCGTACACTGCCTCATCTGCCGCGAGACGCGGGTGGACTGCCGGCTGCAGACCCCCGAGTCCGCCTACCTAATCAACCACGCGCTGATGGCGGTGATGGACGTGCTCGGCATGGGCGGCCACTGCAGGGCGTGCGACGAGGAGTGCGGCTCGCAGGCCGCACTGCTGCAGCACTACCTGAAGCGCTGCCCACACGCAGTGGTTCGCTGCCGCTTCCGCGGCTGTAGCGGCTGGCACCGCCGCTCCGAAGCGCAGGCACACGAGGACACCTGCCCCATCGGCCGGGCCGCCTGCAGCCAGTGCGGCACGTGGGTGGACCGG…	2889	2.5.1.10	0.9685	not verified	not verified	not verified
178	Chlre2_kg.scaffold_20000233	ATGCTCATGGCAGCGGCGTGCTGGCGGAGCTGCCGCATGCCTGAGCGCAGCCTCTCGAGTGAGGCGTCCGTGTCGGGGCGCTGCCACATCGGCGTCGTGCCGTTGGCGGCGCCGCGCCGCCGCCGCGCGGGCTCGGTCGTCCGCGGCCCCGAGCCGCCCCGCATCAACATAGATGACCTGATGCTGGACGTGCCGGAGATTGATGGCGATATCCGCTCGCTGCAAGTGGAGATGGGGGCCATTTTCAACGATGCCGGACTGGCCACCACCTTTGGAAAGAAGAAGCAGGCGCTGCAGGCTCTGGAGACTGGCCTGGTGCTTGTTGACCAAAGCCATTGGAGCCGGCTGCGTGTGTCCGGCGACGATCGGCTGACGCTGCTGCACAACCAGTCCACTCAG…	1212	2.1.2.10	1	not verified	verified*,**	not verified
179	Chlre2_kg.scaffold_2000239	ATGCCCGTGCATTTCCCTTCCAACCAGCCTCCCCAGCAGAATGGGGGAGGCGGTGGAGGAGAGGGCTCGGTGTGGGAGAACCTGCGGGCCATGCTGGGCGGAAATTCCTTCTCGGAGGACCAGCAAATGAGGCTAGCCCCGCCGCAGACCCAGCAGTCACACCAGGCGCCGCAGCAATATGCTGGGAACTACCAGCAGCAGCCCTATCAACAGCAATACCAGCAGCCCTACCAGGCGACGCCGCAGCAGCACCACTTCGCTGCGCCAGCGGCGCCCAAGTCGGGCTTGTCGGGCTTCTTGCGCCCGTTCTCGGGCAAGCATGGGAACGAGGTGCTCAAGCTGGGCTCAACACCAGAGGAGGCTGCAGTTGCCCAGCCCAACGCGAAGGACTGGAACACG…	10686	2.4.1.34	0.509	not verified	not verified	not verified
180	Chlre2_kg.scaffold_2000300	ATGGCGTATTCCCGTCTTGTGCTGGCGCTCAGCGCGCTGGCGCTTGCCGGCGTGGTTGTCAACGCCGACGTGCAGCTGCACGCGGACGATGACGACGCCTGGCTTCGTAAGGACTTTCGCCGCAACATGATTGCTGAGGCCGGCAATGCGGCGTATAAGCACGAGACTGTGCACTGCGACCCCAAAGCTGTGGGCAGCGTGGCTGGCTGCTTTGATCAGAATATCCCCGCCGTCGGCAACATCGACTACAAGTTCGGTGCCCCGCAGGTTTCCTACCCCACCGATGGCAGCCCCTGGGGCGTGCACCTGACCGGCCCCTACCCCGATGGCCGCACCTACCTCGTCTCCTGGTACGTGGGCGCTCCCACCATCGGCGCCTCTGTCATGCGGCCTGACGTG…	1929	3.1.3.2	0.5661	not verified	not verified	not verified
181	Chlre2_kg.scaffold_2000367	ATGCGACACCTGCGCCTGCGCCTGCGCCTGCGCCTGCAGGGCTGGCTGGTGAACGTGGAGAACGGGCTGGGTCGGGAGCTGGTGCCGCACCTCACCCACTTCGTGGCGCACCTGCGGGCGCGCATGGCGGCGGAGGTGGGGCCACACGCGCTGGTCATATGGTACGACGCCATCACCACGGAGGGGCGGCTGGCCTGGCAGGACGGCCTCACGCGCCTCAACGCGCCCTTCTTCGACGCCGCGGACGCCCTGTTCGTCAACTACCGCTGGCAG	273	3.2.1.96	1	not verified	not verified	not verified
182	Chlre2_kg.scaffold_2000445	ATGCAGGGCTTCATCGTGGTGTTCAACCCGTCGATTGTGACCTGGAAGATCAACACCAGCAACCCCATATGGCAGGTCATTCGGTGGACGGTGTGGCGCAGCCCCATCATGCGCATCTACGGCTACGACACCTACATTAAGGTGCTGTACTTCATGGTGGTGGCCGTCTTCGTGGCGGTGCTGGGCCTGGTGTGGCTGACGCTGGCCATGCGCAAGCAGGAGCAGAGCAAGTGGCTCAAAACGGCGTCCAAGATCATGCACGTGATGTACGACCTGATCTTCATGATGCTCTACGTTTCGTTCTTCGACTACTTCGTCTTCACCGCCAACTGCAACTTTGCGTCGCCCGTGAAGGTGGTGTGCCTGGAGATGCCGCACATCCTGCACATGGCCGTGGCC…	6213	2.7.13.3	0.8347	not verified	not verified	not verified
183	Chlre2_kg.scaffold_2000451	ATGCAAGACGCGCCTGTGCGAGACGGCGCCCAATCCATCATCCGAACGCTGAAGGAGTCCGACACTGGAGCCATCACGCGCGCGTCGGTGTGCTTTGGCCGGTCGATGCGGACCGACCCCACCATGACCTACGTCACCGGGGGCCGCTGCCCGGAGCGCGTGGGGGCGCTGTTCGAGCAGGTGGCAGCCATGTGCATGCGCGGTGCCCGCGACCCCGCCACCATCTGGCTGCTGGAGACGCCCCGCAGCGGCGGCGACAGCGACAGCGCGGACGTGGTGTGCATCGCAAGCGAGTACCCGGCCGCCTACCCCAGCGACTGGGAGCTGCTGCGCGCCGGGCTGCTGCGTGTGCTGCTGGCCTGCCCGGGCTGGGGCGTGGTGCGCGCGCTGATGAGCCTG…	723	2.3.1.178	1	not verified	not verified	not verified
184	Chlre2_kg.scaffold_21000008	ATGACCAATCAGCAGTCCTCAACGCCGTTAACCCGCATAGAGATGCCCCACCTCACGGACGCGAGCGACGACGTGTTTGGCGGCACGCGCTCCATTCACAGCGCGTATGTATTTAGTGTTGACAAGCAGATTGGAGAGGGCACGTATGGGCAGGTGTTTATGGGGCACGACCGGAAAACAAACGACAAGGTGGCGCTGAAGAAGATCCGCATGGACACGGAGAAGGAGGGCTTTCCCATTACCGCTATCCGTGAAATCAAGATCCTCAGCCAGCTCTCGCACCCTAACGTGGTCAACCTGCGGGAAATCGTGCGCTCGGAAATCCACAAGAACAACAACTTCAAGGGTTCTATCTACATGGTGTTTGACTACGCGGACTTCGACTTGACGGGTCTCATG…	1461	2.7.11.23	1	not verified	verified	not verified
185	Chlre2_kg.scaffold_21000100	ATGATGCTCACTAAGTCCGTTGTTATTAGCCGGCCGGCCGTGCGCCCTGTCTCCACCCGCCGCGCGGTGGTGGTCCGCGCTAGCGGCCAGCCCGCTGTGGACCTGAACAAGAAGGTTCAGGACGCCGTGAAGGAGGCTGAGGACGCTTGCGCCAAGGGCACCTCCGCGGACTGCGCCGTGGCCTGGGACACCGTTGAGGAGCTCAGCGCTGCTGTCTCGCACAAGAAGGATGCCGTCAAGGCCGACGTCACCCTGACCGACCCCCTGGAGGCTTTCTGCAAGGATGCCCCCGATGCCGATGAGTGCCGCGTCTACGAGGATTAA	324	1.2.1.12	0.9938	verified	verified	verified
186	Chlre2_kg.scaffold_22000091	ATGCTGCGCGCTCCTGTCATGTCTTCGGCCGCTTCCCGCAAGGCTGCCGTTCCCGCGGTGGCCGCGCGGGCAGGTTGCCGCCGTGTCGGTGCCATGCGCGTCTTCGCATTCCAGAAGAGCACTGGGAGCGTACACGACAAGAATGCCCTGCATGAGCGCATCCAAAAAAGCAAGGAGCTGCTGGACGCCGAGAGCGCCATGATGTGCTATCAGTGCGAGCAGACCAAGAGCGGCACCGGCTGCACCGACATCGGGGTGTGCGGCAAGACGCCCGAGGTGTCGGCGCTGCAGGACCTGCTCATCTACTCGGTAAAGGGCCTGGGCAGCCTGGCGCACGTGGCCCGCACCTCGCCCGCCAAGATCGAGGACGCCGCCGTCAACACCTTCATCAACGGCGCC…	1935	1.2.99.2	1	not verified	verified*,**	verified*
187	Chlre2_kg.scaffold_22000093	ATGCTGCGCGCTCCTGTCATGTCTTCGGCCGCTTCCCGCAAGGTTGCCGCTCCCGCGGTGGCCGCGCGGGCAGGTTGCCGCCGCGTCGGTGTCATGCGCGTCTTCGCATTCCAGAAGGCCGCCAGCTGCGACAACTTGCACGACAAGAATGCCCTGCATGAGCGCATCCAAAAAAGCAAGGAGCTGCTGGACGCCGAGAGCGCCATGATGTGCTACCAGTGCGAGCAGACCAAGAGCGGCACCGGCTGCACCGACATCGGGGTGTGCGGCAAGACGCCCGAGGTGTCGGCGCTGCAGGACCTGCTCATCTACTCGGTCAAGGGCCTGGGCAGCCTGGCGCACGTGGCCCGCACCTCGCCCGCCAAGATCGAGGACGCCGCCGTCAACACCTTCATCAAC…	1941	1.2.99.2	1	not verified	verified*	verified
188	Chlre2_kg.scaffold_23000014	ATGGGCCTGCAAGCCCCCGCCAAGGCGACGCCAGGCCAGACGCTGCGTGGCCATGGCGCGAACGGCTGGAAAGACGCTGGCTGGGATTACAAACAGCCCAAGGAGCTCTCGCCGCAGCTGCGTGAGCTGCTAATGCACTACGGCCAGCTGTCGCAGGCCACATACGACAACCTGGGCCTGAACCCCTGCGACGCCGCCACCTGGGGTTACACCACCACCAAGCCCGGCACCAGCCTCATCGACTACCTTACCGCCGATTACCCGCTGGACCCTGAGGCCCGCGTCACCAGCAAGGCGCCGGGCACCGGCGACGTGTACCACCTGCCCCTGAGCGACCGCCTTAGCCCCGTCATCTATGCCCAGGCCGGTGGCGATGACCCCGACGCCGCAGTGGCTGCG…	1674	3.1.1.3	0.7545	not verified	not verified	not verified
189	Chlre2_kg.scaffold_24000209	ATGCAGCTTACTCGCACTCAGGTTTCTCGCTCGGGCGTCCGCCCCACCCGCGCGTCTCGCCGGGTGCTGGTCGCCAAGGCCGCCAAGACTGCCAATGGCCCTCGCGTCGCTATCGTCGGCATTACTGGCGCTGTCGGCCAGGAGTTTCTGACGGTGCTGACGGAGCGTAACTTCCCTTACAGCTCTATGAAGATGCTGGCCTCTGCCCGGTCTGCTGGCAAGAAGCAGGAGTTCGAGGGCGTCAGCTACACCATTGAGGAGCTGACGGAGAACAGCTTCAACGATGTGGACATTGCTTTGTTCAGCGCTGGTGGCTCCATCAGCAAGAAGCTGGGCCCCATTGCCGCCAAGGCTGGCGCCATCGTGGTGGACAACTCGTCTGCTTTCCGCATGACTGAG…	1113	1.2.1.11	0.9982	not verified	verified	verified
190	Chlre2_kg.scaffold_25000188	ATGTCGTCGGGAGGAGCTCGGCGCCTGGCGCTGCGCCTCGCTAGCCGGGCAGCGCAGCCTTGTAGCATTGCAGATGCTCAAATGTACTGGGCTTCCCACTCGCGTCTCTCTTGGCTGCCGGCCGTTACCCATGCTCGACAGTTTGCATCATACCCGGCGCACGTCGTGCTCAACATGCCGTCGCTGTCGCCCACGATGACTCAGGGCAACATCACCAAGTGGCACAAGCAGCCGGGCGAGCAGGTGGCTCCGGGTCAGATCCTGGCGGAGGTGGAGACGGATAAGGCCACCATTGAGTGGGAGGCCCAGGAGGAGGGCTTCATGGCCAAGCACCTGGTGCCGGAAGGGGCGCGCGACATCGCGGTGGGCACCCCGGTGGCGGTGCTGTCGGAGGAGGCG…	1884	2.3.1.12	0.9156	not verified	verified*	verified*
191	Chlre2_kg.scaffold_26000101	ATGCTGCAGAAGGACCCGGCCACGGGGGTGTTCACGGCCAAGGCGCACCTGCCGCCGGGCCAATACAGCTACGTGTATGTGGTGGACGGCAATGTGGTGACGGACCCGGGGCTGCAGACCTACCCGGACGCCGAGTACGGAGACGTGCACCGGATATGGAGCTTCCTGCCCGACCTGTTCCGCGTCTTCTACTGCACCGGCTGGGAGGAGGCAGTGCTCAACTACCGCCGCGTGGTCAACGGCCAGCCGCTCACCAAGGAGTGGCAGCAGCTGACCATGGTGAACGCGCCCAGCCGCGGCAACTCGCTGGGGGTGTGGAAGATGGCCACCATCGTGCCCACAGACCCCGCCGAGGTGTTGGAGTTCACGCTGAACAATGGTGTGCCGGCCGGCGACGTG…	1338	3.1.3.24	1	not verified	verified	verified*
192	Chlre2_kg.scaffold_26000123	ATGCACAAGACGGAGAGGCCGAAACGGTCCGACGACCACAGCAAGAAGACCCTGGTGCTGGACCTCGACGAGACGCTGGTGCACTCCTCCTTCAAGCCTATCCCCAACCCGGACTATATCCTGCCGGTGGAGGTGGACGGCAAGCTAGTGGACGTGTACGTACTAAAGCGGCCGTGGTGCGACCACTTCATGGAGAGCGTCGGCGCGCGCTTCGAGGTGGTGGTGTTCACGGCCAGCCTCGCTAAGTACGCGGACCCGCTTTTAGACCTCCTCGACAAGCAGCAGCTCGTGCGGTGGCGGCTATTCCGGGAATCGTGTTTCCCCTACGAGGGCAACTACGTCAAGGACCTGAGCTGCCTGGGGCGAGACCTGTCGCAAACAATCATCGTGGACAACTCG…	570	3.1.3.16	0.6316	not verified	not verified	not verified
193	Chlre2_kg.scaffold_27000025	ATGCAAAGCCTTGCACTCCAAAACCCGGGCCTCCAAGCGCCTTGCAGGCGGCTGGGGTTACGTCGCATTGCGCCAGTTCCTGTACGGTTGGCGACGTCAGTAGCATGGAGCAGCAGTCAGTCGACGGCCAGCAGGCGGCGGTCGTGGGTCGCGGCGGCCGCTGCCACCGGGACAGCAGACGACGCCGCCGCCACCACCAGTACCTCCACCGCCGCCACCTCCGCCGCTACGGAGCCCACCACGGATGAGGAGCCGGTGGATGCGGACGCGGCGGCGGAGGCTGAGGCCAAGAAGAGCCAGGCGTACAGCGAGGACATGCAGAAGAAGATGGGCACCACACTCACCTACAGGCACGAGGACGGGCTCAACTACAACCGCATCCTGCCCGACCTCATTGTG…	1284	3.1.3.48	1	not verified	not verified	not verified
194	Chlre2_kg.scaffold_27000078	ATGTACTTGGACGTCATTGGGCACCACAACTCCGAGCTGCCCTATCTGCTGCCGCTGGTCACCAGCTGCAGGCTGCGCACGGTGGATGTGAGTGTGCAGCGGCTGCAGCGGTTCGTGTCGCGACTGGCGGCGGCGGTGCACGCAGCCGACCCCCGCGCGCTGGTGACAGTGGGCTCCCACAGCCCGCCCTACTGCTCCGACGCACAGTGGCTGGTAGGCAACATCAGCGAGTTCGAGACGCGGCCCCGGAACCTGTTCTCTGACGCAGAGCTCAGACGGGCTTTTGTGCTGCGCAATGGCAGCCTGGGCCGCGGCTGGGACGCCGCCGGCGGCGGCACCCTAGACTTCTACGCGCCACACGGCTACCCCTACTGGGGCCACGACTCCATCACCCGCCTC…	591	3.2.1.78	0.9966	not verified	not verified	not verified
195	Chlre2_kg.scaffold_28000082	ATGGCTGCCAATGACGAGAGCTCGGCCTTGCAGGCCATTAAATACAAGCGCGGAAGCCTGCAGCTTCTAGATCAGCGCCTGCTGCCGTTTAGGACAGAATACTTGGATGTTCCTGATGTTAAGGCTGCATGGACCCAGATCCGCGACATGGTCGTTCGCGGTGCGCCGGCAATCGGCTGCACTGGTGCATTGGCGATGGCGGTGGAGCTTCACGCGCTGAAGGGCGCTGGCGCAGCATTTGGCTCGGCTCAGGAGGCTCTGGAGTTTATCAACCAGACTCTTGACTTTCTGGTCACCAGCCGCCCCACCGCCGTGAATCTGGCTGATGCCTGCAACCGGCTCAAGGCGGTCGCCGCCACCGCCGCCGCCGCCGACGGCGCGAGCGCTGTGGGCGTGTGC…	666	5.3.1.23	0.3964	not verified	not verified	not verified
196	Chlre2_kg.scaffold_28000199	ATGAAGGCCAGGAAGATATGCCCGTTGGCGACGCGCATCAAGAAGATGATGCAAACGGACGACGACGTCGGCAAGATTTCGCAGGCGACGCCCATCCTCATCGGCCGTGCTATGGAGATGTTCCTGGAAAAGCTGTGCACACAAGCTATCAACGTCGCCCAGAGCCGCCAGGCGAAGACATTGAATCCCAGCCACCTCAAGGCGGCTGTGGGTGCGGACAAGACTATGGACTTCCTGGCTGAGCTGGTCGCGTCGGCGCCGGACCTGCCGCCGCCGGACGCGGAGGGCGAAGTCGGGCCCAAGCCCATCAAGCGTCGCAAGACCAACGACCTCGGCGAGGCCCTGGGCTCGCCGACCGGTGGCAGAGGAGGCGGCCGGGGCGCCGCCGCGGCCGCGGCC…	522	2.7.7.7	0.9444	not verified	verified	not verified
197	Chlre2_kg.scaffold_29000135	ATGCCAAAGCGAAAGCAGGAGAACGCCGGCCCCGCCCCTCGGCCTCAGCGGACGCCCGCAAAGGCTCCGCAAGCTGGCGATGCAGCAGGAGACACAGCGCTGACAGCGTCCGATAAGCCCAACCGCCCGCCGACAGCGTTTGAGAACAGGCTGTATGAGCTCTGCAAGTGCATTCCTAAGGGAAAGGTCAGCACGTACGGAGCCATGGCCATCGTTCTTGAGAGCGCGCCACGGGCAGTCGGGCAGGCTCTGCGCCGCAACCCCTTTTGCCCTGTGGTGCCCTGTCACCGAGTGGTGGCAGCGGACCTGAACATCGGCGGCTTCTCAGGCGGCTGGGGCATTTCGGACCCTAAGGTCCAGCGCAAGCGGCGGCTGCTGGAGGGGGAGGGCGTGAGCTTC…	657	2.1.1.63	1	verified	verified	verified
198	Chlre2_kg.scaffold_30000131	ATGGCCACCGACGGCAAGGCGAGCTCGCTGCGCAAGCTCGTTGTTGACGGGGTAGACGATTCGCCAAATGTCCAGGTCCGCTTCTGCCTCAAGTACCGCACGTCGTATGGTCAATCAGTCAAGATTATTGGCTCGCATGCGAAGTTGGGCAACTGGGACATCAACAAGGCGCTGGTGCTCAGCTGGACGGACGGTGACCGCTGGGTGGCCACCATCGAGCTCCCCGCTGGCTCCGTCTACGAGTACAAGTACGTGCTGGTGGACCACGACGGCCGCAGCGCACTGGCCTGGCAGGGCGGCAGCAACAGCGTGCTGGCCATTGGAGACCAGGACGAGCAGGGCGTGGAGGTGCAGGACAACTGGGAGATGAAGCAGTACCGGGCGCTGGCCCGCAGCGCG…	969	3.2.1.3	1	not verified	verified	verified
199	Chlre2_kg.scaffold_30000162	ATGGACCCAGCGAAGATTCGCCCCTCGTCCGCGTACAACACCCCCTACTGGACCACCAACAGCGGTGCGCCGGTATGGAACAACAACAACTCCATGACAGTGGGGACGCGCGGTCCCATCCTCCTGGAGGACTACCACCTGGTTGAGAAGCTGGCGCAGTTCGACCGGGAGCGCATCCCCGAGCGCGTCGTGCACGCCCGCGGCGCTGCGGCAAAGGGCTTCTTCGAGGTGACGCACGACATCTCAGCCCTGACGGCGGCCGACTTCCTGCGCGCGCCGGGCGTGCAGACGCCCGTCATCGTGCGCTTCTCCACTGTGGTGCACGAGCGCGGCTCGCCCGAGACCCTCCGCGACCCTCGCGGCTTCGCGGTCAAGTTCTACACACGTGAGGGCAATTTC…	1482	1.11.1.6	1	not verified	verified	verified
200	Chlre2_kg.scaffold_3000078	ATGGCGCTCGGTGCAACTCGGCAAGCGCGCGGGTGCCACGCTGTGCTGGCGGGTGGAGCGCCATTCACTGCTCGAGCTGCCACAGCTGCCACTGCGGTGGATGTGCCGTCCACGTCGGCTACATCCGTCACCCCCCTCACAGTGCTGGACGAGCGCACTGCCCCAGAGCGGCTGCGGGAAACATCCACCCTGATCTTTGACTGCGATGGCGTGCTGTGGCGAGGCAGTGAGATCATCCACAATGCCCCCGAGGCCCTGAAGGAGTTCCGGCGCCAGGGCAAGCGGCTATTGTTCGTCACCAATAATAGCTCGAAGAGCCGCGCGGGATACGTGGCCAAATTCTCAAGCCTAGGACTGGAAGTGGCAGCGGAGGAGATCGTGTCCTCATCCTACTGCGCC…	1041	3.1.3.74	1	not verified	verified*	verified
201	Chlre2_kg.scaffold_3000093	ATGCCTGACGTATGCGGCAACCCATTTCAGGACAGCCCGCCGATCAACTTCACCACGCGCTTTTACGGCTTCGTGGCCAACTACACGCAGGGTCAGGAGGTGGACATCACCATCAACATCGCCACCAACCACGGCGGCCGCATGGCGATGCGCGTGTGTCCGCTGTCCCGGGGCCTCATCTCCCACGACTGCTTCAACAACCCCGCCAACCAGTTGCGCCGCGTCTCGTCCAACCCCCAGTACGACGCCAAGCTGTACTGGTACGTGCGGCCCAATGACATCGACATCACACAGCGCTTCCGCCTGCCGCCCGGCGTCAGCTGCGCCGACGGCTGCGTGCTGCAGGTGCGCCCTTCTCCCAGCCCTGCTGCCAACTTCTCCTCCGGCGAATACGACTAC…	2664	3.2.1.4	0.1697	not verified	not verified	not verified
202	Chlre2_kg.scaffold_3000099	ATGGGCAACGTGTTCAGCTGCTTCGAGACTGGGCCCTGGGACCCGCATCCTGAAATTAACACTTCATACACGCCCGCGAGGACGGACGTGTATCAAGACATGAAGCAGCCGCTTTCGCACTACTTTGTGTCTTCTGGGCACAACTCATACCTCACAGGCAACCAGCTCACGTCGGCGTCCGGCACGGCGACGATCATTGCGTGCCTGCAAGGGTCGTGCCGCGTTATCGAGCTTGACGTATACAACGGGCCGGAGTGCAAGCACGGCGGCACACTCACCAAGGCTATCAGCTTCAAGGAGTGCATCGAGGCGATCGGCGAGTACGCGTTCAAGGCGTCGCCCTACCCGGTGATCATTACCATGGAGAACCACGCCAACACGGAGAACCAGGGTCTGATG…	1485	3.1.4.11, 3.1.4.3	1	not verified	verified	verified
203	Chlre2_kg.scaffold_3000204	ATGCTTCCGTCCTTGTTGACGAACGCGCGGCGGGGGGCCCAGGCTGCTCTGCAGCCCGGGTTCCTGTCTGCCTTTATCAGCACCACTAGTGAGAGCTTGAATGCCGCAGCCACTGCCACGGCTAGCAAGCCCGCACCCAGCCGGCCCCCGCTGGCCAAGCCCCCGCTCTACAAGGAGTTCCAAATTTATCGCTGGAATCCCGACAGCGATGAGAAGCCGAAGTACGCGTCCTACCAGGTGGATATCAACAACTGTGGGCCGATGATGCTGGACGTGCTGCTTAAAATCAAGGATGAGCAGGACCAGACGCTGTCGCTGCGTCGCTCGTGTCGCGAGGGTATCTGCGGCTCCTGCGCCATGAACATCGACGGAAGCAACACGCTGGCCTGCCTGTGCAAG…	876	1.3.5.1	1	verified	verified	verified
204	Chlre2_kg.scaffold_3000315	ATGCCCTCGCCCCCCTTCTGCTGCTGTGTTTTGCCCCGCAGTGCTCGCTGCTCGCTGTACCAGGTGGGCCAGTGCTGCGCCGGCACCGTGTGCACCATGCCGCTGGAGTGCACCTCGCGCGGCTCCCGCAGCGAGTGCCTGCCCGAGTGCCGCACCCAAACCCTGAAGAACCTGACCCGCGTTGAGTTCCCGTCCAAGTTCGGCATGACCCCCGGCTTTGAGGGCGGCAAGAAGAACAAGCCCGCTGTGGTTGTCATGCAGGAGTGGTGGGGCGTGAACGCGGCCATCCGCGACATCGCCATGCACGTGGCCGAGCAGGGCTACCGCGTGCTGGTGCCCGACCTGTACCGCGGCCGTGTGGCGGTGGACCGCATGGAGGCCGTCGGGGCGGCACCACTG…	945	3.1.1.45	1	not verified	not verified	not verified
205	Chlre2_kg.scaffold_3000336	ATGGCCGCTCTGCAGTCTGCTTCCCGCTCTTCGGCGGTGGCCTTCTCGCGCCAGGCGCGCGTGGCCCCGCGCGTTGCCGCCAGCGTTGCTCGTCGCAGCCTGGTCGTGCGCGCTTCCCACGCCGAGAAGCCCCTGGTGGGCTCCGTGGCCCCTGACTTCAAGGCCCAGGCCGTGTTCGACCAGGAGTTCCAGGAGATTACCCTGAGCAAGTACCGTGGCAAGTACGTGGTGCTGTTCTTCTACCCCCTGGACTTCACCTTCGTGTGCCCCACCGAGATCACTGCCTTCTCGGACCGCTACAAGGAGTTCAAGGACATCAACACCGAGGTTCTGGGTGTGTCTGTGGACAGCCAGTTCACCCACCTGGCCTGGATTCAGACCGACCGCAAGGAGGGTGGC…	708	1.11.1.15	0.9972	verified	verified	verified
206	Chlre2_kg.scaffold_3000368	ATGTGGTTAGGGAGCCCAGGCGCATGCGTGAACCCTGCTCTGTTCAAAGTGGACACCGGCGCACAAGACGTGTCCTGCACGCCCACGATCATCGGCGGCCATGCCTACTTCGGTGACTGGGCCGGCCAGCTGTACAAGGTCGATGCCGTCACAGGCCAGGTGGCCTGGGCGCTGAACGTCACCGAGCTGGTGTGGCCCGGGGGCGCCGGCGCAACCAATGCGGTGCAGACGCGCACCTCGCCCACAGACGACGGAGCCGGCAACATCATCATTGGCACCCAGACAATCGTGCCGCCCGGCAACCCCAAGGGCGTTCAGGGTTACGTGGTCTCCCTGAAGGCTTCGGACGGCTCCGTGAATTGGCGGGCGGTGCCCGACTCCCACCCCTTCGCCATCATC…	1632	1.1.99.8		not verified	not verified	not verified
207	Chlre2_kg.scaffold_3000369	ATGTTCTACCGCACTGCCACGGCGTCTCAGCAGACAGTGGCATCTGGACGGCAAAGCAGCGTGTTGCACCGACTCGCTCCGCAGCTGCTGGCCGCCCGCCCGAGCATCTCGCAGCAGCACCACCTGAACGCGGCGTCCCCGGCCCAATGGAGCTCAGCAAACAGGAGTGCGGCACTCCTAGGGTTGACACGCGCGGGCTCGTTGCTGGCCATGTCTTGCCTTGCTGACGAAGCGATGGCAGCGTCATACACGGAAGAGCCCGCGGTTGCTACGTCAAGCTTTGCCGCGGCGTCGGCGGTGGCGACGCAACTACCAGCTGAGGGGAACGGGAAGCCCGCGAGCACTGGGCCGATGCTGCTGGCGTCGGGTGCGTTCGTGCTGCCGCACCCGGACAAGGTG…	1122	3.1.3.16	0.9991	not verified	verified	verified
208	Chlre2_kg.scaffold_3000417	ATGATTGCATGGAGCTGGAAGATGTGTGTCATCTGCTTTCGGGGCACTGCATCCATAAAAGCTGCATGTGTGGACCTCAAGGCTATGCTGAAACCATACTACAACCGTGAGGCATGGATGTCTGAGTCCAAGCTTGCTCGGCTGGCGGCAGTACACCATGGCTTCCAATGGAGCTGGCGGCACCGGGGGTTCAATTGCCGTGTGCTGGACTGGGTGGTCAGCTATCGGAAGAAACACCCACATGGCAAGCTTCTTGTAACAGGCCACTCCCTGGGAGGTGCACATGCCACATTGTGCACACTGGACATCATACATGAGCTGCGTGGCAGCCTGCCACCACATCATATCTCATGCTACACGTATGGGGCACCACGTGTTGGCAACCATGCATTTGCGGCC…	1578	3.1.1.3		not verified	not verified	not verified
209	Chlre2_kg.scaffold_3000469	ATGGAGGAAAAGGCGCCGAGCACGCCCAAAGCAGATGCAACAAGCGTAGAAGATGGCCGTGCGGCGTCGCCGCGGTATGGCTTCGCATCTCAAGCCAAGGAGAGCTGCTCTGCCCTTTCAAGGTTGACGCTGGAGCTATGGCGTCGTATTCGCTTGGAAGTGGTCGTCGAGTGGCCGCTGCTCAAGCAGCGCTGGCGGATTTTGCTTTTCGGGCTCATCATGCAGTATGTGCACGGTATCTTCACGCAGCTCGCCCACCGAATGCACCAGCCCCAGGAGGAGCCGCTGCACGACGTTGGTTTTGACCTGACGCCGGAGCTTGGGCCGGAGCAGCACTGGGTTAGTGAGACGATCTTCGGCATTGCCTTCGCGACGTTCGTGTTGTGGACGTTCACCCCG…	1314	2.7.8.27	1	not verified	verified	verified
210	Chlre2_kg.scaffold_31000094	ATGACGGTCGGGCCCACTCCGAGCCCGAAGGGCGTTGCGCCTCAGCCGAAGGTGCTCCTTCTGGATTTAGATGACACTTTGTATCGGAACCACGAGGTCCCAACAATTGTGAAGGAGCGCATCCAGGCCTACATGGTCCAGAAACTTGGGATTCCGGCTGATGAAGTCGCTGCCAAGACGCTCGAGCTGTACCTCGGACACGGGACAACATTGGCTGGACTGGTGGCGAGCGGTCACAGCATTGACTATCACGACTGGCACGAGTTTGTGCACCACGGCGCGTTGAACTATGAGGAGCTGCTGCAGCCCGACCCCTCGCTGCGTGACATCCTCATGAGCATTGACCTGCCCAAATACATCCTGACGAATGCGGACAAGGAGCACGCGGAGCGCTGCCTG…	843	3.8.1.2	1	verified	verified	verified
211	Chlre2_kg.scaffold_31000232	ATGCAGAAGTCTCTGGCTCAGCGTGCGGGTCGCCAGACGTTCGGGGCGGCTCGCTGCCCGCCGGCGGCCCTGCGCAGTCGCCCCGCCGCCGTCAGCCGCGGCGCCTGCCAGCCTGTGCGCGCGTCGCTGACCGTGAAAGACGCACAGTCGGGTGTGGAGTACCTACTGGCGCAGAAGTTCTGGCAGGGGGAGGCCTACCGCTGCCTTGGCGCCGCCACCCGCAGCAAGAACATCCTGTTTGTGAACGTCAAGGTGTACTCCATCACCGCCTACGTGGAGGCTGATCGCGCCGCCAAGGAGCTGGGTGTGCGGCAGCGCGGCGGCTTCTTTGAGTCCGACAACGACTACGCCTCCGCGCTGGTGGACGGAGCCTTCAACAAGGTCATCCAGCTGCACCTG…	774	5.5.1.6	1	not verified	verified	verified*
212	Chlre2_kg.scaffold_32000091	ATGCAGCAGCTGGCTCAGCGCCGCGTTGTCAAGGGCGCCCCCCGCAGCCCTGCGGTGCACCGCGCGACTCATGGAGCGTTGCGCGTGACTCGCAAGCCGGTTGCGCTCGCGGCAGCTGCAACCACAGCAGCTACCACAGTGGTAGAGCCGGTGCAGACAGATGCAGTGGCTGCGAGCGGCGAGGGCGCTGTGGCTCCCGCGGTGTCGCCCGCCCCCGCCAGCAACACCTTCCAGTGGCACAGCGAGTGGTACCCGGTGGGCATCATCGAGGACCTGGACCCCCGGCGGCCGCACGCCACGCATCTGCTGGGCATTCCACTGGCGCTGTGGAAGGATGCGCAGGGCCAGTGGCGCGCCGTGGAGGACAGGTGCTCTCACAGGCTGGCTCCTCTGTCTGAG…	1626	1.14.12.20, 1.-.-.-	1	not verified	verified	verified
213	Chlre2_kg.scaffold_34000098	ATGTCACCATGGCCTATCTACCACCAAGGAGAGCTGGCGGTCCAGGATCGTGCCGGTGTGCGCGAACGAGCGGTTGAGTTGCAAGACTTTATTCGACCGGCCATGCCGCGGCAACACGCCGAGTTCTATGAGCAGCAGAGCCTGTTCTACGTCGGCGGACGGGACGCCACCGGCCAGCCCTGGGCCAGCGTGTTGGTCGGGCGGCCTGGCTTCGTGTCCGCACCCGACTCGTCGAACCTGATCCTGCAGTCCTACCGCCGCCTGCCTGAAGACCCGCTGCTGCTTGCGCCTGGTGCTCATCTGGGCGGGCTCGGCATCGACCTGGTCACACGCCGCCGCAACCGTGTCAACGGCACCGTACTAGCAGAACCCGCCGCATCCGTATCCGCGGCGCCGCCC…	2241	1.14.12.17	0.9853	not verified	verified	verified
214	Chlre2_kg.scaffold_34000151	ATGGCGCCAGGTCGCTTGTTCGGGCTTCTCGTCGCGGTGGCGCTAGCCCTGCAGGCCTATGCGCAGCTTCCGGTTGTTGTTAGCCACTCTATTGAGGTAAACATCACGGTCCCGCCGTTCAAGGTGGACCAGGACGACGCCTACATTTGCGTATCGGCGCTGCTGCCGCCCCACCCGCATAAGCTAGTTGGCATCATTCCTCACGCTAAGCAAGAGGTGGTGCACCACATCCTGCTCTATGGTTGCACCGAGCCGCACATGGCTTCCAAGGACGGGAAGCCAGTGGCGTGGCGCTGCGACATGAAGCCCGTGTGCAACGGCCCCTCATCCACCATCCTCTATGGCTGGGGCCGCAATGCGCCCGACCTGCGGCTGCCGGAGGGTGTGGGCTTCTCGGTG…	2610	4.3.2.5	1	not verified	verified	verified*
215	Chlre2_kg.scaffold_35000039	ATGACGCGGATACCCAAGCTCATTGCGTTTGACCTGGATGGGACTTTGTGGTGGCCCGAGATGTACATGTTGGACGGCGGCGCGCCCTTCCGCCGGGACAAGTCGGGCGCGGTGTTTGACAAGCGCAACGAGCGCATCGAGCTCATGGGCGCGAGTGAGGAGGTGTTGCGGGAGCTGGCCACAGACCCCAAATGGAAGGACACAGAGATTGCCTACGTGAGCCGTACCGAGTACCCGGAGTGGGCCATCCCCTGCCTCAAGACCTTCCTGGTCACACCCGAGGGGCAGGGCGGCCGCAACCTGCTCGACATCAGCGCCTACCAGGAGATCTACCCTGGATCCAAGATCACGCACTTCAAAAAGATCCACAAGGACAGCGCCGTGCCGTACGAGGACATG…	546	3.1.3.48	0.9982	verified	verified	verified
216	Chlre2_kg.scaffold_35000046	ATGGCGTGGCCTTCAGAGCTTAAGGAGATGCACAACCACCACATGGAAAGCACAGTACGATGGAAGGAGCTCAAATGGCGCAACGATGACATTGTCATCTGCAGCTACGCCAAGGCGGGCACCACCCTCACCCAGCAGTTGGTGGGCCAGCTCATCAGCGGCGGTGACCCGACGTTTCGCACCGCCGACGCGTCGCCGTGGCTGGACATGCGTGTGATACCCAAGGAGCCCATGATGGCGGCGCTGGAGGCGCAGACCCAGCGCCGCTTCATCAAGAGCCACCTGCCCACCGACTGCCTGCCGTACAACCCCAACACCAAGTACATCTACCTCGTGCGCGATGGCCGCGACATGTGCTGGAGCCTGTACAACCACCACTCAACCGCCAACGCCATGTGG…	915	2.8.2.1, 2.8.2.-	1	not verified	verified*	not verified
217	Chlre2_kg.scaffold_35000078	ATGGACAACCTCACTCGGTTATGGCGAGTGCGGCGGACGTGCCTGCAAATGCTGAACGACCGCGGGTACCTGGTCAGCCAAGAGGAGATTGGCACGACGAAGGACCAGTTCCGTGACCGCTTCGGCGAGAACCCGCGGAAAGACGACCTCACAATCCTGGTGCCGCGGCAAGACGACCCCACGGAGCAGATATTCGTGTTCTTCCCGGAGGAGCAGAAGGTGGGCGTCAAGACCATCAAGCTGCTGGCGGAGCGCATGAAGGACGAGAAGGTGAACCGCGCCATCATGGTGACGCCCTCCAAGTTCACGCCCTTTGCCAAAAGCGCGCTTGAGGACATGCGGCCCAAGTACCACATCGAGCACTTCCTGGAGTCCGAGCTGCTGGTCAACATCACAGAG…	618	2.7.7.6	0.9757	not verified	verified*	not verified
218	Chlre2_kg.scaffold_35000092	ATGTTCTCGGCCCTGAGGCGGCTGCGGGCGCCCTTCATCAACTACCTGGTGTGTCTGGCCGTGACACGCGGCGTGCGGGCGGCGCTGCAGTCTCTGGCGCTGCCGGCGCTGGACGTGCGCATCAAGTGGCCCAACGACATCTACGCCTCGGGCGTCAAGATCGCGGGGGCCCTCATCCACACCACCTGGCAGGGCAACTGCTTCAACGTGATCACCGGCATCGGCCTCAACGTCAACAACCGCCAACCAACCACCTGCCTGGACGAGCTGCTCGAGAAGGCGGCGGCGGCGGCGGCTGGGCCGGCGGCGGCGGCTGGTGCGGCGGCTGGTGCGGCGGCGGCACCGCTGGCGCCGCTGCCGCGGGAGGTGGTGCTTGCGGAGATCCTGAAGGCCATGGAG…	687	6.3.4.15	0.9796	not verified	verified**	verified
219	Chlre2_kg.scaffold_36000085	ATGCTGAACCGGCAGGCCGTTTCTGCTCGCGCCTTTGGTCGCGCTGCTGGCCGCTCGCGCAGCAGCGTACGCGTGATGGCGTCAGCGAAGCCTCTGACCTTCTCGAAGTACCAGGGCCTGGGCAACGACTTCATCCTGGTTGACAACCGCCACACCAGCGAGCCTGTCGTCACGCCAGAGCAGGCCGTGAAGATCTGCGACCGCAACTTTGGCATTGGTGGCGATGGGGTTATCTTCGCTCTGCCGCCTGTTGGCGACACCGACCTGACGATGCGCATTTTCAACTCGGACGGCTCCGAGCCTGAGATGTGCGGCAACGGCATTCGCTGCCTGGCCAAGTTCGTGTCTGACATCGACAATGCCGCGCCCCGCAAGTACAAGATCCACACCCTGGCCGGT…	957	5.1.1.7	0.9979	verified	verified	verified
220	Chlre2_kg.scaffold_38000045	ATGTCGACCGCGGCAGCGCAGGAGCCGGAGGTGCTGGTGGACATGAAGGGCTCCGTCGCTGTCGTCACGCTGAACCGGCCCAAGGCGCTCAACTCCCTGAGTCTAGGCATGGTGCAGCAGCTGCTGGCGCTGAACACACAGATCACGGCACAGCCGCGGCCGGGCGAGCCGGTGTCGTGTGTGGTGGTGAAGGGCGCAGGCGGCAAGGCCTTCTGCGCGGGCGGCGATGTCAAGGAGTTGGTGGTGAGGGCCCTGGCGCGCAATGCCGCCGGCGCCTCCGCGTCCGGCCCCGACCCCGCGGCCTTCGGCGTGGCCTTCTTCCGTACCGAGTACGCCAACAACGCCGCCATCAGCCAGCTGCCGGTGCCGTACGTGGCGCTGATTGACGGCATCTGCATG…	1263	3.1.2.4	1	not verified	verified	verified*
221	Chlre2_kg.scaffold_38000106	ATGGGCAAGCGGTACCTGGTGACTGGCGCAGCTGGCTTCATTGGCTATCACTCCGCTGCCAAGCTGCGCTCCCGCGGTGACGTTGTCGTGGGGCTGGATAACTTCAATGACTACTATCCCGTCTCGCTCAAGCGCGCTCGCGCTCAGGCGCTGGTTGACATGGGCGTGCCCGTAGTGGAGCTTGACCTCAACGACCAAGAGGGGCTGGGCGAGCTGTTCCGGCTGTGCTCCTTCACGCACGTGCTGCACCTGGCGGCGCAGGCTGGCGTGCGGTACGCCGCGCGCAACCCGTTCGCCTACATCCAGAGCAACATCGCCGCCAGCGTGTCGCTGATGGAGACGATGCGGTTGCAGAAGCCCATGCCGCTGCTGGTGTACGCCTCCAGCAGCTCCGTGTAC…	1041	5.1.3.6	1	not verified	not verified	not verified
222	Chlre2_kg.scaffold_4000164	ATGGTGTGCGACGGACATAGCGGCTCAGAAGCGGCCAACTACGTGGCGGCAAACTTCGTTCGGATACTCAACTCGTTCCTTCCACCGAAGCCTCCAAACATGGCCAGTCCGAAGGAGGTGGAAATGTTCTCGGAGGTCGTACGGCAAGCAATCGTGGAGACGTTCGTGCGGCTAGACAACGACTGGATTTCGGTCGGGCACATGTCGGGCACCACCGTCACCGCCACCATCGTCATCGGCTACCTGCTCACAGTCGCCAACATCGGCGACTCCTCGGCCGTGCTGGACACCGGCTGCTCCATCCTGGAGCTCACCGGCAGCCACCGCATCCAGTCCAACCCGGAGGAGCAGGCGCGGTTACGCGGCGCCGGCTGCACCCTGGCCCCGCTGGGCTTCCAC…	1209	3.1.3.16	1	not verified	verified*	verified*
223	Chlre2_kg.scaffold_4000205	ATGGCGACCCCCGTGACCACCATCTATGTCAAGGGCGACCCGGCCAAGAACAAGCTGCTGGACTGCCCCTTCTGCCACCGCGTGCTACTGGCGTACGAGGCCAAGAAGCTACCCTACAAGATGGAGTACATTGACTTCGACAACAAGCCCGCCTGGCTGCTGGAGGCCAGCGGCGGCAAGGTTCCCGTGATCAAGGAGGGTCCCGATGCGCCGTACATGCCTGACAGCGATGTCATTGTGGTGCACCTGGAGAAGCAGCACCCCGAGCCCTCGCTGCAGTCCTCCGTGCCAGCAGAAATCGGCGCCAAACTGTTCCCCAACTTCCGTGCCATCCTGATCGGCCCGGCGGCGGAGGTGGCCGACAAGGTGGCCGCGCTGGAGGAGCAGCTGGCGGGCATG…	681	2.5.1.18, 1.8.5.1	1	not verified	verified	not verified
224	Chlre2_kg.scaffold_4000217	ATGGCAGACTTCGAAATGGACCCTCGGAGCGCGGGCCTGCTTGCGGCCTCGCACCCCAAAGTGGAGGTGATCAACTTAAGCGCCAAGACGGTCTTCCTGCTGGCCTCGGCGATCCTGGTGGTGGACATCCCAAAGCTGCAGGCCATCATCTTCGCGGCCACAATGGCGGTGCAGTTCTACACCACCGTGCGATGGGTGCCGTTTATGGTCAGCTGGGTCAACCACCTGCGTGCGGGTTTCAACCTGTGTAACACCTGGGTGTCCGTCATGATGGTCGTGCTCAGGTTCATCGACGTGCATGAGGTTGAGGTGGTAGCCCGGGTCTGCCGCAAGCGCGGGCCTGAGCGAGACACCGATGATCCGGAGGCCCTGGCACTGGCGGAGCGTGTCCTTAAATCC…	1464	2.7.13.3	1	not verified	verified	verified
225	Chlre2_kg.scaffold_4000245	ATGGCGAACCCCGAGTTTTACGGCCTGTCGACGACCACGCTTTCGGGACAGCCCTTTCCTTTCAAGGACCTTGAGGGCAAGGCAGTCCTAATCGTGAACGTGGCTAGCAAGTGCGGCTTTACGCCACAATACAAGGGTCTGGAGGAGCTGTACCAACAGTACAAGGACCGGGGGCTCGTCATCCTTGGCTTCCCCTGCAACCAGTTTGGAGGCCAGGAGCCTGGGGACGCTAGCGCCATCGGGGAGTTCTGCCAGCGCAATTTCGGCGTTACGTTCCCCATTATGGAGAAGTCGGACGTGAACGGCAACGACGCCAACCCCGTGTTCAAGTACCTGAAGAGCCAAAAGAAGCAGTTCATGATGGAGATGATTAAATGGAACTTTGAGAAGTTCCTGGTG…	489	1.11.1.15	0.9959	verified	verified	verified
226	Chlre2_kg.scaffold_4000341	ATGCGCGGCGGGTCCGAGCACACGCCACAAGGGCGCAGCGGTGGCGGCGGCGCGGCGGGCAGTGGCGGCCGCCACAAGCAGCAGAAGCAGCATGCTACCGCCGCCGCCGCCGCGTGCGTGCTGGCGCCTCAGCAGCCGCCCCGCCTGGGCGGCGGGGCCTCGCGCGCGCCGCCCCGGCTGCTGATCCAGGGCGGCGCCAAGGCCGCCGCAGGCGCCTACCCCTTCGTGGCGGTGGTCAGCAGGTTGGACGGAAGCTACCTGTGCGCCGGGTCGCTGGTGCACCCCAGGCTGGTCCTGACCGCAGCGCACTGCGTGACGCCTGCAGTGGGCGGCACCGCCAACCCGCGCGTGCACCTGGGGCTAGACCGACTGGAGCCGGGCGCAACCATCGAGAATCGC…	1239	3.4.21.109	0.6788	not verified	not verified	not verified
227	Chlre2_kg.scaffold_41000025	ATGGCCATGCTGTCCTCCCGCCGTGTGGCCGCCCCGGCCAAGGCTTCGGCCATTCGCCGCTCGCGCGTTATGCCGGTGGTGCGCGCTGCCGCTGCCTCGTCGGAGGTGCCCGACATGAACAAGCGCAACATCATGAACCTGATCCTGGCTGGTGGCGCTGGTCTGCCCATCACCACCCTGGCTCTGGGCTACGGTGCCTTCTTCGTGCCCCCCAGCTCTGGCGGTGGCGGCGGTGGCCAGGCCGCTAAGGACGCTCTGGGCAACGACATCAAGGCCGGGGAGTGGCTGAAGACCCACCTGGCTGGTGACCGCTCGCTGTCCCAGGGCCTGAAGGGTGACCCCACCTACCTGATCGTCACCGCCGACAGCACCATCGAGAAGTACGGCCTGAACGCCGTG…	621	1.10.99.1	1	verified	verified	verified
228	Chlre2_kg.scaffold_43000017	ATGGCGGCGGGGCGGCTGGCCTCCATCGCCTACTGCGGCCGCACCGACCTGCTGGAGGCGTGGAACTGCAGCCGCTGCGCGGGGGTGCCGGGCTTCACGCCGCACCGGGTGGTGCACGACGCGGTGTGGGACCTGACCACCTTCTCGGCCGCTGTGTCGGAGCTGGTGGCGGCGCACCCCGGCAGCCGCCTGGTGGGCATCGGGCACTCCATGGGCGGCGCGCTGGCGCAGCTGGCCGCCATTGAGTCCAAGCTGGCGCACAACGGCACGCACACCACCGTGTACACCTTTGGCGCGCCGCGGGTGGGCAACCTGGCGTACCAGCAGCTGTTCAACTCGTTCATAGACGTGTCGTGGCGCTTCACGCACAACCGGGATGTGGTTCCCAGCGTGCCGCTA…	699	3.1.1.3	1	not verified	verified	verified*
229	Chlre2_kg.scaffold_43000018	ATGACGGCGCGTAGACGCGCTGGCCCGCTCGTGCAAGGCGGAGGAGGGGTGGCGGGCGCAGCGGCGGCAGTAGCGGCAGTAGCAGCAGCACCGGCGCGAGTCAGCGGCGGCGGCCGTCGGCGACTGGCATCTGTGGTTGCGGCGGCGGCGGTGCTGGCGGCGGCGGGCTGTGTGCTGGTGCTGCTGAGTGCGCCGCCCACACACGGCTTCGTGCCCATCGACCTCAGTAACTTCCAGTCCGAGTACGCGTGTGACAACAGCACGGTGCGCATCGTAAGGCCCCGCACAGTAGCGGACGTCAGTGCGGCGGTGTTGGCGCACGAGAGGGTCATGGCTGTGGGCGGCGGCTGGGGCTGGAACCCGCGCTTCTTCTGCGCCAGCAACGGCACCGCGCCGCCT…	2643	1.1.3.37	0.9992	not verified	not verified	verified*
230	Chlre2_kg.scaffold_44000005	ATGCGCAAGTATGAACTCAAGCCGGTCGCGGCTGCCAAGAGCGTGGCGATCATCGGTGCAGGCCTATCCGGCCTCGTGGCGGCAAAGAGCGCATTGGAGGCTGGCATGCTGCCAACGCTCTTCGACCGGCGCGGGTCAATCGGTGGCATGTGGAGCACGGAGCGCTCGGGCATGTATGACTCTCTGCACACGAACGTGTCGCGCTACTCGTGTGTGTTTTCGGACTTCCCCTGGCCCGAGGGCGCGCCGGACTTCCCCACCCCTGGCGAGCTAGGGGCCTACCTGTCCGCCTACCGCTCCACCTTCCTGCCCCCCGACAAGTGCCCCGCACAAGTGGGCGTCGAGGTCCTGAGAGTGGAGCCCGCCGGCTCCCCTGGCGGCGACGGCGGCGGCACGGGT…	2604	1.14.13.8	0.7992	not verified	verified*	not verified
231	Chlre2_kg.scaffold_44000044	ATGCGCTTCCGCTCGCACCCGCTCATTCAGGGCGTCACGGCCGGCTCGCTGGGCGCGGACGTGGATGTGGTGGAGGAGGGCGAGGAGGGCGAGGAGCAGGCGGCAGGAGCCGGCGACGCGGGGGGCGGCGCAGGGGGCGACGCCGACTGCTGCGCCAGCCCCAGTGCCGTGGCGGGTGCGGGGCAGGCGGTCACCACCAACGGCCTGCGGGAGCGGGCGCAGATGGCGCCGGTCACCTCCGCGGCGGCTGCGGCGGCGGTGGCGGCGGGGCAGGCGCTGCAGCGGGGCATGTCGGGCAGGGCACGAAGCAAGCGGCGGTTGCCGCCGGGGGCCGGGTTGGGAGGGGGTGTGGGAGTGGGGGTGGGAGAGGCGGAGGAGCTGGGGGCGCTGCGGGCGGCG…	1896	3.1.4.53	1	not verified	not verified	not verified
232	Chlre2_kg.scaffold_44000091	ATGGGGGCGGTGCTGGGCTGGCCGGACAGGCTGCCACTCACGGCGCCGCAGGACCGCGGCCGAGTGCTCGCGGGCTGGGCGGCGGCACTGAGGTCCGCGGCCTCAGCTGTCGGCTCAGCCAACGGCGCCACATCTAGGCCCAGCACTGAGGGCAACAATGGGAACGGCGGTACCGGTACCGGTGCGGGCGACTGCGGCGCGGGACGTGTGGTCCGGCTGCGCACGATGCCGTTCGGTCAGATCCGGGGCATGTCGCCGGAGGAGTTTGTGGCGCTGCTGGCTCGGGACCTGGGCGCGGCGGGAGTGGTGGCGGGGCGCAACTACCGCTTCGGCTTCAAGGCGGCGGGTGACGCGGGCGCACTTGTGCGGCTGGGCGCCCAGTACGGCCTGAAGGTGTCC…	1089	2.7.7.2	1	not verified	verified	verified
233	Chlre2_kg.scaffold_46000058	ATGGCGTCGAAGCGCATTCAGAAGGAGCTGCAGGACCTGCAGAAGGACCCGCCCACCTCGTGCAGTGCGGGCCCTGCGGGCGATGATCTCTTCCACTGGCAGGCCACCATTATGGGCCCCAGCGACAGCCCCTACGCGGGAGGCGTGTTCTTTGTAAACATTATGTTCCCTCCGGACTACCCGTTCAAGCCCCCGAAGGTGACCTTCCAGACTAAGGTGTACCACCCCAACGTGAACAGCCAGGGCAGCATCTGCCTGGACATTCTCAAAGACCAGTGGAGCCCTGCCCTGACCATTTCCAAGGTGCTGCTCTCGATCTGCTCCTTGCTCACGGACCCCAACCCCGATGACCCGCTTGTGCCGGAGATCGCGCACATCTACAAGACCGACCGCCGGCGG…	447	6.3.2.19	0.9978	verified	verified	verified
234	Chlre2_kg.scaffold_47000002	ATGGAGATGGCCAGCGCGACTGGGCCTCTGGTGCGCATGCTGGACCCTGAGCTCAGCCACATCATCGGAATCCAGGCGGCAGCTCGCCGCCTCCTGCCGCGGGACACGAGGCCCGACCCGCCTGCACTCCACACAAAAGTGTTTGGCCTTGACTTTCCAAACCCAATCGGTCTTGCTGCGGGCTTCGACAAGAACGCGGAGGCGGTGGCCGGACTCATGGGGCTGGGCTTCGGCTTTGTGGAAGTTGGCTCAATCACACCCAAGCCCCAGCCTGGCAACCCGACACCACGTGTTTTCCGCATACCCGAGCTCAAGGCCACCATCAACCGCTACGGGTTCAACAACCTGGGCGCGGACGCGGTGCAGGACCACCTGCTGGCCTTTGAGGCGGCGGCGGAG…	1161	1.3.3.1, 1.3.5.2	1	not verified	verified	verified
235	Chlre2_kg.scaffold_47000081	ATGTCGGCACCGCCGCCGGAGGAGCTCGGCCTGGGCCGTAATGCGCGGCAACATCCTCGGCAGCCGTCCGGCGTCGCCGGCGCGGTAGCGGCCGCTGTAAACGGTGGTGCCGAGGACCCCGCCATTGCGGTCGCTGCGGATATGGGCGAGCCCTATGTCGCGGACGGCCCCTGCCGGCGCCCGCTGCAGCCGCTGCGGCCAATGAGTGTGGACGACGACGACTCTCTGCCGTCGGACTGGGCCGCCGCCGCCTCGGCGTCGCCGCTGAAGCACTTCTGCGGCCTGCCGGTCCGCGTGGGGGCGCAGCTGCTTGCGGTGGTGACGCTGGCGTGGGCGGCGGACTCAGCGGTGCCGCCGGCGCTGCGGCCGCGGCCGGCGGCGGAGGGCTCGCCGATGGGT…	4740	2.7.11.1	0.5741	not verified	not verified	not verified
236	Chlre2_kg.scaffold_48000015	ATGTCGGATGCAAAAGCTACTGCGGGCAGCGAGCCAGAGGCCGAGCCGCTCACGAAACGGCTCAGCAAGGCGTCCCGCAAGATACACAACGTTAGCAATTCGCTGGTGAACGCGAGGCTCATTGCTCTGTTCTCCGACAAGGACCTCTACGCGAAGGCGCTCGGGTGCTTCTACTATGTATTTGTGGCGCTAGAAGCAGCTCTGGATGAGGCTCTCAAAAAAGGCGACGCCGACGTGTCAAAATTCAAGGACGTGCTCAAGGGCGGGCTGTACCGGGCGCCAGGCTTCAAGCAGGACGTTCAGCACTATCTGGGGGCGACCTGGCAGGCGCAGCTGGGGACCAAGAGCCAAGCGCTCAAGGACTATGAGGCCCACCTCGCCAGCCTGGGCCGCAGCTCC…	816	1.14.99.3	0.9975	verified	verified	verified
237	Chlre2_kg.scaffold_5000005	ATGGAGTCGCCCGACGGCGCGGCACTGACGGGCGTGCTGTTCTCCAGCCCCTGGTCCTGGTTCGAGCTGGAGCAGGGCGCCATACGCTTCGACTACCTGGACTGGGTGGCGGAGGCAGCGTGCAGCAACACAGGGCTCAAGGTGGCCTTTCTCCTGGACGTGGTCCGTGCCCCTGCCTGGGTGTTCGCCAAGTGGCCGGACGCCCGCGCCGCGGACAGCCACGGCCGCAAGTACGAGCTGCTGTCGTGGTTCCACGAGGAAGCACGCAAGCAGGCGCTGCAGGTGGTGGCCGAGGTGACCAAGCACCTGGTGGAGACGCACCGGGACTGTGTGGTGGCTGTGCAGCCCGTGTTCAACAACGAGTACGAGGCCCGCTACACGCAGGAGCACGACTGCTAC…	1356	3.2.1.23	1	not verified	verified	verified*
238	Chlre2_kg.scaffold_5000146	ATGTCGACCACACATTTCTGCAGCACCTGTGCTGGGCGTGCCGGGGGCCGCACGCACGCCTACGACAAGGGCACAAACCACAAGCCGTACACACGCCGTACGGTGGTGAATGACGCGGTGCCGCGGCGGCGCTACTGGCCGGTGGTGCTGGCGTCCACGGCCGTGACGCAGCAGATGTCGTGTGTGGTGGCGGCGGCGGCGGTGCCGCTGCACCTGCAGGCGGGCCGCACGGGGCCGCGGCAGCTGCTGGCGGCATGCGGCGTGCTGCTGCTGCTAGGATACGCCACGTGCGCGGTGCTGGGCGGACAGCTGCTGGGCGGCTCGCTGGTGGGTGCAGGCGCGGGCGTGTACGGGCTGTCTCCGCTGCTGCACTCGCTCACCGCCACTGTGAGCTCGGAC…	909	2.4.1.198	0.8999	not verified	verified**	verified
239	Chlre2_kg.scaffold_5000180	ATGGGGTGGGGCAGCGCTCTGCACCGCAGCAAGCTGCCCTACTCCTACCCGCACCTCCCGCTGGAGGCGCTGCCCTCGATGGACGACCTCATCGGCCAGCTGGCACAGCAGCTGGCGGGAGGCCAACTCGAGCCATCCGCAACTGCCAAGCGGCCAGTGGTGGTCAAGGTGGGGGAGGGCAGCTACGGAGAGGCGTGGCGCCTCGGCGGCGGCAAGGCGGCTGGGCAGGGCGGGGCGGCGGCCCCGGCCGTGGTTATCAAGGTGGTGCCCATTGACGGCAAGGAGGACTTCAACGGGGGTCCACAGAAAACGGCGGCGGACATGCAATCTGAGACGCTCATGTGCCGCGAGCTGAGCGCCCTAGGGGCCGCCGGCGCCCCAGGCGCCAGCGAGCACTTC…	1161	2.7.11.1	0.3394	not verified	not verified	not verified
240	Chlre2_kg.scaffold_5000286	ATGGCAGCTAGCTTGCCGGCGGTCCCAGCGTGGCTGGGCACGGCGTCGTTCGCGGTGCTGGGCGCCGCACTGGGGTACCTGGCCTACAAGCTTGTTCGCCTCGCGCTAGCGGACGCGGACCTGCATCTCCTCGGCCTTGGCAAACACCGTGCTAACGCCTTCGAGGGGAAGGTTATCTGGATTACGGGCGCTTCGCAGGGCCTGGGCGCAGTGCTTGCCAAGTACTTTGCGGGCTTTGGCGCGAAGCTGATCCTGAGCTCGCGCGATGCGGCCAAGCTGCAGCGGGTCAAGGACTCGCTGGGGCTGGGCGCGGCAGCGAACGACCGGGTGACGATCTTGCCCTTTGACCTGCTGGCTGACTACTCGGAGCTGGAGAAGGCGGCGGCGGCAGCGGACGCG…	1032	1.1.1.146	1	verified	verified	verified
241	Chlre2_kg.scaffold_5000289	ATGGTCCAGTTCGGCGCCGAGGATGAGTCGCCGGGTAAACGCAGAAGTCGGGTCGCTGGAGCCGGGCCTTCCACAGCGGCGGCCGACGCAGGGGGAGCATCAGGCTCGGGCGGGGGCTGCCAGCACCCCGTGTGGGTTTTTGGATTGTGTGGCGTGTGCGGCGTCAGCAAGGAGTCCCTGGAGAGCAGCACGGGCGACCAGTATGGACAGTACCTGTCCGAGTCCGCCTCCGCGGCGCACGGCGGGGACGGGACCACTAGAGCACAGGCGGGCATGGTGCGGCTCAAGCACCTGCACGCCAGCAAAGAGGTGGAGGTCAGCCGCCAGGAGGCAGACCGGATACGAAGGGACACCGTGTCGCGGCTGCTGTCGCGGCGGCGGCTGATTCTGATCCTGGAT…	1125	3.1.3.16	0.9724	not verified	not verified	not verified
242	Chlre2_kg.scaffold_5000304	ATGCGTGTGGTCAACACTCAGATCAGCGCCAGTGCGCGCGGCGCGAGCGGCGTGTGGGGGGCGCGGGCTGCGCAGCCTGCGCTGCTGCTCGGCGTGCTGTTGTTCGCACTTCCGGTCCGGGCATTCATTGACGTGCGCAACAACTGCGGCTACGCCGTCACTGCGTTCTGGCGCTCGGGTGCGGGCAGCACCTACAACAGCCGGGTGCTGCCGGGCCAGGTTGTGCGGATCACGTTCAGCGGCGGCGTCTGGATCGGCGGCGTGATCTGGGGCTCAAGGACCGGGAGCATCAACAACGGCCAGGCCACACAGCTCGAGTTCACGATTGGCGCCGACATGGGAGGCGGCAGGAAGCAAGACTTCTATGACGTCTCTGTGGTCAACGCCTACAACACGCCG…	660	3.2.1.39	0.4227	not verified	not verified	not verified
243	Chlre2_kg.scaffold_5000405	ATGTGTGTATTCACGCAGATGATGGATGAGCGCATGCTGGACCAGGTGCGCCGCGGCGGCGCCGCGGCGGCGGCTGCTGCGGCGGCGGCTGGCGGCGGCAGCGGCGGCGGCGGCGACGGCGGGTCTGCAGCAGCGCGGCAGCCGGCGCCGGCGCCTCTGCCGTGCAACTGGGGCTACCACTGGAACTCGGTGGTGTGCGAGGGCGCCCGCTACCTGCCCTGGCTCACCGCCAAGGTGGAGGCTCTGGGCGGGCGGCTGCTGCGGCTGCCTGGGCGGCTGGCCGGTCTGGAGGAGCTGCCGGCGGCGCTGCGGGCGGCCGAGGGAGCTGATGGCGGTGGTGGCGGTCGTAGTGGCGGCGGCGGCGGCGGCGGCGGCGTGTGGCCTGACGTGGTGATCAAC…	606	1.4.3.1	0.3218	not verified	not verified	not verified
244	Chlre2_kg.scaffold_5000418	ATGGAGAGGAAATATGGTACTGCAATCTGGAACGCTCACGAGGCGCTGCAGGTTGGCGAGCCAAGCGGCGCTGTCGCCGCCAGCGCTGGCAGCAGCGGCTTGCCTCTCCCGGAGGAGGGCCTCCAGTGCATCCTGGAGGTCATCATCAAACCAGCAGCCGCGCGCGTTCTGGACCCAACACTGCCAGGTGCAGCGGCGGCAGCCGGCACAGCAGACACACGCCGCCGCGCCGCCGCCGTCACGGAGGTGCAGCTGGCCTTTGTGGAGCTGGTGCGCTGGCTGCACCGCTCCTCCCGCGCGCTGGCGGGGCACGACGCCGTCATGGGCAAGACCATGGCCATCATAGCTCAGCTGGTGGAGTACCCCTACTGGTACGGCCTGCTGGACAAGTCGAACAAG…	2805	6.6.1.2	0.1259	not verified	not verified	not verified
245	Chlre2_kg.scaffold_51000076	ATGGCGCACCGGCCTGTGCTTGCTCAGGCCAAAGCCGCGGCCACTGTTGCGCCGGTAGCAGGCGCTGCATCGTCCGGCGTTAGTCAGGCTGAGCTGCGGGAGCGCGTTACCTTCTTCAACACCATGTCCAAATCCAAGGAGCTCTTTCGGCCCCGCCTGTCTGACGGCAGTGTGTCCATGTACGTGTGCGGCGTCACAGTGTACGACTACTCCCACATCGGCCACGCGCGTGTGTACGTTGCCTTTGACGTGCTGTACCGCTTCCTGTCCGCCGCCTGCGGCTACAAGGTCACCTACGTGCGCAACTTCACGGACATTGACGACAAGATCATCGCACGGGCGCAGCAGGCACGCTCAGGTGTGGAGACGTCGGAGCTCACGGAGCGCTTCATAGACGAG…	1914	6.1.1.16	0.9995	not verified	not verified	not verified
246	Chlre2_kg.scaffold_52000060	ATGCAGGCCAAGATGCAGACTCGCGCCGTCTCCGGCCGCGCTGCCGCCCGGTCGCGTGTGTCCACCACCAAGGTGGTGTGCCGCGCCCTCAACTCCATGGAGTCGCCCTACGCGGAGGAGCTGAAGAAGACCGCGGCCTACATCTCGCAAAAGGGCAAGGGCATTCTGGCCTCTGACGAGTCCAACGCCACCACCGGCAAGCGCCTGGAGTCTGTGGGTGTGGAGAACACCGAGGACAACCGCCGCGCCTGGCGCGAGCTGCTGTACACCGCGCCCGGCCTGGGGCAGTACATCAGCGGCGCCATCATGTTTGAGGAGACGCTGTATCAGAAGGCGCGCGACGGCCGCCAGTTTGTGGACATTCTGCTGGCCCAGGGCATCTACCCCGGCATCAAGGTG…	1176	4.1.2.13	0.9983	not verified	not verified	not verified
247	Chlre2_kg.scaffold_53000008	ATGCAGCACACGCTCATGCGCGCTAATTCCTACCCAGCGGGCGCTGCCTGCAGCGGTCGCGCCTCGCAGCGCCGCGCGCAGCCCGTCACAGTGTGCAGCGGCGCCAGCCGCACGCCGCAGCAGGGCATCGCCCCGATGCGCGGCAGCTCGGCCTGCGGCGCCTCCGGCCGCCTGCCCGCGCCCTTCTCGTCCGCCGCCGCCTCGCGCCCCACCGCCGCTGGCCGCCGCGGCGCTGTGCGCGTGCAGGCCAACTGGGGCGCCCCGGTGGAGTTCCAGCCTGCAAAGGTTGTGTCCAACTCGCCCGCCGCCGCCGGCCCGCTGCACAAGGTGGTGATCGACGTGGGTGCGCCGCTGGCCGCCGGCTACACGGTGCCGGGCCAGTTCGTGCAGGTCAAGGTG…	966	1.14.12.17	1	not verified	verified	verified
248	Chlre2_kg.scaffold_53000066	ATGCTGTGGCCTGCTCGCCGTGTGCCCGGAGCTGAGGTGGTGGCGGTGGCTGCGCGCGACGGCGCACGCGCACGCGAGTACGCTCAGCAGCACGGCATCTCACGCTCCTACGGCTCCTACGAGGCGCTGCTTGCGGACCCGGACGTGGACGCGGTGTATGTGGGCCTGCCCAACGGGCTGCACGGCACCTGGGCGGCGGCGGCGCTGGCGGCGGGCAAGCACGTGCTGTGCGAGAAGCCCTTCACCGCCAACCAGCAGGAGGCCATTGAGGTGCAGGCGCTGGCGCGCCAGAAACGGCTGGTGTGCCGCGAGGCCTTCCACTACCGCGAGCACCCTCTGGCGGAGCACCTGGTGCAGCTGCTGGGGGGCGGCGGCGGCGGCGGCGAGGGCGGCAGCAGC…	1332	1.1.1.179	1	not verified	not verified	not verified
249	Chlre2_kg.scaffold_54000022	ATGCAAGGTGCCGCTGAGCTTGACTGCGGCGGAGCTGGCGATGTCAGGTGCGGCGCGCGCGCGGTCCACACAAGCAAGCTGTCGGAGGGAGCGGAGAGCACCGTGTTCCGGGGCACGTGGCGCGGGCAGGCGGTGGCGGTGAAGAAGGCCCGCATCTCGGCCTCCGTGGATCTGGACCGCTTCAAGGGGGAGCTCGCCATCCTGGCGCGGCTGCAGCACCCGGCAGTGGTTCCGCTGCTAGGCGCTCGCTGCCTGCCGCCCGACTACATGCTGGTCCTGCCGCTGGCGGAGGCCGGCACCCTGCGCCACGCGCTGCACGAGCGCGGCTGGCGGCCCAGCTGGACGCAGCTGCTGGGGCTGGCGCGCCAGGTGGCGGCGGGCATGCAGCACGTGCACGGC…	2148	3.1.3.16	0.9846	not verified	verified**	verified
250	Chlre2_kg.scaffold_56000059	ATGGGAGCCGATAACTCGAAATACGCCGATGGCGAGGGCGGACAGGTGGCTTATATCGCCCAGCGGACCCAGGTTGGGCGTGCAAAGGCCATTACAGCCAATAAGGTGCTGGGCGGTGCCACCAAGCTCGATATCAAGTTGCCACCGAAAGCTTCCCGCGCTGACGCCACGGACTATGAGTTCATCAAGAGCTCGCTGGTGAACCTGCTGCTGTTCAGCCGGCTGGACCGTATCACCGCGAACCGCATTGTGGCGGAAATGTATGCCCTGCCGGTGCAAGCGGGCGAAATCCTCATTCAGCAGGGTGACTCGGGCGATGCAGCAACCAAGCTTTTTGTTGTGCGGAGTGGCAAGTTCGAGGTGCTGGAGCGCCGGAAGGATGTGATGTTTAAGGTCAAC…	2163	2.7.11.12, 3.1.2.2	0.9995	not verified	verified*	not verified
251	Chlre2_kg.scaffold_56000076	ATGCACGGCGACCACTGTTTCGGCCTGGGGGCGGCGCTGGCGCTGCTGGATGGAGCCAAGGTGGCGCGGCAGGCCGACCCTGCACGCCGCCGACACCACGTGTACGGGCCGCCCGGGCTGGCGGAGCTGCTGCGCGCCTCCATGGTCGTGACTGGCGCGGCGGCCTCCCTCAAGCTGCCGCTGCTCATCACCGAGCTGGTGTGCAGCCCCGCCAACGCCCACGGCCCACAGCCGCTGGAGGCGGCCACCGGCGCGGCGGCGGCGGCGCGCTACACGTCGGGCGCGCGGGCGGGCAGCGCGGGCGCGGCGGTGGCTGCGGGGAGGAGGAAGGCGGAGGAGGCGGAGCAGGAGGAGGTGGCGGAGCGGGCCGGCGCCGGCGCCGGCGCCGGCGGCATTATG…	1455	3.1.26.11	1	not verified	verified	verified
252	Chlre2_kg.scaffold_58000001	ATGACACAGCCCGCGGAGCAGGCTGCGTCCGCGCCTTCCCCTGCGCCTGCTGCTGAGGCCGTTGCGTCTGCAGCCACCGCACCTGCGGTCACCAGCGCACCCGCTGCAAGCAGCAAGCGCGACGACGCAGAGCCGGTCATTCCAGCCGGAAAGAACTTGTTTGGTCTGCTTGGAGATGCGGGTGATGACGCGGACGCGGATGCAGCGGCCAGCCGGGGCGAGGGTGACGAGGCGGGCGCGGTCGCCGCCTCCGGCGACGCCGCTGGCGCGCGGCTGGTTGACGCCGCGGAGCTGCTGCGTCAGCTGCTGTCGCCCACAGCTGCCGACCAGCTGTTGGCGTGTAGCAGCCGACGCGGCGAGCAGGCTGAGTCGCAGTCGCTGCTGCAACCCCGCGGTTTG…	1905	3.1.2.15	0.695	not verified	not verified	not verified
253	Chlre2_kg.scaffold_6000002	ATGTTGGCAAGCCTTGCGCCTCAGTGGAGCGCTGGTTTCGGCTTCGCAGCTCGGGCGTTCGCTAAAACAGCTGCATCCGCGGCAAGACAGGGAGCCATCGGCTCTGTCAGGCTTATCGACTCCTTTCACAAAGAGACGGTGGACGACATCTTCGCGCATGCGCTTAAGAAGCAGACTGGCGTTAGCCTTAAATACATGCTCGACTTTGGGCAAAATCCGATTGAGCGGCAGCTGCTGCTGTCGGCACAGTTCCTGCACAAGGAGCTGCCGGTGCGGCTAGCGCACCGCGTGGCGGAGCTGGAGAACCTGCCGTATGGGCTCAGCGCCAAGAAGCACATACTGCAGGTGCGGGACTGGTACGTAGAGTCGTTCCGGGACCTGCGCTCCTTCCCGCACGTC…	1206	2.7.11.2	0.9983	not verified	verified*	verified
254	Chlre2_kg.scaffold_60000060	ATGTTGGGCGGAGTGGGCACATTTGGCGGCAGTGGAGTGGTGGGGCAGCCAGTGTCGGGGATTGGCGCTCAGAGCGACGTGGCGGTGTCTCTTGGCCTGGCGCAGGGCCTGCAGATGCTGCACGCTCTGCAAGCCCAACAGCAACAGCAGCAACAGCAGCAACAGCTGCGTCAACAACAAGCTTTATTGCAACAACAACAGCAGCAGCAGCAACCTCAGCACCAATACGGACTTGCCTTGCAGCAGCAGCAACAACAGCAGCAGCAACATAATCTGCTTCAACAGGCGCAATTGCTTCAACAGCAGCGCCTGCAGCAGCAGGAGCTCCAACACCAACAGCAGCTGCAGCTCCAGCAGCACCACTTGCAGCACCAGCAGCAACTGCTTCAGCAGCAACAG…	3084	2.1.1.43	0.597	not verified	not verified	not verified
255	Chlre2_kg.scaffold_6000133	ATGGCGCCTTACACTGTATCATCGGACCAGCTCAGCGCGTTAATCGTCTTCCTCACAGACCCGCTAGATTGCACACCTGGGGGATCCGCGGACCGCTATGCGTCGGCGGTGGCCACGTGGTGGGCAGGACCGGCGGGGGCGAGTTTCATAAGGGGGGGAGGCGTTGCCAACATCCTGTGCCGCGTCAAGCCCCGGCCCGGAGCGGTGCTTGGGTTCCTTGGGCTCCTCGCTCTATTCCTGATTATCTTGATACGCAACGTGTTTATCAAGCTCTTTCGGTGGTACGCCGCCGCCCGCGGCAGTGGCTACGTGGCTGTTGCCACTCAGGCGCTGAGGGAGCTGCACGCCAGCGGCGCCTTCCTCACCAGCTCAGCTTCATGGCAACAGCAGCAGCCGCTG…	2637	2.7.1.107	0.9772	not verified	verified*	verified*
256	Chlre2_kg.scaffold_6000208	ATGGCGCATAAAGAAAAGGGCGGCTCGGAGGCGAAGACCGTGGACGCAGACGCAATCTTCAGGATTTTCACAGCTTGCCAGGGCGACATCCCCACGATTGTCATAGACACTCGGGCGCAGAAGGAGTTCAAGGACTACTCCTCATCCAGCTACAACATCAAGTGGAGCCAGGACTGCTGGTGGGGCCGTAACGTGCTTGTGTACGGCGAGCCGGGCCTCAAGAAGGACCACCCTGTGATCGCCTTCCTGTCGCGCCAGGGCAAGTGCCGCAACCTGCGCTACTACAAGGATGGGTTTGAGGCCTTCGCCAAGGCGTACCCCTACCTGTGCACCACCTCCCTCAAGTCCATTTGCATTAAGCGCTACCCCAGCCAGATCCTGCCGGGGCAGTTGTACCTA…	1404	3.1.3.48	1	not verified	verified**	verified
257	Chlre2_kg.scaffold_6000246	ATGGAGGGCGCCCAGGAATCCTGGCGGCGGCGGCTGCGCTTCTCGGCGCGGGAGCGTGAGTCTGTGGACACGTTCAAGTACATCACGGACCAGACCGGGTGGAGCTGGGGCACTCGCGAGGTGGCGCGCTGGGCCGGCGCCGTTATGATGTGGCAGATCGGCAAGCGCATGCCCGCCAAGTACGGCATTGAGGGCGACCTGCGCGTGGCGCTGTACGACACGGCCAACGACTTCGTTGACGGCGCGCTGGCGGGCGGCAAGAAACGTTTCGCGGGAGGCGAAAGGCCGAACCTGGCGGATCTGGCGGCCTTTGGAGTGATCCGGGCGGTACGGCAGACGGGCGCATTCCGCGACCTGATGGCCAACAGCCGCATCGCGCCCTGGTTCGCGGCGATGGAG…	450	5.3.99.3	1	not verified	not verified	not verified
258	Chlre2_kg.scaffold_6000313	ATGCGCGAGTTCCACGTCGTGTTCCTCAACGGCTTGGCGAAAACACACAAGCTCGGCCCCGGCTCCTTTGACGTCGTGATCACCGACTTCCTCACGTCCGCCGGACACGACTATGCGGAGTACATCGGGGCGCCACTGGTCGTATTCAACAGCCTGTCGTACATCGCCTTCGAATCGCGCATGATGGCCGTGCCGCCCGCCCTGCTGATGCCCGTCATGCCCATCATGCTGCCGTACAAGATGGACTTTGCGGCTGCCGTACAGAACACGCTCATGACGCTGCTGTTCGAGGCCAAGCCCTGCCGTACATTCCTGGACATCATGGATGAGTGTCGTGCGCTGGGTGGCCTCGTGCCCGGCAGCTTCCGGCAGTCCCTCACCCGCCGCCCGCAACCGCTT…	1227	2.4.1.17, 2.4.1.-	1	not verified	not verified	not verified
259	Chlre2_kg.scaffold_64000041	ATGGCCCTCGCCTCTAAGGTTGCTACCCGCCCCGCCGTGGCCTCCCGCCGGGGTGCCGTGGTTGTGCGCGCCTCCGGCGAGTCGCGCCGCGCGGTGCTGGGCGGTCTGCTGGCGAGCGCTGTCGCCGCCGTGGCCCCCAAGGCTGCCCTTGCTCTGACCCCCGTCGACCTGTTCGATGACCGCTCGGTTCGCGACCGCGGCTTCGACCTGATCTACGAGGCCCGCGACCTGGACCTGCCCCAGAACGTCCGCGAGGGCTTCACCCAGGCTCGCGCTTCCCTGGACGAGACCAAGAAGCGCGTGAAGGAGTCTGAGGCCCGCATCGACGCTGACCTGGACGTGTTCATCCAGAAGTCCTACTGGACTGAGGCTCGCGAGCAGCTGCGCCGCCAGGTCGGC…	600	PSII-RXN	0.9967	not verified	verified	verified
260	Chlre2_kg.scaffold_65000020	ATGGGGACCAGCACGTCCAAGCCACGAACCACGCGGACGACGCTTCCAAAACCCGCGCCCCTGGGCGAGGTGCCGTCCCTGCCAGAGGCGGAGATAGTGGTGCGGCAGGACATCCGCACCATGTCGCAGGCAATGCAGGTCCGGGTGTGCGAGGCCATAGAGAAGATGATGGAGCGGGGCTGGTCCGCGACCGCCCAGAGCCGCATCTGGGCCGAGGGGCCCTGGAGTGTGGAGGCGGGAGACTGGGCGCCCAGCGAGTACTTCCGGCTGGCACGCTACCACGGCTGGGACCGCAACTACTGCGCCCACGGCAATGAGACGTTCCCGGGCTGGCACCGCGCCTACCTGCTGGACTTTGAGCGCACCATGCAGGTGAGAGGGAGAGGTTTGCAGGTG	396	1.14.18.1	0.9621	not verified	not verified	not verified
261	Chlre2_kg.scaffold_67000057	ATGGTCTTCAAGGGGCTGGTGGGCGGGCACGAGAGGTGGGACAACAAGGGCGGTAGCAACTGGACCGTCGCGGTGGAGGTGGCGCCGGGTGTGGGCCTGGTGCAGGCGCTGAACCCGACATACGCGTCTACCCGGGAGCTGACGAGCAGCCTGCTGCTGCGGCTGGAGGCGCTGGTGGCGGCGCGGTTGCTGACGCCAGAGCAGGGCAGTGTGCTGCGCGTGCTGGCGTGGCAGCACGACATGGGCCTGATCAAGGCCTACCAGGAGATACGGAACAACAAGGACGAGCGGCAGGTGGCTGGCGTGCTGGCGGGGCGCTGCTCCTGGCTGCGGCCGCCCGGGCTCAACGTGGTGCACATCGCCAGCGAAATGGCGCCGGTGGCCAAGGTGGGCGGCCTG…	1935	2.4.1.21	1	not verified	verified	verified
262	Chlre2_kg.scaffold_68000016	ATGGCTCCAAGAGGCACTAAGAGGCCATTGTCGGACACCGAGGAGCGTCCCAGCCCCTCGGTCGCTGGAGTGGAGTCTGGCCCCGGCCTCCCTTCGCCCCCTCCTCCTGGCGCTGCCGGATCGTCCGGCCCCACGCCCAGCCTCGCGCCCACGCCCACACCCTCTAAGAAGAAGCTAAAGCCGCTGCCAGCTACGCCCAGCTTCCAGGCGGCGAGTTTGACCGCGCTGCGTGCTAAGGCGGCCCGGATCCAGGCGCAGCTGGCGCAGCTGTACCCCAACCCGCCCATCCCGCTCACGCACGCCTCCTCCTTTCAGCTGTTGGTGGCTGTGATGCTGTCGGCTCAGAGCACAGACGTCAAGGTCAACACCGTCACTCCCGAGCTGTTCAGGCGGGGGCCG…	876	4.2.99.18	0.7454	not verified	not verified	not verified
263	Chlre2_kg.scaffold_69000017	ATGAAGCTGTTGGAGGCAGCGCTGACGAAGCATCGAGAACTGTACTTCAACCAGACGCCGGAGATCAGTGACGCCGCGTACGATGAGCTAAAGCGGCGCTTCCGGGACCTGGCGGCGCGGCTTCGGGGCGTGGCGGCGGAGGATGTGGCGTTCCCGGTGGGCGCCCCAGTGGCGGCGGCCTCGGCGCTGCGCAAGGTAAAGCACACGGTGCCCATGACGAGTCTGGCCGCCGTCAACTCCAGGCAGGAGGTGGAGGCGTGGATGGGCCGCACGCTGGCGCGGCTGGCGCAGCTGCGGCAGGGCGCCGCCGGCAGCTGGGGCTGGGTGGTGGAGCCCAAGGTGGATGGGCTGGCCGTGCGGGTGGTGTACCGCCGCGTGGCTAAGGGCGACGGTGGTGGC…	1869	6.5.1.2	0.8545	not verified	not verified	not verified
264	Chlre2_kg.scaffold_7000012	ATGCAAGCACTACATTATCACTTGTCAGCTCGAACCCGGCCACACGCCCACAACTCAAGGGGCCAAGAGCATGTCGCCGCATTGGTCGCGTGTCGCCAAGCTAGCAGCGCGCGCCTTAGGCATTCTAGGCGAGTGGAGGCCTCTGCATCCCTGACCACCTCATTGGCTGTGTCCAGCGGCTCTTATGTCACAAAGGAAGCTCGGGACGCCGTGTTTGGTGTGGCCAAGGAGCAGGTGACTGAGGCAGCCGCTCAGGTTGTGTCTGGGCGCCTGCCTTCCTGGCTGCGCGGCAGTCTGCTGCTCAACGGCTGCGGCGACTTCCGCGGCATGCAGCACCTGTTCGACGGATACGCCTGCCTCAGCCGGGTGCGGCTGGACGGACAGGACAACAGGGCGTGG…	1692	1.14.99.36	1	not verified	not verified	not verified
265	Chlre2_kg.scaffold_7000087	ATGGGGTTTGCGGCTGGGCGTGACGGCTGGCTGCCGATTGTTCACCACTGGACGCAGCAGGCCGGCTCGGAGCTTCTGCACCGCATCAGTCGTGTGCGTTTCGCTGTGTACGACAACCGCGGCATCGGCGACAGCGACAGCCCCGAGCCCCGGGCCGCCTACTCGACCGCCGTCATGGCTGCGGACGCAGTTGCAGTCCTGGACCATCTGGGCTGGCAGCGGGCGCACGTGGTGGGGTTCTCCATGGGCGGCATGGTGGCGCTGAAGCTGGGGGCGGCCGCGCCGCAGCGCCTGCACTCGCTCACTGCCCTGTCCGTCACTGGCGGAGGTTGGCAGATCATCCCCACCAAGTGGCGTGCGCTCAAGCTGCTGCTGTGGGCGGCGATGGCGCGCACGCCG…	822	3.1.1.24	1	not verified	not verified	not verified
266	Chlre2_kg.scaffold_7000099	ATGGGAAAGAAGAAGGCAGCACTTCTAGATTTGGACGATCCAGACGCTGAGCCCGAGCAGTCTGGAGCGGCGGCCGAGCCCGCTCAGGACTCGCCCGCTAAGCCCAAGGCCGCGAAGGCTAAGAAGCAGCAAAAGGGCAAGAAGGGAGGCAAAGGCGGGTTTGCGGACGACGACGACGATGATATCGACCCAATTAAGGCCGCTCAGAAGGCCGCTGCGGACTCAGATGAGGACAACGCGCCTGTGAGCAAGGCGAAGGGCAAGCCGGCGAAGGGCAAGGCGGCGAAGCCGGCTGCTTCGGCCTTTGCGCTGCTGGGTGAGGATGGCGGGGACGACGAGGAGGACGAGGAGGAGGAGCCGGCCCCCAAGGCCAAGCCGAAGGCCGCTGCCAAGAAGGCG…	4953	6.1.1.20	0.2673	not verified	not verified	not verified
267	Chlre2_kg.scaffold_7000146	ATGCAGACCATGCTGAAGCAGCGCTGCCAGCCGGCCGTCGGCAAGCAGGCCAAGGCTGTGCCCGCTGTGGCCCCCAAGGTCGGCCGTGCCCGCAACGTGGTGGTTGCTCAGGCTGCCCCCGCTGCTGCCAAGGCCGCTGCCCCGTCGATCTCTCGCGATGAGGTGGAGAAGTGCATCAATGCCATCCGCTTCCTGGCTATCGACGCCATCAACAAGTCCAAGTCGGGCCACCCCGGCATGCCCATGGGCTGCGCTCCTATGGGCTACGTTCTGTGGAACGAGGTCATGAAGTATAACCCCAAGAACCCCGACTTCTTCAACCGCGACCGCTTCGTGCTGTCCGCCGGCCACGGCTCCATGTTCCAGTACTCCATGATGCACCTGACTGGCTACGACTCC…	2157	2.2.1.1	1	not verified	not verified	not verified
268	Chlre2_kg.scaffold_7000293	ATGCCACGCAACTTGGCGGGCTGCGGGCGCCACCCGCCGCAGCCGCGCTACCACGCCTTTGCCTTCTACTCGGCGGTGCGGCTGGGAGACCCGGAGATGCTTGCGCGCATCATGACGGTGGATCCCTACTTTGTGACCCAGGACAACGGTGCCGGCGCGCCCATCCACTTCGCCGTCACCTACCGCCAACTGGACATGGTGCACCACCTGCTGAACCTGGGCGCGCACGTGAACCAGCGCGACCCGCGCGGCCTGACGCCGCTGCACCGCGCCGCGCACCTGGCGCACCTGGATGGCTACCTGGAGCTGTACGAGTACCTGCTGGCGCCCCGCGCGCACCCTGACCTGGGCGACTGGTGGGCGCTGTACGACTACGGCCCCGAGGTGGTGGCGGCTTGG…	1812	2.3.1.39	0.176	not verified	not verified	not verified
269	Chlre2_kg.scaffold_7000367	ATGGCCATTGCCACTGAGGAACATGACAACAAGCAAGCAGAACCAGTCATGGAGCAAGTAGCAAAGAAGCAGGAGGCCATCGACGATTTGGGCGATTCTGGACATGCTGATAGCGAGCCTGCCGAGCCTGCTGATGCCGAGAAGACCACATGCCCTGTGCCACTTACGCCGCCAGAAGGGTGTGAATCTGTCACAGCGGACGGTGGTGTGCTGAAGAAGGTTCTCGAGGCGGGCGATGACAAAACCACGCCCAGTCTGCACGCGCGCTGCCTGGTGCACTACGTGGGCTACCTGGCTGGCAGCGGCGACAAGTTCATGGACACACGGAATGACCGCGACACTGACGAGCCAGTGGTGGTGGTGGCCGGCCGGAAGACGGCCGCGCAGGAGACGGGCCTG…	5352	5.2.1.8	0.429	not verified	not verified	not verified
270	Chlre2_kg.scaffold_7000398	ATGGCCGCACATGGCCTCATGCAGCGCGCCGCTGGAGCCCTGACCGATTCGCATGGACTCAACGGCGCGACCGTCGCGACCGACGGCAAGCCCCACTCAAACGGCTACTCCTTCCACACATCGTCACCTTTCATCTTCGGGAGCCCATCGGCGGAGGACCTGGACGTCTTCAAGCGCGAAGCTGCCGGCCACAGCGCCCGCGACGACCACTCGCCAGTCAGCTTCTCCACGTCCGCCTCCAGCTCAGCTTCAAGCACCCATGCCTCGGGCCCCGCGTCCACCTCCACCTCCGCCCCCGAGCGCCCCAAGCACAAGTACCCTCGCGTGCTGCTGAAGATTAGCGGCGAGGCGCTGCAGGGAAAGAACCAGGGCGGCATCGACCCCACCGTGCTTAACCTG…	1014	2.7.4.22, 2.7.4.14	1	not verified	verified**	verified
271	Chlre2_kg.scaffold_7000411	ATGGCGGCGGAGCCCACGGACTGCCGCACCACCACCTGCGGCGCCGCCTGCCCGCTGGGATATGTGGTCACGGGCCGCACCAGCTGCGGAGGGGGCCAGGTGGTGTCTCGCTGCTGCGCCGAGTGGGCCTACCCCGACGTGCTGCTGCTGGCGGACCGCGGCGTGGCCTCCTGCAGCAGCTCGCTGCCGGCGGCGCCCAGCTTCAACGGGCTGGACCTGGGGCTGCTACAGGCCACATGGACCACAGCCAAGGAGCTGCTGGTGCTGCCGAGCGGTGCGCTGCAGCAGGAGCGTGACTATGGCGAGATAGACATGGCCTCACCCGACCAGCTGGCGGCCTTCCTCACCCGCGCCTACACACGCTTCGGCAGCGTGTCGCCCTCGGGAGCCAACCGCAAG…	7242	3.4.24.21	0.1998	not verified	not verified	not verified
272	Chlre2_kg.scaffold_70a000019	ATGCAGGCCCTGTCCGCTCGCGCCCCCCGCGTGGCTGCCAAGCCCGTGAGCCGCTCCGGCGCTCGCTCTGCCGTGACCGTGGTGTGCAAGGCCACCACCGTCCGCAGCGAGGTGGCCAAGAAGGTCGCCATGCTGAGCACCCTGCCGGCTACCCTGGCTGCCCACCCCGCCTTCGCCCTGGTCGATGAGCGCATGAACGGCGACGGCACTGGCCGCCCCTTCGGCGTGAACGACCCCGTCCTGGGCTGGGTCCTGCTGGGCGTCTTCGGCACCATGTGGGCTATCTGGTTCATCGGCCAGAAGGACCTGGGCGACTTCGAGGACGCCGACGATGGCCTGAAGCTGTAA	348	PSII-RXN	0.9943	verified	verified	verified
273	Chlre2_kg.scaffold_71000041	ATGGCGATCGCGAACGGCACCACCACCACCACCGCGACCGCCGCGAGGATGGCGAGCAGCAGCGGGACCGTCCAAAGTCTGGACACGGGCAAGCTGGCCAACACCATTCGCGCCCGCGCGGCGGGCACGAGTCGCGGTCGCCTATGCGGGCCCAAGGGCAACTCGGTGCTGGCGGAGCTGATGCGCCAGGCCAAAGCGCGGCAGCAGGAGCAGGAGCGGGGCGGCGCAGGCAGCGCGCCCGGGCAAATCGCCAACCTGGCGGAGTGCCGCTCGGTGGATGAGTACGAGCGACTGAACCGGATCAGTGAGGGCACGTACGGCGTGGTGTTCAGGGCCCGCTGCAAGAAGACCGGCCGCATCTGCGCCCTCAAAAAGATCAAGATGGAGAAGGAGCGTGAC…	1317	2.7.11.23	1	not verified	verified**	verified
274	Chlre2_kg.scaffold_79000027	ATGCTGCTGCTCCCAGGCTTTCTGCGGATGATATACTACTACTTCTTCAACAAGTGTGTCGTGCGCGGCGTGTTGTACGGCGACAAGCCCCGCCAGCGCTTGGATCTCTACTACCCGCCCAGCAGCCGCGGCGCCCCGGCTACCACCGAGGGTGCCACGTACCCACTTGTCATCTACGTCACTGGCGGCGCGTGGACCATCGGCTACAAGGCCTGGGGCGCGCTGCTGGGCCGCCGCCTGAGCGAGCAGGGCGTGCTTGTTGCGTGCCTGGACTACCGCAACTTCCCCCAGGGGGACGCGCTCGACATGCTGGAGGACGTCAACACCGGCATCTGCTGGGTGCTGCGCCGCGTGCACCGCCTGGGCGGCGACCCCGACAACGTGACGCTGGTGGGCCAG…	1365	3.5.1.9	1	not verified	verified*	verified*
275	Chlre2_kg.scaffold_79000047	ATGAAACTGTACATCCGTGCCGAGCTGGAGGCTGTGGCGCACCGCAAGTGGGGCGGCGCAGAGGGCCTGGCGGCCGAACAGCGGCGGCGGGAGGCGCGGCGGGAAACACGTGCCGCCGCAGCAGCGGCCTCCTCCCCTGGCGCTGCCGGGGACTCCGCAAGTGGAGGGGGCAACGGAATCACAGCAGGTGACGTTGCTGCAGCAGCTGCAGGCGCAAACATCGGCGTGGGTGGCGCTGACCGGGGCGGTTGGAGCTCGTTCGGCTGGCTACAGCTGCCGCCCCTGATTACGGAGCGCATCCGACAGGTGCTGCCGCTGCCGCCGCTGGGCAGTGGCAATGCCGGTGGGGTTAGCGGCGGGGGTGGCAGTGCCAGCCTGGCCACGGCACCTGGAGCTGGC…	2682	4.1.99.3	1	not verified	verified	verified
276	Chlre2_kg.scaffold_8000010	ATGCAGCTCCTGAACAGCAAGTCCCGTGTTCTGTCTGGCTCTCGCCAGCAGGCGGCCGCTAAGGCCGTCCGCGTGGCTCCTTCTGGCCGTCGCTCGGCTGTGCGCGTGAGCGCCGCGGTGCACCTGGACTTCAACACCAAGGTGTTCCAGAAGGAGCATGCCAAGTTCGGCCCCACTGAGGAGTACATTGTGCGCGGTGGCCGCGACAAGTACCCTCTGCTGAAGGAGGCGTTCAAGGGCATCAAGAAGGTTTCGGTCATCGGCTGGGGCTCCCAGGCGCCCGCCCAGGCCCAGAACCTGCGCGACTCGATTGCTGAGGCTGGCATGGACATCAAGGTCGCTATTGGCCTGCGCCCGGACTCTCCCTCGTGGGCCGAGGCTGAGGCTTGCGGGTTCAGC…	1668	1.1.1.86	1	not verified	verified*	verified
277	Chlre2_kg.scaffold_8000227	ATGACAGGAGCTAGCGGTAATGGCTCGAAAGCCAGTAAATGGATTGATTTACGAAGCGACACGGTGACCCGGCCGACACCGGGCATGAAGGCGGCCATGATGGACGCCGAGGTGGGGGACGACGTGTGGGGAGATGACCCGACCGTTAACGAGCTACAGGCCTACGCGGCCCAGCTGTTCGGCAAGGAGGCGGCGCTGTTCTGCCCCAGCGGCACAATGACCAACCAGATAGCCATCAAGGTCCACACGCAGCCGGGGGATGAGCTCATCTGCGCCGACAACGCACACATCTACCTATACGAGGGCGGCGGCATCGCATTCAACTCGGGTGTGCAGCCCAAGCTGCTGCCTAGCGACCGCGGCCGCATCTCCGCCGCCCAGATCGCTCAGTCCATCAAC…	1236	4.1.2.5	1	not verified	not verified	not verified
278	Chlre2_kg.scaffold_82000007	ATGGCGGCCATGCTCTCGACGACCACCATCGGCTTCCCTCGCATCGGCAACCAGAGGCAGCTGAAGTTCGCCATGGAGAGCTACTTCAAAGGCGACAGCGGCGAGGCGGAGCTGCTGGCCGTAGCGCATAAGGTTCAATCCGACGCATGGGCGCTTCAGAAGGCTGCTGGTATCGCGGTGATCGGTCTCGACGGCACGCTGTATGACCAGGTGCTTGACACCATTACCTGGCTCGGGGCCATCCCGCCGCGTTTCAAGCACCTCTCGGGTCTGCAGCGCTACTACGCTATGGCTCGGGGTGGTGCCGCTCTGGACATGAGCAAGTTCTTCGACACCAACTATCACTACCTGGTGCCCGAGCTGGGGCCGGACGTGCTGGGCCCGGCTACCGCCGCCGGC…	2448	2.1.1.14, 2.1.1.13	0.9996	not verified	verified	verified*
279	Chlre2_kg.scaffold_82000032	ATGGACGCCTCGGTGGCGCATGGGCCTTTCATCCGCGGTCTGGTGTTCAGCGGCGCGCTTCTGCATGGCTGCGAGGCGCTCCGCAACCAGCTGCAGCTGCTGCTGTGGGGCGGGCTGCGAGTCGCGGAGCTCCGGAGCCCTGACCAGACCTCGGAGCCGGGAGCTGTGCCCTCTGGCGTTGACATCCTGCAGCTAAGTGACAGCAACACCTGGGAGCCGGTACTGAAGGCGTGGGCGGAGGGACATGGTCTGCAGTTGCCGGGCGAGGTGGTGGTGCTGGCGTCGGGCGCCGGAGATGCGGAGGTGCTGCCGGGCTTTACGGCCAACGCCGGGCAGGACGCGCCATGGCCGCGCCTCCGCCTGGCCCTGGCACACGCCAACCTACTTCGCGCTGCAACG…	1779	2.7.1.159	0.9876	not verified	not verified	not verified
280	Chlre2_kg.scaffold_82000043	ATGCCTTTCCAGTCCAACTTCCAGCTAATTAAAGCCTCCTACAAGGAGTTCCTGCGGAAGGTTGCCGCGGCGCACCGTGGCGATGGCGCGGGCGAGGCGGGCCCCGCCCACTACTATGTGGAGCGCGTGTATGCGGACGCCTCGCTCGACCAGTCCCTCGCCAGGCTGCAGACCCAGCTGCTGGCATCCGTGGACGTCGCCGAGCTGCGGGCCGCTTACCAGGCACGAAAGCTGCGCGCCAAGCTGCGCGCGAACCAGATACGCCAGGCTTTCGACGATAAGGTGTCCCGCCTGAACAGCTACCTAGGCGGGGCCAGCAGTAGCAGCGCCGCCGGCGCGGTGACAGCAGTAGCGCCGGCGACGGTGGGTGAAGCGGTGGCGGTGGCGGCGCAGCGGGAC…	1809	2.3.1.23	0.9989	not verified	verified	not verified
281	Chlre2_kg.scaffold_83000010	ATGAACCCCTACATGGTGAAGGTGCTCCCAACGGGCCTGTGGGTGGCGTCGCCGCGCGATTACACCCAGCTTGACGGCACCTGCCTGGGCGGAGCCTGCATTCGGTTCGACTTCGACTACAAGCTTCAGATCACAACCACTACTGGGGTCAGCGTCGTGGAGGTCGAGTCCTATGACGACCTGTCGGTCACTTTCGTGTGGCGAGCGGTGGCGGGCGGCGGCGTCGTGATGCGCTCGACGCTGTTGCAGGGCCTGCCGTACGTGACGGTTGAGTTCGTGGCCGTCAAGCCGCGGGTGGTGGTGATTACGGGTGCTATCCTGGCTGCGAACCCCTCCACATGGGCAGCGGCCACCAAGTTCAAGGTGCCGCTGAACAACCAGCTGACTTGGGTCATCTAC…	6681	3.2.1.6	0.5962	not verified	verified*	not verified
282	Chlre2_kg.scaffold_84000019	ATGGCCGAGCCGCTGTCCATCCTGTCGCCAGTGAAGGCGCACTTCAGCCATGACGAGAACGACAGCAGCACCGACCACAATAACAACAACAAGGACACCACCGACAGCAACACCGGCAAGGGCAGCCCCATCAAGACCGGCGCCGCCCCGCCCAAGGTGAAGCTGTTCCAGCTGCCCAGCCAGGACAAGGTCGCACTGCGCGACCACTCCAACCACCAGCAGCAGGCGCCTTCCGCCACCACCGCCACCGCCTCACCCTCCCGCAACCTGTCCTCCGCCTCGCTGGCCTCCGCCGCCTCCGAGCCGCCCAGCAGCCCGCTGCCGCCCGGCTCTCGCGGCCTGCCCTCCGACTACCAGGCCTTCATCCACACCAGCCGCTATGCGCGCTGGGTGGAGGCC…	1710	1.17.4.2	1	not verified	verified*	verified*
283	Chlre2_kg.scaffold_87000034	ATGGCTACCGTATCCTTCCCGGCTGAGTATGGGCTGGTCGCTGGCGCCGTCGCGGTCTCCTGGTTCGTTCACCACGGCATGATGGCCGTGGGTGTCATGAACGCACGCAAGAAGTACGGTGTGTCCTACCCCGACCTGTACGCCACTGCGGAGAACTGCCCCAACGCCGAGTACCGCAAGGCCTTCAACTGCGTTCAGCGCGGGCACCAGAACTCGCTGGAGAACCAGCCCATCTTCCTGGCGCTGCTACTGGCGGCCGGTGCCAAGCACCCCGTCACCGCCGCCGCCGCGGGCCTGATCTACTCCCTGGGCAAGGTGTTTTACTTCCGTGGCTACTCCACCGGCGACCCCAACAAGCGCATGCAGGGCGGTCTGTCCTACCTGGGCCTGTTCACCCTG…	453	2.5.1.18	1	not verified	verified	verified*
284	Chlre2_kg.scaffold_88000022	ATGGCCACCGCCGGTGACACGCAGGCAGCGGCCAGCAACAGCAGCGGCACTGGCACCAGTACCGGTGGTGCTAATGATGGTGGTGTGGTCCGCATCCTGGACCTGTACAGCGGCGTGGGCTGCCTGCACGCGGCGCTGGGGCGCCCGGGCGTGTTGCCGCCCGGCTGCACGCAGGTGCAGGTGGCGGCGGCGGTGGACATCAACACCGCAGCCAATGCCGTGTACGCGGTGGAGCACGGCACGGAGCCGAGGGCACTGGACCTGACGCGGGTGACTGCAGCTCAGCTGGACGCGCTGTGTGCGGACGTGTGGCTACTCACGCCGCCCTGCCAGCCCTACACCACCACCACCAACGCGCGCCGGAAGGACACAGCGGATCCGCGCGCCGCCTCGCTACTG…	1617	2.1.1.37	1	not verified	not verified	verified
285	Chlre2_kg.scaffold_9000078	ATGCTGGATGACCTGGTCAACGGGGTCAACTATGAGCGCAGCGGCATCCCCGCAGCTGCCGGCACCTCTGCCTCCTCCCGCTTCGATCTGGGTCGGATGCACCGCCTGCTGGAGGCGCTGGGCAGCCCCCATCTGGCGCTCAAAGCCGTGCATGTGGCCGGCAGCAAAGGCAAGGGCTCCACGGTCTCCATGCTGGCATCCTGCTTCGCCGCCGCCGGCTACCGCGCCGGTGTCTACACCTCGCCGCACCTGCTGGCGCTGGAGGAGCGGATAGCGTTGGCCATGCCGGGGGGCGCGGGCGGCCGGCGGCCGCGCCCCATCCCCGCCGACGACCTGGCGTTCCTGCTGCGGCGGCACGCCGACGCCATCCGGGCGCGGGTGGCGGCGGAGGGGCCGGGC…	1485	6.3.2.17, 6.3.2.12	0.7993	not verified	not verified	not verified
286	Chlre2_kg.scaffold_9000095	ATGAAGGACGATGGAACTAGCGCGGCCAAGGAGGAACAGGCGGTAGCAGCGGAGCCGGCGGCGGCGGCGCCGCGGGGTCGCGGCCGCAAGACGCCGGCCGGCGCGGGCGCTGAGGGCGCAGCAGCTACAGCCAAGAAGTCGCCTGCCAAGGGCCGCGGCAAGAAGGCTGCAGCGGCCAAGGAGCCGGAGCCGGAAAGCGAAGAGGCTGCTGCTTCGGAGGGCACCGCGGAGGGCGCCTCAGAGGAGGCAGCACCCAAGCGCGCAGCCAAGCGCGCCAAGACCGGTGCCAAGACCAAATGCCACACGCCTCCCCCCCACCCCAAAAACATTGTCTGCTGCCACCTCCCCTCGCCCCTCGCGTTCGCAGTGGTTCAGTACACTGCCGCACTACGCAAGCCG…	1311	4.2.99.18	0.9588	not verified	not verified	not verified
287	Chlre2_kg.scaffold_9000098	ATGCGGTTCGCATCCGAGTACGTGCAACGCAACAAACCGGTCATCATTACAGGCGCCCTCGAGAACTGGAAGGCGATGCGGCTGTGGGGCGAGCGCTACCTCACCAAGCATGCTGTGGGCAGCACGCAGGTCACGGTGGACGTGACGCCCAACGGCCGAGGCGATGCACCCACCACAGTGGCTTTGAGCGGCGGCGAGGGCCCGGCTGCAGCCAGCTCCGCAGCAGCGCAGGAGCCCGAGCGCAACGCCTCTAACGCCGCGGGCGCCGCGTCGGGCTCGAGCTCGGGCGCGCAGGAGCGCTGGTTTGTGACGCCGCAAGAGCGCAAAATGACGTTGGCGGATTTCTTCGCGTTGATGCGGGAGACGCGGTCGCGCGACACAGCGCTGCGGAAAGGAGGC…	1221	3.1.1.4	1	not verified	not verified	not verified
288	Chlre2_kg.scaffold_9000207	ATGCAAGAGGTGCTGCCCAGAAGTCGGACGGCAGCGCCGCGGCGCTTGTGCTGTCGCTCTGCTAGCAGGCGACTGGCGCCCGTGCTTCGGGCGTCACGGCACACTTCGCTTGAGCCCGTTTCGACCAGGGATGTGGGATTCCCCTACTCAAATGACTTCATCGTGGATGGCAAGGTGGTCGACGCCGCGACGGTGTGCAGGCTGTTGGAGCCCTTCGCACTGGAGGAGCGAGTGAAACGGATAGAGGAGGTGGTTGCCAAGCGGACCTTCACAGTGCTGCCAATCGTGGAAGGCTTGTACGATATGGGCAATCTTGCGGCCGTCTGCCGGACCGCTGACGCGCTGGGCTACGGTGCCGTGCATGCGGTGAACAAGGCGGACGGGAAGTTCAAGATGTCG…	951	2.1.1.34	0.2808	not verified	not verified	not verified
289	Chlre2_kg.scaffold_92000008	ATGGCGCTGGCCTTCCTGTCCGCGGAGAGGAGCAAGGACCCCAACAAGCAGGTGGGCGCGGTGATCGTGAACGCGGACAATGTCATTCTGGGCATTGGGTACAACGGCTTCCCACGCGGCTGCTGCGACTCCGACCTGCCCTGGGCCAAGGTGCGTGTGCATGTGAGGCGACCGCAATTTGTT	183	3.5.4.12	1	not verified	verified	verified**
290	DNE_171544	ATGCCGGGCCTCGGCGCTCTGCTCGCGTTCATCCAGACGCCGCTTGGAGCGATTACATGGCTGGGCTGGTACCCGTTGAGGCGCTATGCTTTCCGCAAGTTCCCAGGTCCCTTTGGCCTGCCCTTCCTGGGCAACTTGCCTCAGATCGCCGCCATGGACACCACAGCCTTCCTCACATCCTCCGCGGTCAAGTACGGCCCCGTGTGCAAGGTGTGGTTCGGCACTCGGCCCTGGGTCCTCATCAACGACCCCGAGCTCATCAGGCGCCACTCGTTCCGCTGGCCCGCCCGGCCCGCCAACTTCGCCTCCTACTTCCACGTCATGACGGGCGAGAACCGGGCCATCGACCGGGCCGCTGCCTGTCTGCCCCCCAGCCTGGCGGCGCACGTGCCCGCCATG…	1623	1.14.14.1	1	not verified	not verified	not verified
291	DNE_Chlre2_kg.scaffold_74000010	ATGGCATCATCGTCGTCGCCTCTCGAGGAGCTGCTCGCATTTGCGGGAGTCAAGGATGGCACGATTAGCAGCCCGCGCCTGGCGCTGGTCGTGCTCGGCGCCGCGCTCGCGGCGTATGCGCTAGTGTTTGCCGTCATCAACGTCGTCGACTATATCCGTATCGCCCGCGGTCTGTCGGCCATACCTTCGGCGCCCGGCGGTGTACCGCTGCTGGGTCATGTGATCCCGATGCTGACTTGCGTGAGCCAAAATAAAGGCGCCTGGGACATTATGGAGGACTGGATGGACGCCAAGGGTCCCATCGTGAAGTACAACATCGCCGGCACACAAGGCGTGGCAGTGCGTGACCCCAAGGCTATGAAGCGCATCTTTCAGACGGGGTACAAGCTGTACGAGAAG…	1632	1.14.14.1	1	not verified	verified	verified
292	DNE_DNE_e_gwW.42.59.1	ATGTCACCGGCTCTTTTCAATCCTTACGTAGCTCCCAATCGCATTGCTCCAGGACCACGCTGTAGGATGTTACAACGGGGTGCCGCTGGCCGCGGCACGGCGAGGGGCGTGGCAGCGACAACGCACGCTGCCCGACCCTACGTGCCGCGGTGGTCGCGCGCCGCTGCCGCCCGCGTCGTCCGCGCGGCGGCGCCCTCGCCTCCCCCTGCACAGGACACTGCCCGGGGCACGGAGGCCGCAGGTGAGGCCGTCTTTCAGAGCAGCAGTAAAAAGAAAAGACGGAATGCTGTGAAGCCACCGCTGTCGAGGGGCCCGCTGCTGTCGCTGTCCGCATTGTTTGGCCGTGGCGGTGGCCAGCAGCAGCAGGGCCCCACGCCCGAGGTCCGGGTGCCCCTGAAC…	1965	1.14.15.3		not verified	verified	verified*
293	DNE_DNE_gwH.55.10.1	ATGCAGACACAACGGCCGCTTGCAAGCCCAGGACGGCAGGCTAGCATTCCTGCGCGCAGGGCCTACAGTCTGCGTCCGCCGCTTACTCAGCGCCAATTGCCAATTGCACGTGCGGAGCCACCTCAGACGGAAGAAATTAAGTTGTTTGGCATAATCCCCACTGCGCCTCGCTCAAGCAAGCTTGGCGAGAACCTGGAGGATCGCATCCAGTCTGGCGAATTCACGGACTCGGGCTCGACAAAAGAGAAGTTGACTCGTCCCCTGCGCCAGGCGCTGGCGAAGGAGCCGCTTGTTGGTCGGTCTGCAGCTCGCTTCCTGGCGGACTTGGGCCGCCAGTGGCGTGCCGAGGCCAGTAAGCGCATGCCTGAGGCACGCGGCGACATCCGGGAGATTGTGGGC…	1959	1.14.13.97, 1.14.99.-	1	not verified	verified*	verified*
294	DNE_e_gwW.52.47.1	TTCCCCTTCTCGCGGCCCAAGGGCGTGGAGCCGCCGGCCGAGTACAAGGAGCTGCGCAGCAAGTGCCCGGTGGCGCCGGGGCGCCTGTTCGACGGCAGCAAGATCTGGCTCATCTCCCGGCACAAGGAACTCAAGGAGGTGCTCCAGGATGGCCGCTTCTCCAAGGTCCGCACGCTGCCCGGCTTCCCGGAGTTGAGCCCCGGCGGCAAGGCGGCGGCGCAGAGCGGCAACGCCGCCACCTTTGTGGACATGGACCCGCCGGAGCACACCAAGTACCGCGGCATGGTGTGGCCGTACCTGACCCCGGAGGCCGTCGAGCAGCTGCGCCCCTCAATCCAGGCCAAGGCAGACAAGCTGGTTGACGCCATGATCGCCCGCGGCGGGCCGCTGGACCTGAAC…	1188	1.14.15.1	1	not verified	not verified	not verified
295	DNE_fgenesh2_pg.C_scaffold_6000379	ATGCGCTCTTCCTCGCGCGGTGCAAAGATAGGGAGAGCTTATCCCACAGCCCATCATATCGATGGGCGCGCAAGCGGGGGACGTCCTCTCCACTTTGGTCTGCACCCATGTCACCGGCCATGCTTGCGTGCCAAGGCCGCCCAGTCCGGATTGGCCGAACTGCCGCTTCCGGAGGGCTCGCTGGGACTCCCCGTTGTTGGTGAAACGTTGGAGCTCATCACAAACGGTGACACGTTTGGTACCAGCCGCCGCGAGCGGTACGGCGACGTGTACAAGACCAACATCTTGGGTGCGCCCACAGTCATGGTGTACGGCGAGGATGCGGTGCGTGCGGTGCTGGCGGCGGAGGACAGGCTGGTGGCCAGTGACTGGCCGCAGGTCACGTCCACGCTGGTGGGC…	1449	1.14.13.93	1	not verified	not verified	not verified
296	DNE_fgenesh2_pg.C_scaffold_71000022	ATGGTGGCCTCGGCGAGTTGGCAGTTGGACCTGCTCGGCGCGCTTTCGGGAGCGCCCAGCCCCCAAATGCTGCGGGCGCAGCCCATGCCTCTGTTCCTTCAGAGCTGCGCCCAGACCTACGGACCCGTGTTCAAGGCAAGCGCAGAGGTGCAGGGAATTGCGGTCATACCCCATCATGTTTCTTCCGCATGCAGGTGGCTCTGGGCCGCAAATGGGCCGTGGTGCTGGCGGATGCGGAGATGCAGCGACAGCGGCTCCACCTGGCGGCAGCTGCGTGCCGCCTGGCAGCCTGCCTTCGCGCCTGCCAGCCTGGCCGGCTACCTCCCACTCATGACCGGCTGCGCAGACCAGCTGGCTAGGCGGCTGGAGGCCAAGGCCACAGCCGCGGCCGGTGCCACA…	1683	1.14.14.1	0.7332	not verified	not verified	not verified
297	e_gwH.1.136.1	GTGTCTGACCGCGACTTTGTGATCGAGACGGTGTTTGCGGCCAGCCTGCTGTGCGTGCACCTGTCGCGCTGGGCGGAGGACCTCATCATCTACAGCTCCGGCCCCTTCGGCTACGTGCAGTGCAGCGACGCCTACGCCACCGGCTCCTCGCTCATGCCGCAGAAGAAGAACCCCGACGCCCTGGAGCTCATCAGGGGCAAGGGCGGTCGTGTGCAGGGCAACCTGATGGGCGTCATGGCGGAGTGTTGGGAGCTGCTGTTTGACACGGTGGACACGGTGCACGACGTGGTGCGCATCGCCACCGGCGTGCTGTCCACCCTGCGGATCAAGCCCGACCGCATGAAGGCCGGCCTGTCCGCCGACATGCTCGCCACGGACTTGGCCGAGTACCTGGTGCGC…	657	4.3.2.1	1	not verified	not verified	not verified
298	e_gwH.1.174.1	GAGTTGGACCTTGAGACGCCGTTGCCCGGCTTTGATAGCATTTCGTCGGCGCTGGCGGACCTTGCAGCTGGAAAGGTTGTGGTGGTAATTGACGACGAGGATCGGGAGAATGAGGGCGATCTCATCATGAACGCGGACAAGGTCACCACGGAGACCATGGCATTCTTCGTCGAGTACACCAGCGGTGTGGTGTGCATTTCCATGGAAGGCCAGGACCTGGACCGCCTCAAGCTGCCGCTGATGATTAACAGCGCGGAGAACGAGGAGGCCATGTACACCGCCTTCACGGTGACCGTGGACCTGCGCGACGACATCACCACCGGCATCTCCGCCTCCGACCGCGCCAAGACCATCCGCCGCCTGGCTGACCCCTCCGCCACCTGGACTGACTTCCGCCGC…	1170	4.1.99.12, DIOHBUTANONEPSYN-RXN	0.8128	not verified	verified	verified*
299	e_gwH.1.558.1	CCGGGCCCGCGATGTGGACACACCCTCACTGCCATTTCCGGCCCTGAAGGCGACCTCTCAAAGGCCAAGCTAGTGCTTTTTGGCGGTGCGACCGCGCTGGAGGGCTCATCCGGCAAGAGCGAGAGCACACAGTCCACACCTGGTTCAGCTGCATCAGGCATTCGCCTGGCCGGCGCCACCAACGATGTGCACATTTTCGACGTGCGCACCGGCAAATGGGAGAAAACTACGCCTGCGGGGGAGCCCCCTTCGCCGCGTGCAGCTCATGCGGCAGCTGCGGTGGGCAATATGGTGGTCATTCAGGGTGGTATCGGCCCCGCCGGCCTCGCCTCTGAGGACCTACATGTGCTTGACTTCACCGATCCGGACCGGCCACGCTGGCACAGAGTGCTGGTGTCC…	2589	3.1.3.16	1	not verified	verified	verified*
300	e_gwH.1.613.1	ACGGCCATCGATGCGGAGGATTACGATGGCCAGCTGGATAGGAAACTGACAAAATTGAAACAGCTGTTCCAGGAATTCGACCCGCCCCAGCTGGAGGTCTTCACGAGCCCGCCAACCCACTACCGCATGCGCTCTGAGTTCACAGTGGAGCAGCGCGACGGCCCCCTGCATTTCAAGGGCGGCAAGCCCAAGGGCCCGCGGCGCGTGCGCGTGGACACATTCCCCGTGGCCACAAAGCAGGTGAATGAGCTGATGGCGGTGGTGCGGGAGGAGGCGGACAAGACGCCGGAGCTGCGGCAGCGGCTGTTCCAGGTCAACTTCCACACCACGCTGGCAGGTGACGCCATGGTCACACTGCTCTACCACCGCAAGCTGGGGCCGGAGTGGCAGGCGGCGGCG…	1092	2.1.1.35	1	not verified	not verified	not verified
301	e_gwH.1.618.1	GTGGACTATCTGGCCTCAGTTGCAGCTTACCCCCGCCCGGACGAAAAGCTGCGTACGGAAAAGCTTGAGACCCAGGGCGGCGGCAACTGCGCCAATGCACTCACTGCGGCGGCGCGCCTGGGTCTGTACCCCACCCTGGTCACCAAGATTGGCGATGATGGTCTCGGCGACGGCATCCTCAGTGAGCTGCACTCGGACGGCATCGACACGACGCACGTGATCCGTGCCGCCGGCCACCCCTCGCCCTTCACCTACATTATTGTGGACCGCCAGGGCGGCACGCGCACCTGCATCCACACGCCCGGCGCGGCGCTGGAGCCGGGCGAGATGACGTCTGGCCTGCTGGCGGGTGCGCTGGAGGGCGCGGCGCTGGTGTACTTTGACGGGCGGCTGACGGAG…	1035	2.7.1.3	0.9217	verified	verified	verified
302	e_gwH.1.79.1	ACGCCACACAGTGGCTATCACTTTGACGGGACTCCGCGGAGATTTTTCGAGGGGTGGTACTGGAAGGTCCAGCTCCCCGAGACCGGCCAATCGTTTGCGCTCATCTACTCAATCGAGGACCCGCTTGGCAACACGCCGCAGGCGGGCGTGGGGCTGCAGGTGCGCCGCGCAACGCTCTCACAATCGCAATCACAGGTGATGGGTCCCGACGATGGCTACATCTGCCAGTTTACACCGAACGTGACCGGCTTCTGGGCCGAGCGCAACCGCCTGGCCCTGGGGGCCACCTTCAAACCCGCCAACACCACCGCCAGCAGCCCCTCCAGCACCACCAGCAGCGGCAGCAGCTGGTCATCGGGCAGCAGTGGCAGCAGCAGGAGCGGCACCGCGGCCGGCGGG…	1326	RXN-2543	0.9729	not verified	not verified	not verified
303	e_gwH.100.1.1	GCAGCGTCCGCCGCGGGCGCGCTGCCGCTTGCGGTCCCTGCCTTCAGCGTATGGGGTGCCAACACGAATGTGGGCAAGACGCTTGTGAGCGTGGGCCTGGCACACGCAGCCGCGGCGCTTAAGGTGCCCCTGGCCTACGTCAAGCCGGTGCAGACGGGCTTCCCGGCGGATTCAGACGCGCGCCTGGTGGTGAGCGTGGAACCGGGACACTGCGTGCGTGCGCTGGCGTGCGGCGGCGCGGCGGAGCCGGGGCAGCATGCGGCAGTAGCAGCGCAGGAGGCGGCGCAGCCGCTGGGCATTAGCAGTAGCAGCAGCGGGGTGCTGGGCTCGGGTGCGGGTGCGGGTGCGGGTGCGGCGGGCGGGTATGTCGCGCCGCGCTGCTCCACGCTGTTCGCGTGG…	2457	2.6.1.62	0.8364	not verified	verified	verified*
304	e_gwH.13.29.1	ATGGTTCCGGGCTACCCGCTGGTCGACGGCCCCATGCCGCACAAGCGCATGTCCTACGCCCCCCTGGACCGCTCCAAGCCCTACGCCATCGGCCACCGCGGTGACGCCGGCGAGTTCCCTGAGCACTCCTCGCTCGCCTACCTGTCCGGCATCAAGCACGGCGCCGACTTCATTGAGTGCTGCGACGTCGTGCTGACCAAGGACTACGTGCCCATCTGCCGCCACGAGCCGCTGCTGTCCAACACCACCAACGCCGACAGCGTCTTCCCCACCAAGAAGCGCACCTACGTCATCGACGGCTATAACTCCACGGGCGTGCACGCCATTGACCTGACGCTGAAAGAGATCCGCAAGCTCAGGCTGCGCGAGCGGCTGTACTCGCGCAGCCAGGTCTACAAC…	1032	3.1.4.46	0.2229	not verified	verified	verified
305	e_gwH.16.141.1	ATGTACGGCAGCCGCATGGCGGCCGCGCGTGACACGGTGGCTGCCAAGATCGGACGTGTGTATGCGGGGCTGGACACGTCCATGGAGACCTACCCCGAGGATGACGTGGAGTCGGAGCCCACTGCCTACCTGAGGGCCATGGCTAGCATGTCCCCGGGTGATGCGGTCATTATATTCGTGCCGGACGACCTACACGCGCAAGTGGCCACCGCCGCGGCACGCCGGGGGCTGCACGTGCTGCTGGCCAAGCCCGCAGTCAAGACACTGCAGGAGCACTTGGACCTGCAGGCGGAGGTGGCGGCGGCGGGCGTGCTGGCGTGTGTGGAGTTCCACAAGCGCTTCGACGCCATGTACTCGGACGCGCGCAACCGGGCCGCTGCGCTCGGGCCCTTCTCCCAC…	1149	1.1.1.18	1	not verified	verified*	verified*
306	e_gwH.16.160.1	CTGGAAGCGCCCGGCCGGCTGGCTAAGGCGCCCGACGGCAACGGCGGCGTGTACCTCGCCCTAGCGCGCTCGGGGCTACTTGAGGAGATGGCTGTAGCAGGCGTGGAGGCGCTGGACTGCTACTGCGTGGACAACGCGCTGGCGCGGCTGGGGGACCCGCGGTTCATCGGCTACTGCCACGGCGGCGCGGGCGGCGGCGCGGGGGCGGACGTGGGGGCGCGCGTGGTCGCCAAGGCGTACCCCGAGGAGAAGGTGGGCGTCTTCGCTCGCCGCGCCGGCGCAGCGGCCGCCAGCGGCCCGGCCTCGGCGTTGTGCGTGCTCGAGTACTCGGAGCTCGACCCCGCCCGCGCCGCCGCCACCGACCCCGCCACTGGCCATCTGTACTTCAACTGGTCCAAC…	843	2.7.7.23	1	not verified	not verified	not verified
307	e_gwH.17.63.1	CTCAACCCGCCCCTGCCCACCGACAAGCTCAGCTGCAAGGCAGCTTCCACGCAGCCCCGCACCCCCGTGGTGCTGGTGGCTGCCGGCAGCTTCAACCCCCCTACCGTGATGCATCTGCGGATGGCGGAGCTGGCGGCAGATGAGTTGCTGCGGCGAGGGTACGACGTGTGGGGCGTGTACTTCTCCCCCGTGGCTGACTCGTACGGCAAGGCAGGACTGGCGCCCGCCGCTGACCGACTGCAGCCGCTGCTACTGCCGGACCCAGAGCCGGACCTGGTGATGGTGGACGGGTGGGAGGCGGCGCAGCCGGGTTACACACGAACCCTGGCGGTGCTGCGACGACAGCAGGATCGGCAGGATCGGCAGCAGCAGCAGGAGAGGCCGGTCCGGGCAATGCTG…	702	2.7.7.1, 2.7.7.18	1	not verified	not verified	not verified
308	e_gwH.18.105.1	AGATACGAGATTATCTCGATTGTCGGAGAGGGCGCGTACGGCGTGGTCCTCAAATGCCGTAATAAGGAAACGGGAGAGATTGTAGCGGTGAAGAAGTTTAAAGAAAGCGACGAGGATGAGATTGTTCGCAAGACGACTCTCCGCGAGGTTAAGATGCTCCGGGCACTTCGGCAGGAGAACATTGTGAACCTAAAGGAGGCGTTTAGGCGGAAACAAAAGCTGTACCTCGTGTTCGAGTACGTGGAACGGAATTTGCTGGAAATCTTGGAAGAGCATCCAGGGGGACTGGAGGGCGAGCAGGTGCGCAACTACATATACCAGCTCATCAAGGCGGTAGGGTGGTGCCACCAACACAACATCGTGCACCGCGACATCAAACCCGAGAACCTGCTCATCAGC…	807	2.7.11.22	1	not verified	verified	verified
309	e_gwH.19.225.1	ATGCCTCTGCCGCCGCACTACAAAGACCTGGAGATCGACCCCAAGGAGCTCACGCTGGGGCAGCGCATCGGCATTGGCAGCTACGGCGAGGTGTACAAGGGCAGCTGGCGCGGCACGGAGGTTGCAGTGAAGCGCTTCCTGGAGCAAAACCTGTCGCCGCCCACCATCCGCGACTTCCGTGACGAGGTGCTCATCATGAGCAAGCTGCGCCACCCCAACATCGTGCTGTTCATGGGCGCCGTCACGCAGAGCAACCAGCTGGCCATCGTGACGCAGTTTGTGGCGCGCGGCAGTCTGTTCCGGCTGCTGCACCGCACCAAGGAGGTGCTGGACCCGCGCCGCCGCCTCAACATGTCGCTGGACATTGCCAAGGGCATGGAGTACCTGCACAACTGCAAG…	807	2.7.11.1	1	not verified	verified	verified*
310	e_gwH.2.35.1	TACTGCAGCCGCACACTCAACCTCAGGAGCATCAAGGCCATCGGCTATGACATGGACTACACGCTGATCCACTACGACGTGAACGCCTGGGAGGGCCGCGCCTACGAGTACGGGCTGGAGACGCTGAGGCAGCAGGGCGTGCCGGTGGACGGTCTGCGCTTCGACCCAGACCTGGTCATCCGCGGTCTGATCATGGACAAGGAGTTTGGCAACCTGATCAAGGTGGACAGATTCGGTCTTGTGAAGCGCGCCATGCACGGCACGCGGATGCTCAACTGGCAGGAGATCCGCGAGCTGTACGGTCGTGAGGTGGTGAACCTGCGCAACGAGGGCCGCTGGGTGTTCCTCAACACACTGTTCAGCGTCAGTGAGGCCGTCATGTACATGCAGCTGGTGGAC…	1407	3.1.3.5	0.3205	not verified	not verified	not verified
311	e_gwH.2.394.1	GTTGGCGGTGCAGACGAGGCTGGGCGCGGCCCTCTGGCCGGCCCGGTGGTGGCGGCTGTGTGCGTGCTGCCGCACCAGTCAGACACCAGCTGGCAGATGCCGGCTGGCCTGAACGACAGCAAGGCCATCACGGAAGACGAGCGTGAGGCCATCTTCGAGGCGCTCACAACGGACTCTCGTGTGCGGTGGGCTGTCTCCATCATTGACCATGAGACCATTGACCGGATCAACATCTTGCAGGCGGCGCTGAGCGCCATGCGCAACTCGGCGCTGGACGTGCATGGGCAGGCGCCGGGGCTGGACTACCTGCTGGTGGACGGAAACAAGCTGCCCAAGGACCTACCCTGCCCCGCACGCGCTGTAGTCAAGGGTGATGCCACGGTAGCATGCATTGCCGCG…	591	3.1.26.4		not verified	verified	verified
312	e_gwH.20.198.1	CTGGAGGTGCCGGGCGGCCGAGTGCCCTACACGCCCGAGCTGCGCTTCTTGGGCGGCCCCGACGCGCCCATCCCCACCATGCCCTGCTACCGCACCATCGACTCCACCGGCCAGGACGTGCCGGGCGCACACATCCCCCACCCCCTCAGCCAGGTGCGCGAACATGCAGGCGCAGGTGGAAAGGATATGGAGCAAGGGCGATACCGTATCGGCCGCTTCTCCTTCTACCTGACCTGCCAGGGCGAGGAGGCTACCAACATCGGCTCGGCGGCGGGGCTGGGGGGGCAGGACATGGTGTTTGCGCAGTACCGGGAGCAGGGCGTGCTGCTGTGGCGCGGCTACACGCTGGACCAGTTCGCTAACCAGCTGCTGGGCAACGCGCTGGAGCCGGGCAAGGGC…	1068	1.2.4.4, 1.2.1.25	1	verified	verified	verified
313	e_gwH.20.42.1	ATGTCTGCCCAAGAATTCTACGCACCAATCCTAGCATCGACTGGTGTCTACAAATTCTACATTGACGGTCAGTGGAAGGAGAGCGTATCCGGGAAGTCGGTTGCCATCTCGAACCCTTCCACGCGCCAGACAGCGTACCAGGTCCAGGCCTGCACACAAGATGAGGTGAACAAGATGTTTGAGTCGGCAAAGGTGGCCCAGAAGGCTTGGGCGCGGACTCCGCTGTACAAGCGCGCGGAGGTGCTGCACAAGGTGGCCTCGCTGATGCGCCAGTACGCGCAGCCCATCGCGGACTGCCTGGTCAAGGAGGTGGCCAAGCCGAGCAAGGACTCCCTGACGGAAGTGGTGCGCTCCGCAGACCTGATCGACTACACGGCGGAGGAGGGCGTGCGCTACCTG…	1497	1.2.1.9	0.9733	not verified	verified*	verified*
314	e_gwH.21.168.1	GACACTCGCTTCCGCGCCTCCAAGCGCACGTATGACCGGCAGTACGCGCAGCTGTACTTCTCGCGCCTCATGCTGCTCAAGGACGTGATGCACAAGCGGGTGGAGCAGCTGTGGCGGGGCGTGCCAGTGTGCAGCATCCTGGAGGTGCAGGAGGGCAAGGAGGTGGCGGTCATTGGCACACTCTACAAAAACATGAAGCTGAAGCCCTCCATCCTGGACGAGTACACAAAGGACCGCGGGCTCAAGGCGGCGCTGGGGGCGGCCAACTTCTGTGCCGACGACGACAGCGTGGTCATGGAGGACGACGGCGCGCGTATGGTGCTGAGTGACTGGGGCCTGTTCCTATCACGCCACACGCTCCCCGGCACACCGCAACCCCGCACAGGCCTGGTGATGGCG…	1293	2.7.7.7	0.9652	not verified	verified	verified
315	e_gwH.21.58.1	ATGCTGGTGGTGTGCGGCCCCAGCGGCGTGGGCAAGGGCACGCTGATCGGGCGGCTGATGGCGGAGCACGGCGACAAGTTCGGCTTCAGCGTCAGCCACACCACTCGCGGGCCGCGCCCCGGCGAGCAGGACGGAGTGCACTACCACTTCACCGACATGGCGTCCATGACGAGCGAGGTGGAGTCAGGAATGTTCCTGGAGCACGCAGCGGTGCACGGCAACATGTACGGCACCAGCCTGGCGGCGGTGGCGGCGGTGGGGCGCGGCGGCCGCGTGGCGGTGCTGGACATCGACGTGCAGGTGGGTTTGGTGCATGCCGTGTACGTGTTCGTGGACCCGCCCTCCATGCAAGAGCTGGAGGCGCGGCTGCGCGGCCGAGGCACCGAGACGGAGGACAAG…	516	2.7.4.8	1	not verified	verified	verified
316	e_gwH.23.167.1	ATGGCACCGTGTAGAGACAAAGACAAGGTTGCGCGGATGGAGCAGGCGGTCCGCGTGTTAATTCATGGTCTAGGGGAAGATCTTGAGCGCGAGGGACTGCGCGACACACCCAAGAGAGTGGCAAAGGCGCTGCTGGACTGTACCCAGGGCTACCACCAGGACACATCCAGCACCCTTGGCACCGCGCTGTTCCACGAGCCCATCGTGCATGATGGCGACGAGGGCGTTGTGCTGGTGCGCGATATTGACTTCGCGTCCACCAGCGAGGAGACCCTCCTGCCCTTCCACGGGCGCTGCCACGTGGCGTACCGCCCGAAGAACGGCGTGGTGCTGGGGCTGAGCAAGCTCGCGCGCCTCACTAAGCAGTATGCGAAGCGGCTGCAGACGCAGGAGCGGCTG…	627	2.7.6.3, 3.5.4.16	1	not verified	verified	verified
317	e_gwH.24.14.1	ATGTCCTCACAGTTGACTTGGCCCAGCCGCTCGCACGGCTGCGGGGCTGTCACGACAGCAGATATTGGCTCGAAGGTCACCATCTGCGGCTGGGTGGACCGCAATCGCGATATGGGCGGCGTGCAGTTCTTTGACGTGCGCGACCACTCCGGCCTCCTGCAGGTCATCTGCGAGCCGCAGAGCGTGGCTCCAGAGGTGTCCCGCACCGCCTCTCGCCTGCGCAATGAGTACGTGGTGTGCGTGAAGGGCGTGCTGCGCGCGCGCAAGGATCCCAACCCCAAGATCCCCACCGGCCAGCTGGAGGTTCTGGCTGAGAGCGTGGACATCCTGAACGTGGTGACGCGCTCGCTGCCCTTCCCCATCAGCGAGGCGGAGGAGCAGGAGCCGCCCAAGGAGGAC…	1818	6.1.1.12	1	not verified	not verified	not verified
318	e_gwH.24.32.1	ATGAAGAGCGCCGAGAAGGTTGTGGCTTACTTCTACGATGAAGAGATAGGAAATTACTGCTATGGCGGGGGCAACCCTATGCGCCCGCACAGAGCGCGAATGTGCTACTCGCTGGTTGACAGTTACGGGCTCACAAAGAAGATGATGGTGCAGCGGCCACGTCCTCGGGAGTTTGAGGAGCTTACGGATTTCCACGCGGACGATTACATCAATTTTCTGCGCGGCGTGACGCCCAACACGGTCGATGAGAACATGATGCAGCTACGTCGCTTCAACATGGGCATTGCGGGAGAGGCTGACTGCCCGGTCTTCGACGGCATGTATGAGTATTGCCAGACGTACTCGGGTGGCTCAGTGGACGGCGCGGCGCAACTGGCCAGCGGCAACGCGGAGATAGCC…	1257	3.5.1.98	1	not verified	not verified	not verified
319	e_gwH.26.60.1	ATGGCGGCGCTGCCGCCGCGCCTGGTGCCGTACGCGCAGCTGATGCGGCTGGACAAGCCCATTGGCACCTGGCTGCTGGCGCTGCCCTGCATCTGGTCAATAGGTCTGGCCACGCCCGCAGGCCAGCTGCCCAGTCTGTATATGATGGCGCTGTTCGGGGCGGGGGCAGTGCTGCTGCGCGGCGCGGGCTGCACCATCAACGACCTGTGGGACCGGCGGCTGGACGCTGCGGTGGAGCGCACCCGCAGCAGGCCGCTGGCAGCCGGCACCTTGCAGCCGCGGGACGCGGTCGCGCTGCTGGTGGTGCAGCTGTCCCTGGGTCTGGTCATTCTGCTGCAGCTCAACGACTACAGCAAGCTGCTCGGCGCAAGCTCTCTGGCACTGGTGGGCACCTACCCG…	855	2.5.1.39	0.9497	not verified	verified*,**	verified
320	e_gwH.27.166.1	ATGCAGCCAGACGTAAAGCCCGTCCTAGACTTGCTCAATGGCTTCCGCGCTTCTCAAACGCTGCTTACCGCTGTGCAACTAGGATTGTTTGAATGCCTAGAGCATACAAATGAGCTTTCCGTGGATGGACTTGCTAGTGCACTCGCGCATCGACTGCCGGGCTCCCCAGCGCCATCTCTTGACGGACTTGATCGGCTATGTCGAGCATGTGTGGCTCTGGGACTGCTTTCTTCCCCTGCGAATGGGCAGTTTGCCCTAACTGACGCTGCGCGAGCCTATCTGTTGGCTAGTGCACCGCAGTCCCTTGCTGGCTACTGTGTGCATTCGAGTCAGGTGGTGTGGCCGTTGTTTGGTGGCCTGCCCGCGGCGGTGACGACCGGGTCCAATGTGTGGCAGCAG…	1062	2.1.1.4, 2.1.1.68	0.9548	not verified	verified*	verified
321	e_gwH.28.33.1	ATGGAGCCTTCCACTTCTACCTCTTCTGCTCCTAGCTCGACTCAGTTCCTGCGCAAGCACATTCTGAAGCTGGCGCCTTACACGCCAATTGAGCCGTTTGAGGTGCTTTCCTCTCGTTACAACCGCAAGCCTGAGGATATTATTAAGCTAGACGCAAATGAGAACCCATATGGACCGCCCCCGGAGGTGCGGGAAGCACTGGCGACCATGCCTTTCCCTCACATCTACCCGGACCCGGAGACCCGCGCCCTGCGGAGAGCGCTTGCGGAGATGCACAACATCCCGATGGAGAACCTGCTGGTGGGCTGCGGCGCGGACGAGCTGATCGACCTGCTCATGCGCTGTGTGCTGGAGCCCGGTGACAAGATCGTGGACTGCCCGCCCACCTTCACCATGTAC…	1122	2.6.1.9	0.9991	not verified	not verified	not verified
322	e_gwH.3.109.1	CGTTACGCGTTTTGGGAGACGCAACCAGTTGCTCAATTCACGGAGGGCAGTGAACCGCAGGCGGAAGACGGGCCAATCGACAAGCCCAAGACGGTGCAGGATGTGCGCCAGGAGCCGTACTCGCTACCTGACAGCTTCGAGTGGTGCGTGTGCGACCTGACGGACGACGCGGTGGCCCACGAGGTGTATGAGCTGCTGAGTAACAACTACGTGGAGGACGACGACGCCATGTTCAGGTTCAACTACTCGGCCGCGTTCCTCAAGTGGTGCCTGCTGTGCCCGGGCCACAAGCTGGAGTGGCTTGTGGGCGTGCGCGTCAAGACCAGCCGCAAGCTGGTGGGCTTCATCAGCGCCGTACCCGCATCCATCCGCGTCAACGCCGGCCGGGTGCCCATGGTG…	1173	2.3.1.97	1	not verified	not verified	not verified
323	e_gwH.3.306.1	CGCCGCGTGGTGAAGCCCGTGGCCAGCGGCGGTGGCAAGACCGACATCACCAAGGTCGGCCTGAACTCCATTGAGGACCCCGTCGTGAAGCAGAACCTAATGGGCAAGTCCCGCTTCATGAACAAGAAGGACTGGAAGGACGCTTCCGGCCGCAAGGGCAAGGGCTACGGTGTCTACCGCTACGAGGACAAGTACGGTGCCAACGTGGACGGCTACTCGCCCATCTACACCCCCGACCTGTGGACTGAGTCGGGCGACTCCTACACCCTGGGCACCAAGGGCCTGATCGCCTGGGCTGGCCTGGTCCTGGTTCTGCTGGCCGTCGGCGTGAACCTGATCATCTCCACCTCCCAGCTGGGCGCT	363	PSII-RXN	1	not verified	not verified	not verified
324	e_gwH.30.116.1	CCGTGGCACGCAATAGCGACGGAAGACGAGGTGGTGGCGGATCTGGGGTCTTCGGTGGAGAATGGCCTTTCCGATTCGGAGGCGCAGCGGAGGCTCCAGTTGTTCGGTCCCAACAAGCTAACCGAGGTGGAGAAGATCAGCTTCTGGCGGCGGCTGTGGAACCAGCTGAACAACATGATCATTGGCCTGCTGTTCGCGGCGGCGATTGTGGAGGGCGCGCTGGAGAGCTGGGCCGAGTTCGGCCTCATCCTGGGAGTCATCGTCATCAACACTGCCCTGGGTCTGTATCAGGAGGGTCGTGCCGAGAAGGCCGCTGACGCCATCAAGGCCCTGCTGTCCCCCAACGCCACTGTGCTCCGTGACGGTCAGGCGGCGGTGCTGCCCGCTGAGTCGCTGGTG…	3012	3.6.3.8	0.9598	not verified	verified	verified*
325	e_gwH.30.66.1	ATGCTTGACAACTATCATGTGATTGAGCTTATTGGCGAGGGCAGCTTCGGCAAGGTGTACAAGGGGCGCCGAAAATGCACGGGCCAGATTACCGCCATGAAGTTCATTCTAAAGCAGGGCAAGTCCGAGAAGGACATCAAGAACCTGCGCCAGGAGATTGAAATCCTGCGGCAGCTGCGCCATGAGAACATCATTCAGATGTTGGACGCCTTCGAGACGAAGACGGAGTTCTGCGTCGTCACGGAGTTTGCCCAGGGCGAGCTGTTTGAGATCCTGGAGGACGACCAGTCGCTGCCGGAGGACGTGGTGCGCGGTATCGCCAAGCAGCTGGTCCGCGCGCTGCACTACCTGCACTCCAACCGCATCATCCACCGCGACATGAAGCCGCAGAACATCCTC…	795	2.7.11.1	1	not verified	verified	verified
326	e_gwH.31.219.1	TGGGCGACGTACTGGGACCGCAAGCTTGAGGTGCAGCCCACCGGCAGGGGTGGCACCTTCAACGTGTATCTGGCGGGCGACTCGGGGCCGGTGGTCATGTGCATCCACGGCGGCGGCTACAGCGGCCTGACGTGGTCGCTGGTGGCCAAGAAGCTCAAAGACAAGTACCGGGTAGTGGCACCCGACATGCGGGGGCACGGCCTCACAAAGACAGACAATGACACGGACTTTTCAAAAGAGACAATGTCGGACGACATCATTGCGATATGGGAGCACATGTTCGGCGCGGCGGCCTCCGCCGCCTCCAGTGTACTGGTGGGCCACAGCATGGGCGGCGGGCTGGCGGTGTGGGCGGGCGCGGCCAAGCGCATAAAGCGGCTGGAGGGCGTGGTGGTGGTG…	888	6.6.1.1	1	verified**	verified	verified
327	e_gwH.34.63.1	ATGGCCACCGCGACCGCCCCCGCGCTGAACAAGCGCATCGGCTTCCTGGGCAGTGGTCAGATGGCCGAGGCGCTCGCGCGCGGCCTTATGAAGCGCGGCCTGGTCAGCGGTGAGCACATCGCCTGCAACGACCCCAACCCCGCCCGCACCAACCTCTTCAAGAGCTTTGGCGCGACCCCCTACGAGTCCAACGCCGACGTGGCCCGCAACGCCGACGTGATCTTTGTGGCCGTCAAGCCGCAGCACGTGGCGCAGGTGCTGAGCGAGGTGCGGCCGGTGCTGACGGAGGGACACACCGTGGTGTCCATCGCGGCCGGCATCACCATTGACAAGCTGGTGGAGGCTGCCGGCCCGGACGCGCACGTGGTGCGTGTGATGCCCAACACGCCCTGCCTGGTG…	831	1.5.1.2	1	not verified	not verified	not verified
328	e_gwH.38.90.1	TCAGAGGATGAGGGCGTGGAGGACTACAAGAAAGGGGGCTACCACCCTGTGAATGTCGGTGAGAAGTACAACAACGGACGCTACACCGTGCTGAAGAAGCTCGGCTGGGGCCACTTTTCGACCGTCTGGCTCGTGCACGATGCCGAGACGGGCGAGTACCGCGCGCTAAAGGTCCAGAAGAGCGCGCAGCACTACACCGAGGCAGCGCGGGATGAGATCACCCTGCTCACGCAGCTGCGGGATGGCGACCCCAACAACGAGATGAAGTGCGTGCGGCTATACGACAGCTTTGATCACGTGGGACCGCACGGCCGGCACGTGTGCTTGGTTTTTGAGGTGCTTGGCGACAACCTGCTGGCGCTGATCAAGCGGTACGACTACCGGGGCATCCCCATCCCG…	1383	2.7.11.1	1	not verified	verified	verified*
329	e_gwH.4.188.1	ACCTACGACGCGGTTGTGGGGCCCTGGCGCTGCAGCTACTGCGACAGCCTGGAGGGGCTGGAGGGCTTCGGCGTCGCCAACACGGAGACGCTGGCGGAGCTGCTGGTGGCGTTCTTCGACCACTGGGCCTGGCGCCACGACTACAACGGCGCGGTGGTGTGCGCGCGCACCGGCGGCACCGTCAGCAAGGCGGCCAAGGACTGGACCAAGCGCCAGGGCAACGAGCGGCACCTGATGTGCATCGAGGACCCCTTCGAGCTCAACCACGACCTGGGCCGGACCATCGACAAGGCGGCCGTACAGGTGCTGCGCCGCGAGTTCGAGCGCGCGGCGCGAGTGCTGGCGACCAACCCCGACCCCCTACCCGAGCTGCTGGCGCCCCTGACTGCCGAGGAG	396	2.7.7.19	1	not verified	verified	verified*
330	e_gwH.4.60.1	GAGCTGCGGGAGCTGGGCGCCGCCATCACTCGCGACATCTTCACCGACAGCCCCAACGTGCGCTGGGAGGACATCGCGGGGCTGGACAGCGCCAAGCGGCTGATCAAGGAGGCGGTGGTCATGCCCATCAAGTACCCGCAGCTGTTTACGGGCCTGCTGGCGCCGTGGAAGGGAGTGCTGCTGTACGGGCCGCCCGGCACCGGCAAGACGCTTCTAGCCAAGGCTGTGGCCACCGAGTGCCGCACAACATTCTTCAACATCTCCGCCTCGTCCATCATCTCCAAGTGGCGCGGCGACTCGGAGAAGCTCGTGCGGGTGCTGTTCGAGCTGGCCCGCTACCACGCGCCTTCCACTGTCTTCCTGGACGAGATTGACGCCCTGATGGCGGCGCGCGGCGGC…	897	3.6.4.3	0.903	not verified	verified	verified
331	e_gwH.4.66.1	ATGCCGACGGGCATCTTCGCGTGGCAGCGCGGTCGCCAAATCGGGCAGGGCGCGTTCGGCACCGTCTACCAGGGCCTGGTGCACGCCACGGGCCAGGAGATCGCCGTGAAGCAGGTGCAGCTGCCCCGCGACAACGCCAACAGCGGCAAGGTGTCGGAGCACATCCGCTCTCTTGAGTCCGAGGTGGCGGTGCTGCGCTCGCTGCGGCACGAGAACATCGTGCGCTACCTGGGCACCGAGCGCACCAGCGAGCACCTCAACATCTTCCTGGAGTACGTGGCGGGCGGCCCCATCTCCAGCAAGCTGGCCCAGTTCGGGCCGCTGCGGGAGGAGACGGTCCGCGTGTACACCAAACAGATCCTCCGCGGCCTGGAGTACCTGCACAAGCAGAAGGTGATG…	813	2.7.11.25	1	not verified	verified**	verified
332	e_gwH.43.47.1	ATTGAAGACGTGGCCATGGGCCCTGCCAACGGCAAGCTCGCCAAGCCCGGGCACAAGGTGTCGGTGCGGTACGTGGGCCGCTTGAAGAACAACGGCAAGGTGTTTGACAAGAGCGGCGGACAGCCCTTCAAGTTCCGGCTGGGCGTGGGGGAGGTCATCAAGGGCTGGGACCTGGGCGTGGACGGCATGCGTGTGGGCGACAAGCGCCGCCTGTGCATCCCGCCGCAGCTGGCGTACGGCACCTCGGGCGTGCGCGGCAGCATCCCGCCCAACGCCACGCTCGAGTTCGACGTCGAGCTGGTGGCGGTGCAG	312	5.2.1.8	1	not verified	not verified	not verified
333	e_gwH.44.2.1	GCTCGGCTGTTTGTGGAGGCGGGTGTGACCAAGGTGCGGCTCACAGGTGGCGAGCCCACCCTGCGGCGGGACATCCTGGACCTGGTGGGGCAGCTGGGGGCGCTGAGGCGGCAGGGCCTGAGCTCTCTGGCCATCACCAGCAACGGCATTGTGCTGGCGCGGCAGCTGCCGGCACTCAAGGAGGCGGGCCTGACCGCCGTGAACATCAGCCTGGACACGCTGCGGCCCGAGCGCTTCCAGCAGCTGGCGCGACGGCCCGGACACGGCCGCGTGATGGAGGCCATCGCCACCGCGGCGCGGCTGGGGTTCGACCCGGTGAACGTGGTGGTGATGCGCGGTGTGAATGACGACGAGGTGGCGGACTTTGCGGCGCTGACCCGCCACCAGCCCGTCAACGTG…	831	3.5.4.-	1	not verified	not verified	not verified
334	e_gwH.5.198.1	TGGCAGTCGGTGGGCGGCGGCCCGGTCAACCTGCTGGACCTGTTCTATAAGGACCCGGCCCGGCTGGCCTACACCTTCCAGAACTACGTCTTCCTGACGCGCGTGCTGCAGGAGCGCACCACGTACGGCAGCACGGCCAAGGCTCGGCTGCTAGAGCGGTCCGTGTTCAGCGACCGCATGGTGTTCGTGCGGGCCGTGCACGCCAGCCGCGACCTGGCCGAACACGAGCTAGCCATCTACGACGCCTGGTTC	252	2.7.1.145	1	not verified	verified*	verified
335	e_gwH.53.26.1	CAGGAGGGCGAGGAGAATATTGAGCTCCTAGACCACGCGGACGGGCAAGCGGGGCAAGGCGGGGGCCCGCGGCAGCGGATTACCACTCGCTACATGACCAAATATGAGAAGGCGCGAGTATTAGGGACACGCGCATTGCAGATAAGCATGAACGCGCCGGTGATGGTGGAGCTGTCGGGCGAGACGGACCCGCTGGAGATCGCCATGAAGGAGCTGCGCGAGAAGAAGGTGCCCTTCACCATCCGGAGGTACCTGCCCGAC	261	2.7.7.6	1	not verified	not verified	not verified
336	e_gwH.56.65.1	GTGCGCCTCGTCATCAAGAGCGGCGATATCACACAGGAAGACGTCGACGCTATAGTAAATGCAGGCAGGTGCCAGGGCTGCTACTCAAATGAGCGCATGCTCGGTGGCGGAGGCGTGGATGGCGCAATACACAAGACGGCCGGGCCGCAGCTGCTGGAGGCTTGCCGCGCCGTGCCGGAGGTGGAGCCGGATGTGCGCTGCCCGACAGGCGAAGCACGGATCACGCCGGGCTTCAAGCTTAAGGCGCGACACGTCATCCACACAGTGGGACCTGTGTACAGGAGCGACGGCGTGTCCGCACCGCTGCTGGCGGCCGCAGTCAGCAACTCACTGCGGCTGGCAGCGGAGAAGGGTGTGACCTCCATTTCCTTCCCGGCCATCAGCACCGGCGTGTACGGC…	432	2.4.2.30	1	not verified	not verified	not verified
337	e_gwH.6.128.1	GGCCGGCAGCTGTTCCAAGAGGCGCTCCTGGACGGCACCATGACCGGCTTCTTCAAACTGATGGAGCAATTCAACACGCAGGACGAGCCGGCCTTCTGCGGTCTGGCGTCCCTGGCCATGACGCTCAACGCGCTGTCCATTGACCCGCGCCGGACCTGGAAGGGCTCCTGGCGCTGGTTCCACGAGGCCATGTTGGACTGCTGCAGGCCGCTGGACGCTGTGAAGGAGGAGGGCATCACCCTGTACCAGGCCTCCTGCCTGGCCCGCTGCAACGGCGCGCGGGTGGAGCTGGTGCCGTACGGCTCGGCCGGGCTGAGCCTGGAGCGCTTCCGTCGCGAGGTGGAGGCGGTGTGCGGCAGCGGCGAGGAACACATCGTGGTGTCCTACAGCCGCAAGGCA…	522	2.3.2.15	1	not verified	verified*	verified*
338	e_gwH.6.252.1	ATGTCTGAAAGCTACGCGCTCGGAGTGGACGTCGGGACGCAGGGTCTCAAAGTTGTCGTATACAGCATTTCCACGCATGAATTAGTTAAGAAGGCTGGTGTAGCATACGATATCACCAAGACAACTATACCTGGGCGCGCGGAGCAGGACCCGCAGGTTTGGATAAGTGGCACGGTTACAGCCATCGCAGAGGCTCTCAATGGCCTGGACCGCTCCTGCGTCAAGGCGCTTGCCGTGTCGGGGCAGCAGCACGGTCTGGTGGTACTGGGGGAAGGCGATAAGGTGCTTCGCCCGGCCAAGCTGTGGTGCGACACTGAGAGTGCCGCGGAGGCGGAGGAGCTGTCAGCCAAGTTTGGGTGGAAGCTGGTGAGAGTTCCTAGCTTCACGATTACCAAGCTG…	1305	2.7.1.17	0.6008	verified*	verified	verified
339	e_gwH.6.39.1	TGGATCAACATCTCCGTGGAGAGCTTCGTGCGGGAGAAGTTTGGGGATGCCGTCTGGGAGCAAACCCTTTCGACCTCGGGTGTGCAGGCGGGCTGGGTGTCGTCGTGCCCCTACCCCGACGCCGCCACCTACGGGCTCGTCATTTCCGCGTCCAATATCTTAGGAATTACTTCCGCACAAGTCCTGGAGGCGTTCGGAGTGTACTTTGTGGAGTACACTGCCCGCCTGGGGTATGAGAAGCTGCTGAAGAGCTTGGGAAGCAACATGGCCGAATTCCTCAAGAACCTGAATGACCTGCACCTGCATCTCAGCATGAGCTTCCCCTCCATGGCGGCGCCCGCCTTCAAGTGCACGGACGTGGGGCCCACTTGCCTGACGCTGCATTACCACAGCCACCGG…	1749	4.6.1.2	0.2327	not verified	not verified	not verified
340	e_gwH.7.125.1	CGCGAGTTCGACTTCGGTCGCTACCGCACCCGCTACGTGGCTCTGGAGCTCATGTACGTGGGCTGGGCGTTCCAGGGCTTTGCGCGCCAGGACAACACGGAAAACACCATCGAGGGTGTGTTGTTCTCGGCGCTCCGCAAGACCAAGCTCATTCCCGAGGCGGCTGCCAAGCCCATCTCGGAGCTGGCCTACAGCCGGTGCGGTCGGACCGACCGAGGTGTGAGCGCCCTGGGGCAGGTGGTAGCGCTGCAGCTGCGGAGCTGCGCGCGACCTGGCGGCGGCGGTCTGGGGTACCATGACCCGAGTATGTGTGGGCCTGCGCGTGAAAGTTTGCAGTGCCCGTCGTGGTGTGTGCAGGAGTTCGACTACCCGCGCCTGATCAACAAGGCGCTGCCGCCC…	861	5.4.99.12	1	not verified	not verified	not verified
341	e_gwH.7.153.1	ATGCGTGCCTGGGTTCGCAAGCAGAAGAAGAGCGGGCGGAAGGTGGCCCTTGTGCCGACCATGGGCTACCTGCATGATGGTCACTTGTCGCTGGTGAAAGCGGCTCTGGAGCGCGCGGACGTGGTTGTGGCGTCCATCTACGTCAACCCCACACAGTTCGCGGCACACGAGGACTTCGACGTCTACCCGCGCAACCCGGATGATGACCGTGCAATGCTCAAGGCGGCGGGCGCCCACGCTGTGTTTGAGCCGGAGTCGCTTTACGTGGCAGGTAAGGGCTACTCAATCGTGCCGGGCGCGGGCGAGGGCTCCAACGTTGTGGGTCGCGAGACGCAGCACCCCGACTCCCACGAGACCTACGTTACTGTGGAGCGGCTGCAGAAGCCGCTGTGCGGAGGT…	594	6.3.2.1	1	not verified	verified	verified
342	e_gwH.7.191.1	GTTGCGACGGAGGCCAAGTCGCAGTTCCTGGCGCGCATGAGTCACGAGATCCGCACGCCGCTGAACGGCATGATCGCGGTGGGGCAGCTGCTGGCGGAAACCAGCTTGACGCCGGCACAGTGGGACCTGGTCAACACCATCCGCTGCAGTGGCGAGACGTTGCTTACGCTCATCACAGACATCCTGGACTTCTCCCGCATTGAGGCCAACAAGATGGTGCTGCACAACGCCGTGTTCAAACTGGACACCGTCATTGAGGCCGCCATGGAGATAGCGGGGCTCAAGGCGGCGCAGCGTCGGCTGCAGGTTGCGTACCACGTGGCTGAGAACATGCCGCGGATGCTGTACGGCGACGCCCAGCGGCTGCAACAGATCCTGCTCAACATCCTCAACAACGGC…	735	2.7.13.3	0.8585	not verified	verified	verified
343	e_gwH.7.7.1	AGTTACTGCGGCATCCACAACCCCAGCTGCGTGGTCAAGTGCCTGAGCACCAACAAGTGGTTCTGCAACGGCCGCGTGCACGGCACCGGCTCGTGCATCATCCTGCACCTGGTCAAGAGCAAGAACAAGGAGGTGCAGCTGCACCGGGACTCGCCGCTGGGCGACACCGTGCTTGAGTGCTATGCCAGCGGCACGCGCAACCTGTTCGTGCTGGGGTTCGTGCCGGTCAAGAGCGAGAACACGGTGGTGCTGCTGGCGCGAGACACGCCGCCCAACCACCCCACCATCCGCGACCTCAATCTCGACCTGTCGCAGTGGCAGCCGATTGTGGAGGACCGCGGCCTGGTGCCCTGGCTGGTGAAGCAGCCTACAGAGCCGGAGCTGCTGCGGGCGAGGCAC…	2400	2.7.7.48	0.8838	not verified	verified*	verified*
344	e_gwH.79.12.1	GGCCTGGCTGGTCTGTCCAACCTGGGCAACACCTGCTTCATGAACTCCAGCCTGCAGTGCCTGGCGCACGCCGTGCCGCTCATGCAGGCCTTCCTGGGCGGAACATACATCAAGGACCTGAACCGCACCAACCCGCTGGGCATGAAGGGGGAGCTGGCAGAGGCGTTTGGCATGCTCCTGCAGCAATTGTGGAGGGGGGGCGTGTCCTCGGTGTCGCCACGCAGCTTCAAGGCCAAGATCGGCCGCTTCGCGCCACAGTTCAGCGGCTACGCACAGCACGACTCGCAGGAGTTCCTGGCGTTCCTGCTGGACGGGCTGCACGAGGACACCAACCGCATCAAGACCAAGCCCTACTTCGAGACCAAGGACGAGCCGGGCCGGCCCGACGAGGAGCTGGCC…	1041	3.1.2.15	1	verified**	verified	verified
345	e_gwH.8.198.1	CTGTTGGAGGGACTGGCTGCCACGGGGCTGAGGTCCATCCGGTATGCCAACGAGGTTCCTGACCTGGGCCGCATTGACGCCAACGACATGGACGCGGGCGCGGTGGAGGCCATGAAGCGCAACGTGGCGCTAAACGGCGGCGCGGCGGCGGCAAAGATACGCGTGCTGTGCAGCGACGCGCGCCTCACCATGCTGCAGGCGCCGGGGGCTTACGACGTGGTGGACCTGGACCCGTACGGCACGCCCGCGCCGCTGCTGGACAGCGCGCTGCAGTGCGTGGCGGACGGCGGGCTGCTGTGCTGCACAGCCACAGACATGGCCAACCTGTGCGGCAACAACAGCACCAACTGCTGGTCCAACTACGGCGCCTACCCCGTGCACCGGCCCTACTGCCACGAG…	1230	2.1.1.32	0.9512	not verified	verified*	not verified
346	e_gwH.8.220.1	GCGGTGACGTCGGAGCAGCTGCTGTTCTTGGAGGCCTGGCGCGCCGTGGACCGGGCGTATGTGGACAAGGGGTTCAACGGCCAGTCCTGGTTCAGGGTCCGCGAGGCCTACCTGAAGAAGGAGCCCATGGAGGACCGCGACCAGACCTACGCCGCCATCCGCAAGCTGCTGGCCTCGCTGGATGACCCCTTCACACGGTTCCTGGAGCCTGCGCGGCTGGCCCGGCTGCGCGGCGACACCGAGAAGAGCGAGGTGACGGGCATCGGCGTGGAGGTGTCGTTCACGGAGGAGGCGGGAGGGCCCAGCCAGAGCGTGCTCAAGGTGGTGGCGCCCACGGAGGGCGGCCCCAGCGAGCGCGCGGGCGTGCGACCCGGCGACGTGATTGCGGCGGTGGACGGC…	1191	3.4.21.102	1	not verified	verified*	verified
347	e_gwH.8.48.1	ATGGCCCGCTACTCGGTGGCCATGGTGGGCAGCGGCGCCTGGGCGTGTGCAGCGGTGCGCATGATCGCGCAGAACACACAGGTGGTGAGTCAGTCATTTGTGGACGAAGTGCGCATGTGGGTGTACGAGGAGGACTTCGAGGTGAGGCCTTGGGGGGGCAAGAAGCTCACGGAGGTCATCAACCAGACCCACACGAACCCCAAGTACTTCCCCGGCTTCGACCTGGGCCCCAACGTGGTGGCCGTACCCAACATCGTGGACGCGGTGGCTGACGCCGACCTGATTGTGTTCTGCGCGCCGCACCAGTTCCTGCACCACATCTGCAAACAGCTGGTCGGCAAGATCAAGCCTGGCGCCGCCGCCATCAGCCTGACCAAGGGCATGCGCGTGCGGCCCGAG…	1044	1.1.1.8	0.999	not verified	verified	verified*
348	e_gwH.84.15.1	ATGGATAAGGTCGTAATTGGCATAGATGGCGGGACCGAAAGCTTGCGCGCGGGTGTCTTCGACAAGACGGGCCGCATGCTGGGCAGCCACGCCCACCCCTACGAAACGCAGTATCCTCATCCTGGATGGGCTGAGCAGCGGCCTGAAGACTGGTGGACGGCTGTGGGGGCTGCGGTGCGCGGCGCGGTGGCGGCTGCGGAGGTGACTCCGGACCAGGTGGCGGCGCTGTGCCTGGACACCACGTGCTGCACAGTAGTGGCACTGGATGCTGACGGCGCTCCACTGCGTCCGGCGCTGTTGTGGATGGACATGCGCTCCGCGGCTCAGGCCAGGGCGGTGGCGGGTGTGACTGGGGGCGACCCGGCCCTGGTGGTGAACCAGGGCGGCGCCGGCCCGGTG…	1560	2.7.1.16	1	not verified	not verified	not verified
349	e_gwH.84.6.1	GTGATTCGCTCCGCGGGCTACCCGCACGAGCTACACATGGTCACCACCTCGGATGGCTACGTGCTGCGGCTGGAGCGCATTCCGCGGCCTGGCGCCCGTGACACCGTGTTCTTCATGCACGGCGTCCTGGACACCAGCATGGCCTGGGTCAGCGGCGGGGTGACAGGTAGTCAGGCCTTCGCGGCGTGGGAGGCAGGGCTGGACGTGTGGCTGGGCAACAGCCGCGGCAACGCGCCCCGCCAGCACTCAGACCCTGCGTGCCGCGGTGGCCGGTACTGGCGCTACAACATTAACCACATGGGCATGTACGACATTTCGGCGCAGTTGGACCACATACACAACATCAAGTGCGCGGAGCTGGGCGCAGGTGCGGCAAGAAGCGCTGCGCTTGCTGTGGCG…	1170	3.1.1.3	1	not verified	not verified	not verified
350	e_gwH.89.6.1	GTTCTCGTGCTGGGCGACTTTGGCCGTAGCCCGCGTATGCAGTATCACACGCTGTCGCTCTCTCAGCAATCAGGTACTTCAGTCCATGTTATCGCTTATGGAGGCTCGGCGCCGATCGCGGAGCTACGAGCTGCCCAGAATGTGAAAATGCATATTGTGCCAGAGCCACCCTCGCTGTTCAAGCGCCTTCCTCGTTTAATGCTTCTCATATGCAAAGTACTGCACCAGCTGCTGTGGCTGCTCTGGATGATGCTGGTGACGCTTCCAAAGCCAGGCCACATCCTGTTGCAGAACCCGCCCGCGATTCCCACGATGGCTGTCTGCTGGCTGGCTGCTCGGCGTCACCGTGCAAAGCTCATTATTGACTGGCACAACTACGGCTACACCATCCTGGCGTTG…	1425	2.4.1.142	1	not verified	verified	verified
351	e_gwH.9.103.1	CAGAAATATGAGTTCCTCAGCCGGACAGGAGAGGGGGCGTATGGGTCGGTATGGCGTGCCCGGGACAAGAACACGGGCATGATGGTGGCTGTGAAGAAGATGAAGGACGTGCCTACCACAGAAGAGGTGCGGGAAATCGCCATGCGGGAGGTCCGTGTGCTGCAGCTGGCGAAACACGTGAACATCGTCAACCTGCTGGAGGCATATAAGAGTCAGAGTGGGCGCCTGTACCTTGTATTCGAGTATGTGGAGCGCACGCTACTTCAAGAGCTGAAAGCCAACCGCGGCGGCATGCCGCCCGCTGCTGTCAAGTCGTTGACATGGCAGCTGCTGCAGTCGCTCTCATACCTGCACCGGAAGCAGATCATTCATCGAGATGTCAAGCCGTCAAATATCCTG…	882	2.7.11.22	1	not verified	verified*	verified*
352	e_gwH.9.247.1	ATGATACCCACAGCTCCGCAAAGCTGGCACGTACTTGGGGCGGGTTCCGTCGGCCTGCTGTTTGCATTCTACCTACGCAAAGCCGGTCACAATGTGACCCTCATCCTGCGCAACGAGGCCGCTATCCAATCGTTCAATAGATACAGCGGCTCGCGCCCCCGAGCCCCAGGGTCCGCCGCCTCCCTACCCGCCCTCCAAGCCGCGGCCGCCCTCCTCAAGGGCGCCCCCATCCAGCACCTGGTGCTAGCCACCAAGGCGCCCGACGCCGTACCCGCGCTGCGGGCCGTGCTGCCGCACCTGGCGCCCGGCGCGCGCTGCCTGCTACTGCAGAACGGCGCGCTGGCTGTAGCAGACGAGCTGCGGCGGGAGCTGGGCGCGCAGCTGGTGCTGCCGGGGCCA…	870	1.1.1.169	0.3241	verified	verified	verified
353	e_gwH.9.270.1	ATGGCGACCGGCGATGCTACGCCCGCGCCTAGGATTCGCGTTGGTGTATTGGCGCTTCAAGGCTCTTTTCGTGAGCACATGACCTTGCTACAAAAGGTGCCAGGTGTGGAGGTCGTGGAGGTGCGCACCAAGGATGAGCTTGAGAGCGTCGCTGGCCTCATCATTCCCGGTGGCGAGAGCACCACGATGGCGCTTGTTGCTGAGCGCTGGGGTCTGATTCCTGAGCTGCGCTCGTTTGCCAAGGCGGGCAAGCCCGTATGGGGCACCTGCGCCGGCATGATTTTCCTGGCGGAGGGCGCTGAGGGCCAGAAGGAGGGCGGCCAGACGCTGCTGGGCGGACTTGACATCACCGTGTCGCGCAACTTCTTCGGCGCGCAGATCAACAGCTTTGAGACGCGG…	633	6.3.5.7	1	not verified	verified	verified*
354	e_gwH.9.75.1	ATGGGAAAGTTAGGGGAGCTACTCTCACATCCAAATGAGATCATGCCACTGCTGCGCATGTATCGCGCAGCTAAGCGCGCCACCAAGCTTCCAAAGGACCCGGACCTGGCTTTCTGCTACGGGATGCTGAACGACGTGTCTCGAAGCTTCGCCATCGTCATTCAGCAGCTGCCCAACCCGCTGCGCGACTCCATCTGCGTGTTCTACCTGGTGCTGCGCGGGCTGGACACCGTGGAGGATGACATGGCACTGGACGTGGACTTCAAGCTGCCCGAGCTGCGTCGTTTCCATGAGCGCATATACGACAGGGGCTTCACGATGGAGTGCGGCTACAACCACTACAAGCGGCTGATGGCGCAGTTCGGGGTGGTGGTGAACGTGTTCCTGGCGCTGCCGCCG…	1134	2.5.1.21		not verified	verified	not verified
355	e_gwH.90.9.1	GAGCTCAAGATGGTGCTGTGCGTCAATATGTCGCTCAAGATGGGCACCGGCAAGGTGGGCGCCCAGTGCGCGCACGCGGCGGTGGGCGTGCTGTGGTCGCACTACAACAGCCACAACGTCGCCATCCGGCAGTGGGAGATGTACGGGCAGCCCAAGATCGCGCTCAAGGTGTCTGACGAGTCCGAGATGGCCGCGCTGGAGGCCAAGGCGGCGGCGGGCGGCATCCCCACCTACATCGTGCACGACGCCGGCCGCACCCAGATCGCCGCCGGCAGCCAGACGGTGCTGGCCATAGGGCCCGCGCCCAAGAGCCAGCTGGACACAGTGACCGGCCACCTCAAGCTGCTG	348	3.1.1.29	1	not verified	verified	verified
356	e_gwW.1.124.1	CTGAAGAATGGGGTTGGCAAAACCCCTGCAATGGGCTGGAACTCGTGGAACTACTTTCGGTGCAACATAAACGAGACCATCATTCGGTCCGTTGCTGACGCCATCGTGTCATCGGGCCTGATGGACGCGGGCTACGTATACGTCAACATAGATGACTGCTGGATGGAGAAGCGCGACAACGCCACGGGCCGCATTGTACCGTTCGCGGACAAGTTCCCTTCCGGCATGAAGGCTCTGGGTGACTACATCCACAGCCTGGGCCTCAAGTTCGGCGTGTACTCGGACACGGGCAAGCACACGTGCGAGGGGTACCCGGGCAGCGCCGGTTACGAGGAGCAGGACGCGGCCACGTATGCGGAGTGGGGCGTGGACTACCTCAAGTTTGACTACTGCGACATG…	984	3.2.1.22	1	not verified	verified	verified
357	e_gwW.1.215.1	ATGCAGTCGGAGAGGCTCCTTGACCAGGTGGACAGTTGGGAGTTTGACACGTGGGCGCTGCAGGAGGCGACGCAGGGCCACGCGCTGTCAGTGCTGGGCTTCTACCTCATGCAGCGGGCGGGGCTGGTCAGCAGGTTCCGGTTGAAGCCAATCGTGCTAGCAAGGCTGCTGCGCGCGATCGAGAGTGGATACGTGGACAACCCCTACCACAGCGCCATCCACGCCGCGGACGTGCTCCAGACCATGCACGTGATCATCCACGCCGCGCAGCTGCACGTGCACTACCTGGACGCACTGGGGCTGCTGGCGTCCTACTACGCGGCGATTGTGCACGATTTCGCACACCCCGGCCTCACCGGTGACTTCCTCATCGCCTCCTCCGACCCCCTGGCCATCCGC…	891	3.1.4.17	1	not verified	verified*	not verified
358	e_gwW.1.243.1	ATGGCGGCGGCGGCGCCCGGGCGCAAGGTGGTGCTGGCGGTGACGCAGTTCGGCATGAGCGAGGACCGGGCGGCCAACGCGGACAAGGCGGAGCAGTACGTGCGGCGGGCGGCGGCGGCGGGCGGCCAGATTGTGGTGCTGCCGGAGCTGTTTGAGAGCATGTACTTCCCGATGGTGCACTCAGAGGAGTACTTCCAACTTGCCGCCCCCTTCGAGGGCCACCCACTGGTGGAGCGATTCGCCCGGCTTGCGGCGGAGCTGCGAGTGGTGCTCACGGTTTCCTTCTTTGAGGTCGCCAACACCACCTACTTCAACTCGTGCGCCCTCGTGGACGCCGACGGCACAGTGCTCGGCAGGTACCGCAAGAGCCACATCCCGGATGGCCCCGGGATCAGGTGG…	876	3.5.1.77		not verified	not verified	verified*
359	e_gwW.1.306.1	CTGTCTGCACAAGGAGCTATGGCAGTCGGCGCAGCACGCCCGGTGCTCAACTTGCTGCGCTTGTCTCGATTACCAATATACACGCAATTAAACCTGGAGGAAGCACTGCTGCGAGCGACCAAAGATAACTGGCTAATCGTGAACGACGGTGCTTTCAGCCCTTCCATCGTCATCGGGATATCGGGGCGTCCTGCCGAGCTAGTTCACTGTAAATCAGCATTGGAGAGTGGCGTGCCCGCTTTGCGGAGATTCACAGGCGGGGGAACGGTGGTGGTGGACGCAGACACAGTGTTCGCGACCCTGATCATGGAGGGCTCGGCTCTGCCTGACGTGGAGTGCTTCCCCCAGCCCATCATGAAATGGACAGAGCAGCTGTACCGACCCGCCTTCGCCGCGGCG…	627	2.7.7.63	1	not verified	not verified	not verified
360	e_gwW.1.372.1	CTGGATCACGCCTTCCAGACCGCCGAGCTGTGCCGCCTGCACCACCCCGACCTGGAGTGGATGCACCTGGTGGGACTCATACACGGACTGGGCAAGCTGCTGGCGCACCGCATGCTGGGCTCGCAGCCCCAGTGGGCCATCTGCGGCGAGACCTACCCGCTGGGCTGCCGCTTCAGCCCGCACATCCTGGGCGCCCAGTACTTCACCGCCAACCCCGACCGCCGCCGCCGCCTGTACAACACACAGACCGGCATCTACGGCCCCGGCTGCGGCCTGCTCAACGTGGTGATGAGCTGGTCGGGCCCCGAGTACCTGTACCTGGTGCTGCTGCTCAACCAGGCCAAGCTGCCGCAGGACGCGGTGTGGCTGCTGCGCCACTCCAAGTTTTCCACCCTGACG…	594	1.13.99.1	1	not verified	verified	verified*
361	e_gwW.1.50.1	GAGGACCCCAGCAAGCCTTGCGTGCGCATCCTCTACGGCACCCAGACGGGCACGGCGGAGCGCTTCTCCAAGCAGCTTGCCAACGAGCTGCGCGGCAAGTATGGGGACAGCACGGCCGTGGATGTGCGCGACGTGGAGACCTATAAACCAGAGCGGCTGGGCAGCGAGAAGCTGGTGGTGATGTGTATGGCGACGTATGGCGATGGCGAACCCACCGATAACGCAGCGGTCTTCTACTCGTGGCTGCTCAAGGAAGCGGAGGCAGAGCCGTTTCTGCAGGGTGTCTCTTATGCCGTGTTTGGGCTGGGCAACAAGCAGTACGAGCACTTCAACTCGGTGGGCAAGAAGGTGTTCAAGGCCATGAAGGCGTGCGGCGCCACCGCGCTGTGCCGCCGCGGC…	1806	1.6.2.4	1	verified	not verified	not verified
362	e_gwW.1.590.1	CCCAAGCGCGTTTGCATCTTTGTAGAGCCCTCCCCCTTCACCTACGTGTCTGGCTACAAGAACCGCTTCACCACCATGATCCGGTACCTGGTGGAGGCGGGCTGCCAAGTACTGGTGGTCACCACGGGTGCCTTCCGCGAGCAGCCCGAGACGTTCGCGGGCGCCCGCGTGGTGTCGGCGCTCAGCTTCGGCTGCCCCTGGTACCTGCAGGTGCCGCTGACGTTTGCTCTGTCTCCTCGCATCTGGCGCGAGGTGCGCGACTTCCAGCCCGACCTCATCCACTGCTCCTCGCCCGGCGTCATGGTGTTCGCCGCCAAGCTGTATGCCTGGCTGCTCAAGAAGCCCATCGTGCTGTCCTACCACACGCACGTGCCCTCCTACCTACCCAAGTACGGCATC…	1146	RXN-1224	1	not verified	verified	verified
363	e_gwW.1.598.1	CAGTTCCGGCGGCTGGGCCACGCCATGGTGGACATGATCGCCGACTACTACGAGGCCCTGCCCGACCAGCCGCGGGTCAGCCCCGACGTGCAGCCCGGCTTCCTGCGTGGCGCGGTGCCGCCGCGGGCACCGGAGCAGCCGGAGAGCTTTGATGCTGTGATGGCGGACGTGCGTGACAAGCTGATGCCTGGGGTGGTGCACTGGCAGTCGCCCTCCTTCTTCGCCTACTTCCCCTCCAACTACTCCTTCCCCGCCGCACTGGCGGACATGTGGAGCAGCGTGTTGGGCATGGTGGGATTCAGCTGGGCGGCGGGGCCGGTCAGCACCGAGCTGGAGATGGCTATGATGGACTGGATGGCGGACCTGTGTGGACTGCCGCAAGCATTCAAGTGCAACGGC…	1422	4.1.1.25	1	verified	verified	verified
364	e_gwW.1.628.1	ATGCACCCGGCCAACCGCTACTACCGGTCGGAGCCAGACTTTGCCGCACTGGCTGAGCGGTATGAGGAGCTGCGGCCGTACGTCACCGTGGACCCCAGCGGCCGCGCGCACCTGGACACCACCAGCTGGGCCGCCACTCGCGCGCTGACGGCCTGCCTGCTGCGGGACGACTTTGGTCTGGCCTGGTGGCTGCCCGAGGGGCAGTTGGTGCCGCCCGTCACCAACCGCGCCAACTACCTGCACTGGGTCAACGACCTGTTGGCACTGTCGGCGCCCGAGGAGACACACGGCGGCGCAGCAGGCGAGCTGCTGCCGCTGCGCGGTCTGGACATCGGCTGCGGCGCCAACTTCATCTACTGCCTGCTGGGCGCCGTGCTGTACGGCTGGAGCATGAGCGGC…	1002	2.1.1.48	1	not verified	not verified	not verified
365	e_gwW.1.716.1	AGCGAGGCGGAGTGGCGGGAGCGGCTGGGCCCGGCCGCCTACGACGTGCTGCGGCGGGAGGCCACTGAGCGGCGCTGGACCAGCCCCTACAACTTTGAGAAGCGCGAGGGCGTGTTCAAGTGCGCCGGCTGCGACTCACCGCTGTTCAACGCCTCAGCCAAGTTCGAGTCGGGCACAGGCTGGCCGTCCTTCTTCCAGCCGCTGCCGGGCGCGGTCACGGAGGTGTCGGACTACAGCATCATCTTCATGCCGCGCACCGAGGTCCGCTGCCGCAAGTGCCAGGGCCATCTGGGCCACGTGTTTGACGACGGCCCGGCGCCCACCGGCCTGCGCTACTGCATGAACGGACTGGCGCTCAGCTTCGAGCCGGCGCCGGGGGCG	381	1.8.4.12	1	not verified	not verified	not verified
366	e_gwW.1.720.1	ATGGCGGTGGACTTGGGGAGAATTCAGAAGGAGCTGAAGCAGGAGATCGAACGTGACACGGCGTCTGGAGTAACGGTGCATTTGAAAAACAACTCGCTACAGCACTTGACAGGCTATGTGCCCGGGCCAAAGGACACGCCTTACGAGGGCGGGCTGTTTGCGGTGGAGATCAACCTGGACAACGGTTATCCCTTCGTGCCACCCAAGATGCGGTTCATTAACAAGGTGTGGCACCCCAACGTGAGCAGCCAGAGCGGCGCCATCTGCCTGGACATCCTCAAAGACCAGTGGAGCCCTGCCCTGACGCTCAAGACGGCGCTGCTGAGCCTTCAGGCGCTGCTGTCCAGCCCGCAGCCAGACGACCCGCAGGACGCGGTGGTTGCCAAGCAGTACATCAGC…	582	6.3.2.19	1	not verified	verified*	verified*
367	e_gwW.1.91.1	ATGACGCAAGCGGAGATTGAGGACCTGGTGCTGAAGTTGAACAAGATCGAGGCGGTCAAGTTCGGCGAGTTCAAGCTGAAGAGCGGGCTCATCTCGCCCGTGTACGTGGACCTTCGCGTCATCGTGTCCTACCCCGATGTGCTGGAGCAGGTGTCCCGCATGATGTGGAACGCCGTGCGCGGCTGCGAGTACGACATCATCTGTGGCGTGCCGTATACCGCCCTGCCCATTGCCACCTGCATGTCGCTGGGCTACGGCGAGGCCATGGTCATGCGCCGCAAGGAGGTGAAGGACTACGGCACCAAGAAGGCCATTGAGGGCGCCTACAAGGCTGGCCAGCGCTGCCTGATCGTGGAGGACCTGGTCACTAGCGGAGCCTCAGTGCTGGAGACCCTGGAG…	1422	4.1.1.23, 2.4.2.10	1	not verified	not verified	not verified
368	e_gwW.1.93.1	ATGACGGCAGCGGATGCGGGTCAGCAAGGCGCAGAGCAGCCCAGCGTGAGCGAGGCGACACGGGTTCGCGTTGAAGCGGCAAAACAGTACATTGAAAACATGTACAACTCGCAGCGTCAGGCCATGGCGGAGCGCCATGCACGGCGGAGCGCTGTGGTTCAGGAGCTGCAGCGTGAGGGGCTGCCGGAGGACCAGAAGCGGCAGATCCTGAGCGAGCTCGAAAAGCGCGAAAGCGACTTCACGCGGCTGCAGCGGCAGCGCATGACGGCAGAGGACTTTGAGGCGTTGAGCATTATTGGGCGTGGCGCATTTGGCGAGGTCCGCATTGTGCGGGAGAAGACAACAGGCAAGATCATGGCAATGAAGAAGTTGAAGAAGGCGGAGATGCTCAAGCGCGGG…	1440	2.7.11.1	0.9688	not verified	not verified	not verified
369	e_gwW.10.215.1	GTGGTGGTGGTGGAGTCTCCCACCAAGGCCAAGAAGATCCAGGGCTTTCTGGGGGACAAGTACAAGGTCCTGGCCAGCTATGGCCACGTGCGCGACCTGCCGCCCAAGGCCGGCTCCGCTGCTGCTGCTGGTGTTGCGGGTGAGGAGGAGGACTGGTACCTGGACTGGCAGGTGCTGGATGTGGCCCGGCCGCGTATGGCCGAGATCGCGGGCGCCGCCACGGGGGCGCCGCTGCTGGTGCTGGCCACAGACCCGGACCGCGAGGGCGAGGCCATCAGCTGGCACATCAGCCAGGAGCTGGAGAAGCGCGGTGTTCTGCGCAAGGTGGGCGGCGTGCAGCGCATCACCTTCACCGAGATCACCAAGTCGGCAGTCACCAACGCGCTGGCGGCGGGGCGG…	2316	5.99.1.2	0.9646	not verified	verified**	verified
370	e_gwW.10.24.1	CAGGTGCTTGAGGGTCTGGAGCCGGTGCGCAAGCGGCCCGGCATGTACATCGGCGGCACCGGCTCGGACGGGCTGCACCACCTGATCTGGGAGGTGGTTGACAACGCGGTGGACGAGGTGCAGGCGGGGCACGCCTCGGCCGTGGAGGTGGACGTGGACCTCAGCAGCGGCTGGGTGAGTGTTGTGGACAACGGCCGCGGCATCCCTGTGGACGTGCACCCCGTCACCGGCAAGTCGGCGCTGGAGACGGTGCTCACGGTGCTGCACGCCGGCGGCAAGTTTGGCGGCGACAACAGCGGGTACAAGGTCAGCGGCGGTCTGCACGGCGTGGGCATCAGTGTGGTCAACGCGCTGAGCTCGGAGCTGGAGGTGACCGTGTGGCGCGCTGGCAGCCGCTAC…	1947	5.99.1.3	0.9687	verified**	verified	verified
371	e_gwW.10.64.1	CCGCTGCCCACACGGCGGGTGGTGGTGACCGGCATGGGGCTGGTGACGCCACTGGGTGTGGGCGTGGCGGAGACGTGGCGGCGGCTGCTTGCGGGCGAGTGTGGGCTGCGGCAGCTGCAGCAGGAAGACCTGCCGGAGCGCTCTGCGCTGTCCTCGCTGCCCTGCCGGGTGGCGGGCCTGGTCCCCGAGGAGCAGTTTCAGGAGGCAGTCCGGAGGCTGGGGCTGGCAGAGGAATCGCGGCGGTCCTCGCGCTTCATGCTGTTGGCACTGCTGGCGGCGGAGGAGGCACTGGCGGACGCGCGCTGGGGCCCCGGAGCCGCTGTAACAATCTCCGGCATTGGCAATGGCGGCTGGTCGGACGCGGCTGCCCGGCGCACGGGGGTGGTGGTGGGCAACGGC…	1422	2.3.1.41	1	not verified	not verified	not verified
372	e_gwW.100.49.1	ATGAGCGCTACAGCGGCGTCGCGGCCTTACCAGGTCGTGGTCTGGGGCGCGAGCGGCTTCACAGGGCGCCTAGTCGCCGAGCACCTCGCCAGGGATTACCAGTCAGGCAAGGTCCGATGGGCCATCGCGGGCCGTGACGCCAAGAAGCTGGAGCAGATCCGCTCCGAGCTGGCAGTACGTGTGAACAACCCGGCAGTGGCGGCGGTGCCCATCCTGACCGCCGACGCCAACGACGCCCCCGCAGTGGGCCGCGTGCTGGCGCAGACGCAGGTGGTGTTGTCCACCGCCGGCCCCTTCGCCCGCTACGGCGATAACGTGGTGGCGCAGGCGGTGGAGCAGGGCACCCACTACGCCGACATCACCGGTGAGATCCCGTGGGTGAAGCGGAGCGTGCAGAGG…	1308	1.5.1.9	1	not verified	not verified	not verified
373	e_gwW.11.33.1	ATGGACGAGGCGGAACGATGGCGCGACTTGGACTTGCTGCTAACACGGCCAGGAAGGCTGGTGGGCCCCGGATTTGAGCCGTGTCCTGAGCTCAGAGAGTTTCTCCAAAGCCCTGATTGCCGGGTGCTGTGCGTGGGCGCGGGTGGACTGGGATGCGAGATCCTAAAGGACCTTGCGCTCTCGGGCGTGGTGCACATCGACGTCATTGACATGGACACAATTGACGTGTCGAACCTGAACCGCCAATTCCTATTCCGCATGAAGGACGTGGGGCAGCCCAAGGCCACGGTGGCGGCTGAGCGCATCAACGCGCGTGTGCCGGGCGTCAAGGTGACGCCGCACTTTGGCCGCATCGAGGACCAGCCGGCGGACTGGTACCGCGCCTTCAGCCTCATCGTG…	1233	2.8.1.-	0.9684	not verified	verified	verified**
374	e_gwW.11.47.1	CCGGCCATGGAGGCGGTGTTGAACACGGTGGATGAGTGGCGCTTCAACGCCTTCAAGCTGGCGGAGGTGACGCAGGGCCACCCGCTGTCGGCGCTGGGCTTCTGGCTGATGAAGCGGTACGACCTGATCGGCACCTTCCAGCTGGACGCCACCAAGCTGGCGCGGTTCCTTCGGAAGATTGAGGACGGCTACCCGGACAACCCGTATCACAACAAGACGCACGCGGCGGACGTGCTGCAGGGCATGCACTGCCTGCTCACGCGCGGCGGGCTGCACAAGCGGCTGGGTGAGGACGTGGCCATATTCGCGTCCTACCTCGCCGCCATTACCCACGACTACGAGCACAAGGGCCTCAACAACGACTTCCTGGTGCGCGTCGGCGACGAGCTGGCGTTCACC…	816	3.1.4.17	1	not verified	verified	verified
375	e_gwW.11.68.1	ATGAAGGAGCTGAACATCAAGGATAAGGACGATGAGGCGGGGTCAAGCAAGGCGCAGCAGAACGCGGCAACAGCGGAGATTTTTGAGGGCCGGCTGATTGAGGGCGACCTCAAGACCGGTGGCCATGTGCTGTCGGCGTCGTCAGGCACTGGGGCTTCTCGGCAGACGTACAACTACTCAACGGACCGGGTCGTAGGCAACGGGTCCTTTGGTGTGGTCTTCCAAGCGACCTGCCTGGAGACGGGCGAGACGGTTGCCATCAAGAAGGTGCTGCAGGACAAGCGGTTCAAAAACCGTGAACTGCAAATCATGAAGCTGGTAGACCATCCCAACATCGTGAAGCTGAAGCACTGCTTCTACTCTCACACCGACAAGGACGAGACTTACCTCCACCTGGTC…	1161	2.7.11.1	1	not verified	verified*	verified
376	e_gwW.12.13.1	CCCGCGGAGACGAAAGCCGAAAAGCCAAAGAAGCAAAAAGGCGAGAAGCAGCCCCAGCAGAAGGGCGGCAAGCCGGCTCAGAGTGCGTCCTCACCGGAGGAGGTCCGCGCAGTTCGCCTGCAAAAGGTGGAGGAGCTGCGCGGTCAGGGCCAGGAGCCGTATGCGTACCGCTTTGACCGGACCCACTTCACCACGGAGCTGCAGGAGCAATTTGCGGCGCTGGAGAACGGTGCGCATGACGAGAGCGGCGCAGTGGTGTCCGTCGCGGGCCGGGTCGTGGCCAAGCGCGTTATGGGAAAGCTGTCTTTCCTGAGCTTGCGCGATGACAAAGGCCAAATCCAGCTGTACGTGGAGAAGGCGGGCCTGGATGCGCAACAGCCGGGGGGGTTTGACCTGGTC…	1653	6.1.1.6	0.908	not verified	verified**	verified**
377	e_gwW.12.166.1	ATGTCCATCGAGGAGTTTGAGATCATCAAGCCCATCAGCCGCGGCGCCTTCGGCCGTGTCTACCTCGCGCGCAAGCTGGCCACCGGCGACCTGTTCGCGATCAAGGTCATGAAGAAGCGCGACCTGATCCGCAAGAACATGGTGGAGTCCGTGACCAACGAGCGCAACATCTTGGCCATGGCGCAGAACCCCTTCGTGGTGCGCTTCTACTACAGCTTCACCTCGCGGGAGAACCTGTACATCGTCATGGAGTACATCAACGGCGGCGACTGCTACAGCCTGATGCGCAAGTTCGGCGCACTGGACGAGGAGGTGGCGCGGCAGTACATCGCGGAGACGGTGCTGGCGCTGGAGTACTGCCACGCGCAGGGCATCATCCACCGCGACCTCAAGCCCGAC…	987	2.7.11.1	1	not verified	verified	verified
378	e_gwW.12.195.1	ATGGCACAGCGAGCCCCTTTGTGGGCCTGCTGCTGTATTCTTTTCGCTGCAAGTTTCCTGGTGGACATCGCCAGCGCGGCCAGGCCGACCCTCAAGGCTATGCGCGATGAGGCAAAGGGGTTTGACTACTTTATGTTTGTGAGGCAATGGCCTGGCAGCTACTGTGGCACTCATGCCTGCCCTCGGCTGGAGGATGCCGGCCCCTTCCACTTCACCATCCACGGCCTGTGGCCCAACTACAACGACGGCACGTGGCCGCAGTTCTGTGACACCTCGTACAAGTTCGATGAGGACGAGGTGTCGGACCTGGAGGAGGCGCTGGATCTGGAATGGCCCAGCTTTATGGGGGAGAACGCGGATTTCTGGGACCACGAGTGGTCCAAGCACGGCACCTGCGCG…	702	3.1.27.1	1	not verified	verified*	verified*
379	e_gwW.12.75.1	TATGACACGGATGTGACGACCTGGAGCCCTCAAGGGCGTCTATTCCAGGTCGAATACGCTATGGAGGCCGTGAAGCAGGGCAGCTGCGCGGTCGGGCTCAAGAGCGGCACGCACGTGGTGCTGGCCACGCTGAAGCGCTCGCAGTCGGAGCTGTCCTCCTTCCAGCGGAAGGTTTTCAAAATTGACGATCACATGGGCATCGCCATCGCGGGCCTCACCGGCGACGGCCGCTCGCTGTGCAAATACATGCGCAACGAGTGCATCAACTTCCGGTACATTTATGAGAGCGCCATGCCGACTGGGCGACTGGTGCGGCAGATTGCGGACAAGAGCCAGGTGTGCACACAGCGCTCGTGGAAGCGGCCTTACGGCGTGGGGCTGCTGGTGGCGGGCGTGGAC…	819	3.4.25.1	1	not verified	verified	verified*
380	e_gwW.13.124.1	GTGCGCCGCTCGCCCATTGCGCAGCTGGGTGTGTTCACGGCCGCGCACGTGCCCGGCGGCGCCCTGCTCATGGAGTACTACGGCGAGGCTGTACGGCCCACGGTGGCGGACGTGCGGGAGAAGAGGTACATTGCCGGCGGCCGTGACGGCTGCTACCTTTTCAACTCGGGCGGGCCACGCGAGGAGGCCACGGTGCTGGACGCCACACACGCCGGCAACATCATGCGCTTCGTCAACCACTCGTGCGGCCCCAACTGTGTGGCCCGCACGTTGCTGGTGAACGGGCAGCGGCGCATCTTCCTGTTCGCGCTGACGGCGATGCCGCCCGGCACCGAGCTCACCTACGACTACAAGCTCAGCAGCGAGGCCGGCGTGGACCTACTGATCTGCCGCTGCGGC…	423	2.1.1.43	1	verified*	verified	verified
381	e_gwW.13.49.1	CGACGCTCACAGGGCAACGTGTTCATCAATCAATATTTGATCATCAAGGACCTGGGGAAGGGAGCCCACGGCACGGTCAAGCTGGTTTACAACACGCAGGACGACATGTTGTATGCTATGAAGGTCATCCACAAGCGCCGCATGCGGCGGCAGTCGTACCTGGCGGAGCCGCGGGCGGTGGCAAACATGATGCGGAACTACAGCAACGAGATTGCGGTGATGAAGGAGCTGGACCACCCCAACGTGGTGAAGCTGTACGAGGTGATCCACGACCCCTCCAACAACAAGCTGCTCATGACCATGGAGTACGTGGAGGGCGGCTGCGTGCTGGCGGGCAGCAGCCCCACGCAGAAGATCCCGATCCCGGAGGCCACAGCGGTTAAGTACTTCCGTGATGTG…	873	2.7.11.1		not verified	not verified	not verified
382	e_gwW.13.81.1	GTGCTGTTTGATGTCGACGGCACGCTGGTCGAGTCCGACCCCCTGCACTTCAAGGCGTTCCAGGAGATCCTGAGTGAGCTGGGCTACAACGGTGGCCAGCCCATCAGCGAGGACTTCTTCCGCCACCACATCAGCGGCCGACACAACCCAGAGATTGCGGCTGACCTGTTTCCGGACTGGCTCGAGGAGCGCCGCACGCAGTTCTACATGGACAAGGAGGAGCGCTATCGGCGGTTGGCGGCTCAGGGTCTGGAAGCGCTGCCGGGTTTGCGTGAGTTCCTGGACTGGGTGGCGGCGCGGGGCCTGCGCCGCGCCGCCGTCACGAACGCCCCGCGCGCCAATGCCGAGATGATGCTGACGGCCCTGGGGCTGGATGGCTACTTCGAGCACCTGGTGTTG…	591	3.6.1.1	1	not verified	not verified	not verified
383	e_gwW.14.219.1	AAAATTCGGGTGGGTGTCTGCGCGATGGACAAGAAGGCGCGCAGCAAGCCGATGAAGGAGATTTTGGAGCGCCTGACGGCATGGGGCGAGTTCGAGGTCGTTATTTTCGGCGACGACGTCATCTGTGAGAAGCCAACGGAGGAGTGGCCTCACGTCGAGTGCATGCTGTGCTGGCACTCTGACGGCTTCCCGCTCAAGAAGGCACAGGAGTACATCCTCAACCGGCGCCCTTTCCTGGTCAACGACGTCTTCATGCAGGACGCGCTGCTTGACCGGCGGCGTGTGTACAAGATGCTGGTGGAGAAGAACATCCCGGTGCCGACCCACATCATCGTGGAGCGCGATGGGCTGCCGGAGGGCGTGACTGACCCGCCCGGGTTTGTGGAGGACGAGGACTAC…	3042	2.7.4.24	0.2458	not verified	not verified	not verified
384	e_gwW.15.134.1	ATGTCAGTCATCGTGAGCCGCGCGCTGCCGGACGTGCGGGACGGACTCAAGCCCGTGCACAGGCGCATCCTGTACGCCATGCACGAGCTGGGCCTGGTGGCCACCAAGCCGTACAAGAAGTGCGCCCGTGTGGTGGGCGAGGTGCTGGGCAAGTTCCACCCGCACGGCGACAACGCCGTGTATGACAGCCTGGTGCGGCTGGCGCAGGACTTCTCCATGCGCGTGCCGCTGGTCCAAGGCCACGGCAACTTCGGCTCTGTGGACGCCGACCCCGCAGCCGCCATGAGATACACGGAATGCAGGCTGGCGCCGGCTGCTGAGGGGCTGTTGCTGGGTGACCTGGGCGCAGCCACAGTGGAGTGGCGGGACACCTTTGACGCGTCGCAGCAAGAGCCGGTG…	945	5.99.1.3	0.563	verified	verified	verified
385	e_gwW.17.48.1	ATGTACGATATCACCGGCGCACAGCGCCCTGGCCCTGCTTCCCGAAAGCACCTGCAGCATGGACCCCCACCTACAGCACGCTTGACACCGCACCCCAATGCCTTCGCGCCAAACCCCCAGGCGCTCACACACACGCCGCCGCTCGCGGAGCTGCTGGCGGGGCCGCGCGGCGAGCGGCTGGTGCGGGAGGTGTCGGGCGGCGCAGCGGGAGGCGGCGGGGGCGGGGGCGGTCAAACGTTTGACCCGGTGGCGCTGATGGCGCAGCACGTGCGGCGCGCGCTGTGCAGTCACCAGATGGTCATGTCGCCCAAAGGCCACGCGGCGAGCCTGCGCCTCATCAACAAGCGCTTCCGCCTGGGGCGCCAGGAGGACTCCCACGAGTTCCTGCGCTGCCTGCTG…	1035	3.1.2.15		not verified	verified**	verified
386	e_gwW.17.82.1	ATGGCAGAAGAGACAGGCCGGTCGCAGAGCGGCGCCGAGGCGACGACCAGCGATGCCATCCGATATGTCCAATACAAAGGCGAGGAGGACCTGCCCATCGTAATGGGCCTGGTCGACAAGGAGCTCAGCGAGCCCTACAGCATCTTCACGTATCGCTACTTTCTGCAGCAATGGCCACACCTATGTTACATTGCATATGACGGTGACAAGCCGTTCGGCACGGTCGTGTGCAAAATGGACATGCACCGGGACCGGGCGCTGCGCGGCTATGTCGCAATGCTCGTGGTTGACAAGGAGTACCGTGGCAAGCGCGTGGGCTCTGAGCTGGTGAAGATGGGGATTCGGGAGATGATTGCGGGCGGCTGCGAGGAGGTGGTGCTGGAGGCGGAGGTCGTAAAC…	498	2.3.1.88	1	not verified	verified	verified*
387	e_gwW.18.105.1	ATGGTTAGGAAAGTAATGTTGGCTGCAACGCAGTTTGAGTGCACAGCAGACAAGGCCGCGAATGCTGACAAGGCCGAGGAGCTCGTTCGTAAAGCTGCGGCCGCTGGCGCAAACATCATCTTGTTACAGGAGCTGTTCCACGGCCTGTACTGGTGTGCGGTGCAGGACCCCGCCTTCCTGTCCTGGGCCGCGCCGCTGGAGGGGCACCCGCTGCTGGCGCGGTTCGGAGCCCTGGCGGCGGAGCTGGGGGTGGTGCTGCCGGTCCCGTTCTTCGAGCGGCACAACAACGCGCACTTCAACAGTGTGGCGGTCATGGACGCGGACGGCAGCTGCAAGGGCGTGTACCGCAAGAGCCACATACCGGACGGGCCCGGCTACACGGAGAAGTTCTACTTCAAC…	891	3.5.1.53	0.9832	not verified	not verified	not verified
388	e_gwW.18.109.1	GGCAAGCTGAGCTACCGGCTCATCCTGGCCTACGACGGCACCGACTACTGCGGCTGGCAGCTGCAGCCGGCGGCGCCCACCGTGCAGGCAAAGCTGGAGGCGGCGCTGGGCACGGTGCTGCGTGAGGATCGCGGAGTGCTGGGTGTGCGGGCGGCGGGGCGGACCGACTCGGGCGTGCACGCGCGCGGCCAGGTGCGCACGGGTCTGACAGGGCGGGGCGGGCTGCCGGTGGACAAGCTGGCCTACAAGCTGAACGCCGTGCTACCGCCCGACATACGCGTGATGGGGGTGCGGCGCACGGCGCCCGATTTCAGCGTCACGTGCAGCCCCATCGGCAAGACGTACCACTACAACATCACCAACTCGGAGGCGCACGACCCGCTGCGGCACCGCTACGCC…	717	5.4.99.12	1	not verified	verified	verified
389	e_gwW.18.161.1	TTCGCTCGGGTGGCTGTGGGCGGCACCTTCGACCGCCTGCACGCGGGGCACGAGCTGCTGCTGGCTGCCACGGCGCTGGTGGCGGAGCGGTTCGTGTTCGTGGGCGTTACGGCCGACGCGCTGCTGGCGGGCAAGTCCCACCGGGAGCTGCTCCAGCCGTACGACACACGTGCGGCTGCGGCGCTGTCGTACCTGACTGCCGTACGGCCCAGCCTGGCGGTGGAGGCGGGGCCGCTGTCAGACCCCAAGGCGCCCACCCTGGCTGAGCTGGACCCTGCCATGGAGGCGCTGGTGGTGTCGGTGGAGACGCTGCCCGGCGCCACGGCCATCAACAAGGGCCGGGCCGCCCGCGGCTTCGCGCCGCTGTCCATTATCACAGTGCCCGTCATCGGCGTGGTG…	513	2.7.7.3	1	verified	verified	verified
390	e_gwW.18.36.1	ATGCTACGCGCCACCGCCGCTCCTCCCTCGCCGTCGTCGAGCTCGGCGGCCGGCGCGGCGTCCACCGGCAAGCCGCGCGCCCTGATTTCGCTGTCCGACAAGACCAACCTCGACATGCTCGTCAAGGGCCTGAAGGAGCTGGGCATTGAGATTGTGTCGACCGGCGGCACCGCCACCACCATCTCCAACTCGGGTGTGCCTTGCATCAAGGTCGAGGACGTGACTGGCTTCCCCGAGATGCTGGATGGTGGGTCGTGCAACGACGCCGACGCCGCCTACCAGTGCTGCTGCGACTACACCGAGCCCAGCTGCGTCATCGTGAAGCACACCAACCCCTGCGGCATCGCCTCCCGCGCCGACCTGCGTGAGGCCTACCGCCTGGCGGTGCGCGCCGACCCC…	750	3.5.4.10, 2.1.2.3	1	not verified	verified**	verified*
391	e_gwW.18.78.1	ATGGCCGGCCGCACCTACAGCTATGACGACCTGCGGGCGGCCACGGGCGGCTTCAGCCCCATCAACAAGCTGGGAGAGGGCGGATACGGTCCGGTGTATCGTGGCACGCTGGACGGCATCCCAGTGGCGGTCAAGGTCATGGACTGCACCGAGGGCGCCATGCAGGGCCGCAACGAGTTTGAGGCGGAGGTCCGCATCCTCAGCGGCCTGCACCACCCTCACGTGGTGCTGCTCATCGGCAGCTGCCCGGACAAGGGCATTCTGGTGTACGAGCTGATGCCCAACGGCTCCCTGGAGACGCACCTCGCAAACGCGGGCGGCGCACGCGGCCCCGTGCCGCTGGGCTGGCGGCACCGCGTGCGCATTGCGGCCGAGGTAGCGTCGGCGCTGCTGTTCCTG…	1176	2.7.11.1	1	not verified	verified**	verified*
392	e_gwW.2.349.1	CCTGGACGCAGCCTGCTGGAGGGGGTGGTGATGGCGCTGTGGGAGGACCGCGCTGACCGCGGCATGTTCAGGTACGACGTGTCTCAGTGCGAGACGCGCGTGCTGCCCGGCCCGGCCGGTTTCGTGGCGCAGCTGAACGAGGGCCGTGCCACCAAGAAGCGGCCCACCGAGTTCTCCGCTGACCGCGTCATGCAGCCCTTCGACCCCGCCCGCTTCCACTTCAACAAGGCCGCCATGGGCGAGGTGCTCTTCGCCTTCCAGGCTGATGCGACAGCCTCTGCCACCAGCGCCACTGCTACAGCCGCTCCGCGGCTGCTGCTGCCCGGCAGTCCCAACCTGGTTCTGATCAATGTGTCGCCCATCGACCACTGCCACGTGCTGCTGGTGCCGCGCGTGCTG…	1107	2.7.7.-	1	not verified	not verified	not verified
393	e_gwW.2.39.1	GGCTCCGCGCTGCACGTGTCGCTGCCCGCCGGTCTGTCGTCCGGACTGCGGCGCGGCGACAGGCTGCGGCTGGGCGTGCGGTGGGCCACCTCGCCAGACAGCTCAGCCATACAGTGGCTGGCTCCCGAGCAGACCGCGGGCGGCAAGCACCCCTACCTGTTCACGCAGTGCCAGGCCATCCACGCGCGCTCGCTGGTGCCGTGCCAGGACTCGCCCGGCGCCAAGATGAGCTACAGCGCTGTGGTGCGGGTGCCCGCGCCCCTCACCGCACTCATGTCCGCGGCCAGGGGAGGGCAAGCAGGAGCAAATAACGCAGTTGGGCGGGTGGCGGCGTGTTGGCAGCGTATGCTGCATGTCCCCATCGCGCCCTACCTGGTGGCGTTGGCGGTGGGCGACCTG…	1629	3.3.2.6	0.9693	not verified	verified	verified
394	e_gwW.20.124.1	CGCCTCGCCGTTTTCGTGTCGGGCGGCGGCAGCAACTTCAAAGCCATCCACGCCGCCATCCAGGACGGCCGCATCAACGGCACCGTGGCCGTGGTGGTCAGCGACGTGCCGGGTTGCGGCGGCGTGACGTACGCGCAGCAGCACGGCATCCCCACACTCACCTACCCGGTGGTGAAGAAGGGCGACTTCGTGGGCCAGGGCCTGACGGCGGCGCAGCTGGTTGACGGCCTCAAAAACGCCTACAAGTGCGACTACGTCATCCTGGCCGGCTATCTGAAGCTCATTCCCCAGGAGCTGTGCCGCGCCTTCCCGCGCGCCATGCTCAACATTCACCCCGGCCTGCTGCCCAGCTTCGGCGGCAAGGGCTACTACGGTGAGCGCGTGCACAAGGCGGTCATC…	633	2.1.2.2	1	not verified	not verified	not verified
395	e_gwW.20.153.1	CTACAGAACCACCAGCTGCCTCTGGCCCGCATCAAAAAGATTATGAAGTCGGATGAGGACGTGCGCATGATCAGCGCGGAGGCCCCCGTGCTGTTTGCCAAGGCGTGTGAGATGTTCATCCTGGAGCTGACGCTGCGGTCGTGGATGCACGCGGAGGAAAACAAGCGGCGCACGCTGCAGCGCAACGACGTGGCGGCGGCTATCACCAAAACAGACATCTTTGACTTCCTGATCGACATTGTGCCCCGGGAGGAT	255	2.7.7.7		not verified	verified*	not verified
396	e_gwW.21.159.1	ATGTGCGGCATCGTGGGCTATTACACATTCAATGTCCAACGGGACTTGAAATTCGTGCTGGACTGCCTATTCAACGGATTGAAGCGCCTTGAGTACCGCGGCTATGACTCCGCGGGCATTGCGTTCGACAACGGCGTGCTGGAGTCGGTCGGGCCGCTGATCATCAAGGAGGTGGGCAAGGTGGACGCGCTGGAGCGCCTGGCCCACGAGACCATCGCGCGGGACCAGCTGGACCTCAAACGGGAGTTCCGCAGCCAGGTCGGCATCGCGCACACGCGCTGGGCCACGCACGGCCCGCCGTCGGTGGTGAACAGCCACCCCATCCCGTCGGACCCGGAGGGCCAGTTCGTGGTGGTGCACAACGGCATCATCACCAACTACAACCTCATTAAGGACTTC…	2037	2.6.1.16	0.9867	not verified	verified	verified
397	e_gwW.21.193.1	ATGGGCGTGGCCGGATGCGGCAAGTCTAGTGTCGGGACCGCACTAGCGCGAGCGCTGGGCGCTCCGTTCCTGGAGGGCGATGAGCTGCATCCGCCCGAGAACATTGCCAAGATGCGTAGTGGCATTCCGCTCACTGACGAGGACCGGTGGCCGTGGCTTTATAGAATTCGCGAGCGCATTGCCAAGTTTGGTGATCGGCTGGTTGTGAGCTGCTCGGCGCTGAAGCCCGTGTACCGCAACCTGCTTTGCTGGGGCGCGCCCGACCCACACTCTACAGCCGCCAGCCCCGGCGCCTCCCGTGTTGCCTACATCCTGCTGCAGCCGAGCGAGGCGGATCTGCGGCGGCGGCTGGCGGCCAGGGCGGCGGCCGGCGGCCACTTCATGCCGCCCTCGCTGCTG…	420	2.7.1.12, 2.7.1.71	1	not verified	verified*	verified*
398	e_gwW.21.36.1	ATGCCGCCTGCGCTGACAGGCTTTGCCTGGGACAGCTGCTTCAAAAACGCCTGGTACAACACCGTGGCCAGCAAGGTAGACGCCATCAAGGCGGTGGGAGTGACGCACGTTTGGTTGCCGCCGCCGTCCCAGAGCGTGGCGCCGCAGGGCTACCTGCCCGGCCAGCTGTACAACCTGAACTCCAAGTACGGCACCAAGGAGCAGCTGGTGCGGCTGACACAGGCGCTTAGGGCGGCGGGCATCAAGCCCATCGCCGACATCGTTATCAACCACCGTTCTTGCAGGCGCGAGGGGTTGATGGTGAGGCACCGGTGGGCAGGCATGGCCCCAGGTCGGCGGCTGGACTGGGGCCGCTGGGCCATCACCTGCAATGACCCGGAGTTCAAGGGGCAGGGCAAC…	1224	3.2.1.1	0.9739	not verified	not verified	not verified
399	e_gwW.21.59.1	CTGAACTGGGTGTTCCTAGGCCCCCCCGGCGTTGGCAAGGGCACCTACGCGTCTCGCGTTGCCAAGGCGTTTGGCGTGCCCCACATCGCCACCGGCGACCTCATTCGCGCCGAGATCAAGTCTGGCAGCGATTTCGGCGCGCAGATGAAGAGCATCGTCAACTCGGGCAAGCTGCTGCCGGACGAGATGGTGCAGCAGCACGCACCCATGCGGCGGGTGGAGGAAGCTGTGAGGGTTGGCGGCTCCGGGTTCGTCATGAATGTAACACCCCTCCCTCCCCGCCCACAGGCTGTGGAGTTGGTCCGCAGCACGCCGTTGTCGCTGGTGCTCAACATGAGCCTGCGCGAGGAGGTGCTGGTGGAGAAGTGCATGGGCCGCCGGCTGTGTAAGCACTGCGGC…	705	2.7.4.3	0.9376	not verified	not verified	not verified
400	e_gwW.22.13.1	GACGAGCCTTCCCTGCTTCGTGCCTTCGCCGCCGCGCTCAGCTCCCTAGACCCGGACGTGGTGTGCGGCTGGGACGTGCAGCGGCACTCCCTGGGGTACCTGGCGGAGCGGGCGGCGGCGCTTGGGCTGGCGCCGCCGCTGCTGCGCGCTGCGGGCCGCACGCCGGGCACCTCCTCCGTCAAGGAGCGCCAGAACGACGAGTGGGGCGCGCTACACGCCAGCGGTTTCCATGTGACTGGCCGCGTGCTGCTCAACCTGTGGCGGGTGCTGCGCGGCGAGCTCAAGCTGGGCAGCTACACCTTTGAGAGCTGCGCGGCGGCGGTGCTGGGGCTGCGCGTGCCCCGGGTGCGGGAGCAGCAGCTGGCGCTGTGGTTTGCAGCGGGCCCCTCCGCGGGCCGC…	2184	2.7.7.7	0.4197	not verified	verified**	verified
401	e_gwW.22.48.1	ATGGAGGAGCCTGGTGTCGGCCGCGTGTTCTTGTCGGATGTGGCCACAAAGGGCAAGCGGCCCTCGTTCCTCAACCGCGACTGGAACTCCACGGACAAGGCGTTCCTGGCCTTCATCGGCGGCATGCACCTGCTGGCCTGCTGCGCGCCCTTCACCTACTCGCCTCAGATGGTGGCGCTCTTCCTGGCCTCCTACTTCGTGACCGGCTGCCTAGGCATCACGCTCTCCTACCACCGCATGCTCAGCCACAAGTCCTTCACCGTGCCCAAGTGGCTGGAGTACATCCTGGCGTACTGCGGCGTGCTGGCCGTGCAGGGCGACCCCCTGGAGTGGAGCAGCAGCCACCGCTACCACCACCTGCACACCGACACCCCGCTGGACCCCCACTCACCCTACGAG…	918	1.14.19.1, 1.14.99.-	1	not verified	not verified	verified
402	e_gwW.24.2.1	TCCTTGACACAGGAGAAGGACCAAGAGGCATTTAAGAGGCTGGGTGGCGCGGCCGGCATCGCGCAAGCCTTAGGAACCGACCTGAAGGAGGGGCTCAGTGATGCCGGCGTGGACTCTTCAAAGCAGGCCTTCGGCGTCAACAGCTTTCCAGAGAAGCCGCCACCCTCGTTCCTGTCCATGTTGTTGGAGGCCGCCAAGGACCCCATGATCGTTATCCTGCTGATTGTGGCCATTATCACGATCGTGCTGGGCGCGGCCGTGCCCGAGCAGCGCGCGCACCAGGGCTGGTCTGAAGGCCTGGCGGTGCTGGGCACGGCGCTCATTGTGGTCTTCATCGGCGCTGGCCAGGACTACTCCAAGGAGCGGCAGTTCCAGAAGCTGAACGCGCTCAAGGACAAC…	2790	3.6.3.8	0.9455	not verified	verified*	verified*,**
403	e_gwW.24.24.1	ATGGCAACGAACCATGTCTTCTTCGAGCCGCCCAAGTCGCTTCTGTCCATTCTGGAGGAGGACAAGGACCTGAGCGTGCCCGCGCTCACCAAGCTGGGATGCACGCTGGGTCCCCAGTCCCGTACTGTGGAGGTGCTGGAGGACCTGCTGCGCGCGGGCATGACCGTGGCGCGCTTCGACTTCAGCTGGGGCTCCATGGAGTACCACCAGGAGACCCTGGATAACCTGCGCATCGCTATGCGCAACACCAAGCGCCTGTGCTGCACCATGCTCGACACTATGGGCCCGGAGATCATCGTGCTAAACCGCCCCGAGGCGCCCATCAGCCTGACCGCGGGCCAGACGCTGACGCTGACCTGCAACAAGTCGGTGGCGGCCTCGGAGACGGTGCTGCCCATC…	1620	2.7.1.40	1	not verified	verified*	verified**
404	e_gwW.25.11.1	GTCAAGCTTCTTAAGCCGGCAAACGATGACATGGAGTACAGGTACCTGCTGCTGCCCAACGGGCTGCGAGTGCTCCTCATCAGCGACCCCACAGCGGACAAGGCTGGAGCCGCGATGGATGTGTGTGTGGGCTCGCTGTCTGACCCCCGCGCCTTCCCCGGGCTGGCGCACTTCACGGAGCACATGCTCTTCTATAGCAGCGCCAAGTACCCGGTGGAGGACGAGTACACCAAGTTCATCAGCGACCACGGCGGCGCCACCAACGCCTACACATCGGCCGAACACACCAACTACCACTTCGACATCAACTGGGAGTCTCTGGGTGAGGCTCTGGACCGCTTCTCTCAGTTCTTCATTGAGCCGCTCATCAGCCAGGACGGCATAGAGCGGGAGGTGCGG…	2775	3.4.24.56	0.7312	not verified	verified	verified
405	e_gwW.26.208.1	ATGGGCTTCGGCGTGTTCAACACCATTGCAGTGGCGGCCCGGTATGCGCGGGAGAGGCACGGAGTCGAGAGGGTGCTGATTGTGGACTTTGACGTCCACCATGGCAATGGCACACAAGAGGTCTTCTACGACGACCCCAACACCCTCTACATCAGCACACACCAGGCGGGCTTGTGGCCCTACACCGGCAAGGCCAAGGAGGTGGGCGCGGGCGCGGGGCGGGGCGCCACCATCAACATCCCACTACCGGGCGGCTCGGGCGACCAAGCCATGGCGAGGGCTTGGTCGCGTGTGGTGCTTCCTGCCGCTGAGCGCTTCCGGCCGCAGCTGGTGCTGGTGTCAGCCGGCTACGACGCGCACTGGCGTGACCCCCTGGCGGCCATGCAGCTCACCGCCGGC…	531	3.5.1.98	1	not verified	not verified	not verified
406	e_gwW.26.24.1	CACCTAAACATTGTGTTCATTGGCCACATCGACGCTGGCAAGTCCACACTGGCGGGGCAGATCCTGTTCCTCACGGGCGGTGTGGACAAGCGCACGATTGAGAAGTACGAGCGTGAGGCCAAGGAGAAGAACCGCGAGGGCTGGTACATGGCATACATCATGGACACCAACGAGGAGGAGCGAGTCAAGGGAATCACCGTGGAGGTGGGCCGCGCCCACTTCGAGACGGACAAGAAGCGCTACACGGTGCTGGACGCGCCCGGCCACAAGAACTACGTGCCCAACATGATCCAGGGCGCCTGTCAGGCGGACGTGGCCATCCTGGTCATCTCCGCGCGCAAGGGCGAGTTCGAGACGGGCTTTGAGCGCGGCGGCCAGACGCGCGAGCACGCGCAGCTG…	1284	2.7.7.4	1	not verified	verified*	verified
407	e_gwW.26.42.1	CTGGCTAACTTTCCAAACGCCTTCTGGAAGTTCCTGCGGCCACACACCATCCGGGGGACTATCCTGGGCACCACAGCTGTGACCGCCAAGGTCCTTATGGAGAACCCCGGCTGCATAGACTGGGCACTGCTGCCGAAGGCGCTGCTCGGCCTGGTGGCGCTGCTGTGCGGCAACGGCTACATTGTGGGCATCAACCAAATCTACGACGTCGACATTGACGTGGTCAACAAGCCATTCCTCCCCGTGGCGTCGGGCGAGCTGTCGCCGGCGCTGGCGTGGGGCCTGTGTCTGTCGCTGGCGGCTGCGGGCGCGGGCATCGTAGCCGCCAACTTCGGCAACCTCATCACCAGCCTCTACACCTTTGGCCTCTTCCTGGGCACCGTGTACAGTGTGCCTCCC…	900	2.5.1.10	1	verified	verified	verified
408	e_gwW.26.5.1	ATGGCTGCGAGGCCGCTTCAGGGCCCTCGCGCCCTGCTGCCGGTCCCCACGGCGTCAACTGCCGCGCCACTGCGCGCCACTGCCCAGGCCCCCGCCAGCACCAGCAGCAGCGCCGCAGATGAGGGCGACGGTCTGGGTGTGATTGCAGTGGACCCAGCGCTGGCCAACTTCAAAGGCCACCTGGAGTATCGCTGGGCCCAGTACAGGCGCACGCTGGACTCCATCACCGCGGGCGCGGGCAGCCTGGCGGCCTTTGCGGAGGGATACAAGTACTTTGGATTCAACCGGGAGGACGGCGCTATTGTGTACCGGGAGTGGGCGCCGGCGGCCCAGGCGGCGGCGCTTATCGGCGACTTCAGCAAGTGGGAGCCGGTGTGGATGACCCGCGACGAGTGGGGC…	2313	2.4.1.18	1	verified**	verified	verified
409	e_gwW.26.75.1	CTGCCGCAGGTGTTTGGCGACAAGACAGAGCTGCTCATCGACCGGGAGGCGGAGAAGCACACGCTACTGCGGCTCAACGCGGTGGGCTTCGGCGCGCCGGTGGTGGGCCTGTTCGGCAACGGCCGCATCGAGGCCTTCCTGCCCTGCAAGACCCTCACGCCCGAGGAGATGGCGCACCCGGGCTTTGTGCCGCACATCGCCGCCCGCCTGCCCTGGGGCATGGCACGTGGCCAGGAGGACGGGACGCGGGCAGTTGGTCGTGCCTGGATCCAGCTTGACACGCGTTGGCGTCTACCGGGGCTATGGTGTAAGGCGCCGTCCCTGGTGGACTTCGCCGCCATGCGCGCGGAGCTGGCGCAGCTCAAGGAGCTGTGCGACAGGGTGGCTTCGCCGCGTGTG…	894	2.7.1.32	0.8803	not verified	not verified	not verified
410	e_gwW.27.56.1	GGGCACCTGGTTATCGAGGCTGCGCTCATCGTGGTCATCGTTTACCTAGCTCTACAGCATTCCTTCAAGCCGCCCAGCGGGCCGCTGCAAACTACCCGTGAGATTGACCAACTATGCAAGGAGTGGACACCGGAGCCGCTAGTGCCCACGCTCCCGGAATCGGAGCGCATTGAGCCCACCGTCATTACTGGGATCGATGGGCCGTACGTGTACGTGCAGGGCCGCAAGGAGAAGGTGCTGCAGATGGCTGCCAGCAACTACCTGGGCATGGCGGCAGACAAGGAGGCCAAGGACGTGAGCGTGGCGGCGGTGGACAAGTACGGCGTGGGCAGCTGCGGCCCGCGCGGCTTCTACGGCACCATCGACGTGCACCTGGAGCTGGAGGAGGAACTGGCGAAG…	999	2.3.1.29, 2.3.1.50	1	not verified	not verified	not verified
411	e_gwW.27.74.1	GAGGCCATCCTGGCGGCGCTATCAACCAGTGTGGTGCAGACGCACATCAGCGGCACCAACAACATTTGGATCGTCAAGCCGGCGGGCAAGAGCCGCGGCCGCGGCATCCGGCTCTTCAACGACCCAGAGGCGCTGCTGCAATACACACGTGGCGAGGAGGCGCAGGGTCTGGAGGCGCGCTGGGTGGCTCAGAAGTATGTGGAGCGGCCGCTGATCATCTGGCACCGCAAGTTTGACATCCGCCAGTGGGTGCTGGTGACGGATTGGAACCCGCTGTGTGTGTGGTTCTACTCAACCTGCTACTTGCGCTTTGCGGCTAGCGACTACGACCCCAACAACCTGGACATCTTCCAGCACCTCACCAACAACTCGGTGGCCAAGTATTACGAGGGGCCGCTG…	732	6.3.2.25	1	not verified	verified	verified
412	e_gwW.27.98.1	ATGCACCAACTGGTCCTGCCAGCCGATATCAACCAACTGGGCATTTGCACTGGCGGCCAGGTGCTGTCCTGGATCGACCTGTGCGCGGGGCTGTCCGCCAAGACGCTGGCGCAGGGCCCCTGCGTGACGGCGTCCGTGGACGCGGTGCACTTCCTGCGGCCCTGCCGGCTGGGCGGTGTGGTCATCATCGCGGCCATGGTGGCGCGCACCTTCAACACAAGCATGGAGGTGGCGGTGGTGGTGGAGAGCGAGGACATGCGCACGGGCGTGCGGCACCACTGCTGCTCCGCTCACCTTACTTTCGTCGTGCGGCCGCAGCTG	321	3.1.2.1	1	not verified	not verified	not verified
413	e_gwW.28.14.1	ATGTCGTCGTTCTCTACGCTCCAGTCGCTGGGGCCAGTCCGTTCCGGGCACCAGATAGACACACAGAAACTAGAGTCATATCTCCGACAGCAGCTGCCTGAGCTCTTCCGTGGAGCAAATGCGTCCTCGGGCCTCGGCGTGCAGCAGTTCAGTCACGGCCAGAGCAACCCGACGTTCCTGGTGACAATCGGTCAAACCAAGTTGGTTCTGCGCAAGAAGCCGCCCGGCAAGCTGCTCGCGAGCGCGCACGCGGTGGAAAGGGAGCACGCGGTGCTCGCGGCGCTCTCCCCCTCCGGCTTCCCTGTGCCTCGCGCGGTGCACCTGTGCGCCGGCAACGAGCCGCTGGGCACTCCCTTCTATTTGATGGAGTGCGCCGAGGGCCGCGTGTTCCTGGATCCC…	2352	1.3.-.-	0.966	not verified	not verified	not verified
414	e_gwW.28.43.1	GGCTTCCGGGCTCTGGACTGCGACAGCGTCAGGCACTACGTGGCAGCGCGGCCGCCGCTGCAGCAGCGCGTGGGGCCGCCCGCCTCCGTGGACAGCTGGACCGTGCGCGAGGTGGGTGACGGCAACATCAACTTCGTGTTCATCGTGGAGGGGCCGGCGGGGGCGCTGTGCATCAAGCAGGCGCTGCCCTACGTGCGCTGCGTGGGCGAGTCCTGGCCGCTCACTCAGGACCGTGTGCGCATCGAGACGGAGGCGCTGGCGGAGGAGGCGGCGGTGTGCCCCGAGCACGTGCCCGCCGTGTACCTGTACGACAAGGCCATGTGCCTGATCGCCATGCGCTACCTGGCCCCGCCCTTCATCATCCTGCGCCGCGGGCTGGTCGCCGGCGCCACCTACCCC…	1263	2.7.1.100	1	not verified	not verified	not verified
415	e_gwW.28.81.1	ATGACCGACATGGAGGCGGCAGACGGTTGCCCGGGCAAATACACCGTAGGGCTGGGCCAGGAGGCTATGGCGTTCTGCAGCGACCGCGAGGACGCGGTGTCTCAGGCGCTCACGGCGGCGGCCGCGCTGATGGACAAGTACGGCGTGGGCCCCTGGGAGATCGGACACCTGCAGGTGGCCACGGAGTCAGGATTGGACCGGAGCAAGAGCATCAACAGCAACGCCATCAAACCGCCGCCCACCTCCTGGGGTCCGCCGGCTGAGGGCGCGGACGTCGTGCACGCCTGCTTTGGCGGCACTGCGGCGCTGCTGGCGGCGGCGGCGTGGGTGGAGAGCAGCCGCTGGGACGGGCGGCTGGCAATGGTGGTGTGTGCTGACGTGGCGCTGTATGCGCCCGGC…	585	2.3.3.10	0.9795	verified*	verified	verified
416	e_gwW.3.162.1	TGCAATGTATACATCTCTGAAGGGCGTGACAAGGCACTTATCGGGAAGCTCGAGGCTGCGGCCCAGGCGACGCCCGGAGTTGCGCTGGTGAACGTGTTCCAAGATGAGCCGTACCACAGGACCGGGTTCACCCTCGTTAGTGGGCAACCAGACCGGCTGACGGAGGCGGTGGTGCGCCTCAGTCGCGCCGCGCTTCAGCTTCTGGACCTGCGCCGACACGACGCCAGCCATCCCCGCTTGGGGGTCGTGGACCACATCGCCCTCCACCCCCTCGGCGGCCTGGCGCCGGCCGCAGCCACGCAGTACGGCGGGTCACCCGCCGCCGCCGGCCTCATCCCCAACACGGTGTGGGTGCCGCCGCCGCCAGGCTCCACTCCACTGGCGGTGGCGGCTACCTGC…	1089	4.3.1.4	1	not verified	not verified	not verified
417	e_gwW.3.208.1	GGCGCCTTCGCGGAGGCCCAGGCGCGCTACCTGGCGCCGGATGCGGCCGCCGTGTCGCAGCTGGTGCGTGTGTGCCGCGACAAGCACATCGGCGTGGTGGCGCACTTCTACATGGACCCGCAGGTGCAGGGCGTGTTGTCGGCTGCTGCGGAGGAGTGGCCGCACATCGCCATCAGTGACTCGCTGGTGATGGCGGACACGGCCGTGCGCATGGCGGAGGCGGGATGCACGAGTACGGGAGGGCTGGAGGACAGGGCAGCAGAGGGGAACAGAGGCGAACAGGGGGGCAAGTTCCGGAGGGTGTACCGGCTGGCTGAGTCGGACATTGGCTGCTCGCTGGCCGAGGCGGCGGAGAGCGACTCCTACAGCCGCTACCTGCAGCAGGCCGCACACACACCC…	666	QUINOLINATE-SYNTHA-RXN	0.9249	verified*	verified	verified
418	e_gwW.30.123.1	ATGGCTGGCCGCCTCGCATCGCTGCTTGCTGGCGGCACAGCGAGCGCCGCCCGCAAGACACTGGATGGCGTTTACGCGCACACCCCGCCGGGTGTCATAAAGTTTAATGATGTGGTAATTGCGAGCGGCGAGGGCTGCTGGCTCACCACAACAGACGGGCGGAAGCTGCTGGACATGGCCAGTGGCATCGGCGCGGTCAGCACGGGTCACTGCCACCCTGCCGTGGTGGCCGCGGTCCAGGCGCAGGCGGCGCGGGTAGTGCACGCGCAGCAGAACGTGGTGGGCGCGCACACCGCCATGGTGGACCTGTTTGACCGGCTGTCGGGCGTGCTGCCGTCCAGCCTGGACCAGTACTTCCTGGCCAACAGCGGCGCCGAGGCGGTGGACAACGCGGTGAAG…	1383	2.6.1.22	1	not verified	not verified	not verified
419	e_gwW.31.190.1	ATGACCACTCCGGCGACGCTGCCAATTCGGCTTTTCGCCAAGGACATTCTGGCAGCCGTAGACACCAATGATGTGGTAGTCGTAATTGGAGAGACCGGCTCGGGAAAGACCACGCAGCTCTCGCAGGCAAGCATGCCACCTTGTCGCCAAATCCTATACGAGGCTGGACACGCAAAGCATGGAATCATCGCGGTCACGCAGCCGCGTCGAGTGGGTGCGGTCACGGTGGCCAAGCGCGTGGCTGAGGAGCGCGGCGTGCAGCTGGGGCGGGAGGTGGGGTATGCGGTGCGGTTCGAGGACTGCACCAGCGCCTCCACACGCATCAAGTACCTCACGGACGGCACACTGCTGCGGGAGTGCCTGGAGGACCCGCAACTCAGCCGCTACTCGGTGATCATC…	1983	3.4.22.44	0.828	not verified	verified*	verified*
420	e_gwW.31.83.1	AACAGTCTTTTAGAGTGTGATGTCCTCGAAACGGTGGAGGCAGCGGAGCACACCAACAACGCCGGCAAGAACCGCTATGTGAATGTGCTCCCTTTCGATTACAACCGCGTTAAAATATCTGGAGAGGATGGGCAGGACTACATCAACGCGAGCCTCGTGCAGAGTGCGCCCGAAGAGTCGCGTGGTTGGTGCTACATCGCGGCCCAGGGGCCCCTCGCATCAACGGTGGATGATTTCTGGAAAATGGTGTTCGAAAACAACTGTTCCATACTGATAATGCTCACCCGCACTGTGGAGAACAACCACATCAAGTGCGCTGACTACTTCAACCAGCGACCAGGGGAAACGGCCAAGTTTGGCTCGTACCGGGTGACAACGACGGACGTGCAGGAGGTCAGC…	813	3.1.3.48	1	not verified	not verified	not verified
421	e_gwW.32.74.1	CTCACACAGAACATGTTGATGCTGCGCTTCGCCAACCCCATCTTCTCCGCCTTCTTCAACCGCCACTACATCTCAAACATCCAGATCACGTTCAAGGAGCCGTTCGGCACTGAGGGCCGCGGCGGCTACTTCGACTCGTACGGCATCATCCGCGACGTCATCCAGAACCACCTGGCGCAGGTGCGCGGGCGTGTGTGTATACATTTTGCGTGTGTGTGTGTGTGTGTGTGTGTGTGTGTGAAAACATTACGCGTAGGACAGTGTATGCGATGCAGAATTACGGCCGCGGATTACCTTAAGAGTCGGCGTGTGTGTGTTGGTAGGGGAGCGGGTGGTGGCAGACAGGGCCAGCCCGGGTACCTGGACGACCCCACGGTGAACCCCGGCAGCCGCACTCCC…	858	1.1.1.49	0.8205	not verified	verified	verified
422	e_gwW.33.35.1	CTTCGTCGCGGAGAGGATTATGCCGAGGCGTTTGAGAGCGTTACGGTGTTGTTCAGTGACATTGTGTCGTACACAACATTGGCATCCCAGTTGGAGCCAATCAAGGTGGTGCGGCTTCTGAATGAGATGTACAGCGCCTTCGACGTGTTGGTGGACGAGTTTGACTGCTACAAGGTCGAGACCATTGGCGATGCCTTTATGGCGGTGTGTGGCACTCAGGGCGAGGACCCAGTCACAGCAGCCGTGCGGGTGGCGAGGCTGGCCCAAGCCATGGTTGAGCGGACCAAGGTGTTGGTGTCCCAGGACGGGCAGCGCGTGCAGATCCGCATCGGGCTGCACAGCGGCCCCGTTGTGGGCGCAGTGGTGGGGTTCAAGATGCCGCACTTCTGCCTGTGCGGC…	567	4.6.1.2	1	not verified	verified*,**	verified
423	e_gwW.33.46.1	CTGGCCCTGGATTGCGAGATGGTGGGCACGGGCCCCAACGGCTCCGTGAGCGCGCTGGCGCGTGTGTGCCTGGTCAACGGCGCGGGGGCGGTGCTGCTGGACACATTCGTGCGGCCCAACGAGCCGGTGACTGACTACAGGACCTGGGTGTCGGGCGTGCGGCCGGAGGACGTGGCGCGCGGGCGGCCGTACGACGAGGTGGTGCAGCAGGTGGGCGACATGGTGCGGGGCCGTGTGCTGGTGGGGCACGCCATCGGGCACGACCTCAAAGCGCTGCGGCTGGAGGACCACCCGCGCACCCACCTGCGCGACACCAGCAAGTGGCCGGGCCTGATGAAGACACTGCCCAACGGCCGCAAAGTGTCGGCATCGCTCAAGGACCTAGCTGCCACGCACCTG…	480	3.1.13.1	1	not verified	not verified	not verified
424	e_gwW.34.52.1	CCCCAGTACAACATATCATTCTTCGGCATTGAGAAGCTGCACCCCTTCGACGCCGGCAAATTCGCTAAGGTGGTTAAGGCCCTGAAGAGGGACGGCGTGGTGCTCGGCGATGCGCAGCTGGTGACGCCGCGGGAGGCCACGCCCGAGATGCTGTCTGACGTACACACGGCCGACTACCTGCACCGCATACACAACCACAACTTCACGGTGGTGCAGGTGACGGAGCTGGCGGCACTGGCCATGCTGCCCAACAAGCTGCTGCAGTGGCGCGTGGTGGCGCCCATGAGGATGCATGTGGGCGGCACCATGCTGGCCCTGGGTCTGGCTCTGGAGCGCGGTTGGGCGGTCAACATTGGCGGCGGCATGCACCACGCCTCCGCCGACAGAGGCATGGGCTGG…	933	3.5.1.98	0.866	not verified	not verified	not verified
425	e_gwW.35.69.1	TTCAGCGACGGGTCAAAATACACCGGCACGCTGAAGAACGGCACGCCTCATGGTCTGGGCACCTGCGTTTGGAAGGACGGGAACCAGTATGACGGCGAGTGGCGCAACGGCGTCATGCACGGGTTTGGGACGTACTTGTGGACGTCGGGGCAGCGCTACGACGGAGAGTGGAAGGACGGCAAGCGGGACGGCGTGGGCGTTAAGATGTACGCGGACGGGTCCACCTTCCACGGCATCTGGCGGGATGGCATGAAGAATGGCGTGGGGGTGTTCAAACCTGCCGCCAAGGAGAGCAAGGCCAGGCAGCTCATTAAGACCAGCAGTGGGCGCCTCATGGGAAGCGGAACGGAGCGTGGCGGGGGTTGTGATCCTAGGAGTGGGTGTGTGTGGGACGGTTGG…	1773	2.7.1.68	0.8246	not verified	verified	verified*
426	e_gwW.35.91.1	ATGGATGGCCTGCTGCTGGACACCGAGGGTGCCTATACGGTGGCGCAGCAGCGTATCCTGGACCGCTTCGGACGCAAATTTACGTGGGAGCTGAAGGCCAAAATGATGGGGCGGCAAGCGCTGGACGCGGCTCGGGTGTTGTGTGAGGACCTCAAGCTCACACCAGAGGAGATCACGCCCGAACAATTCCTGGTGGAGCGGGACGCACTGCTGCAGGAGGCCTTCGCCAACTCGCCGCTCATGCCGGGCGCGGAGCGACTGGTACGGCACCTGGCAGCCTGCGGGGTGCCCATGGCCGTGGCCACCGGCTCACACGCCGCCGCGTTCAAACTCAAGACCTCCAAGCACGGCCAGCTGTTCTCGCTGTTCCACCATGTGGTTACGGGGGACATGGTAGCC…	678	3.8.1.2	1	not verified	not verified	not verified
427	e_gwW.36.60.1	ATGGGCGACATCACCGGCCCGGTCGCGGACGTCAACCTCATGGGCTACGCCCAGCCACTGCAGACGGCCCGCGGGCTGCACACGCGCCTGTTCGCACGTGCCTTCATGTTCGCGGACGCAGCATACCCCAGGCGGCGCTTTGTGTACGTGTCCGCTGACGCCTGCATGGCCTCGCAGCTGGTCAGCCTGAGGGTAGTGCAGGCGCTGCAGGCCGAGTACGGCAAGGAGCTGTACGGCTTTGACAACGTGGCCATCAGCGGCACGCACACGCACGCCTCCCCCGCCGGCTTCCTGCAGTACCTGCTGTACGACATCACCAGCCTGGGCTTCGTGACCCAGAGCTTTGAGGCGATGGTGGAGGGCATACTGGTGGCCATCCGGTCCGCGCACGGCTCCCTG…	2238	3.5.1.23	0.9701	not verified	verified*	verified
428	e_gwW.37.66.1	CCCGGCCCCGGCGCCGCCTTCCTGGCCTGCACCCCGGAGCGCCTGTACGCCCGCACCGGCCGCTTCGTGGCCAGCGAGGCGGTGGCGGGCACCCGGCCCCGCGGCCGCGGTGGCGACGTGGAGGCGGACTTCTGGCTGAGCCTGGACCTGCTGCGCAGCGCCAAGGACCATGCCGAGTTCTGCACCGTGCGCGACTGGATCGCGGCACAGCTGGCGGGCCCCTGTGAGGATGTTGCCATTGAAATCCGTAAGTCGGTGTTGAAGCAGGGCGCCGTGCAGCACCTGTTTGGCCGCGTGGCGGCGCGGCTGCGGCGCGGCCGCAACGACGCGCACCTGCTGGCGGCGCTGCACCCCACACCCGCCGTGTGCGGCCGGCCGCGCGAGGCGGCGCTGGGCTAC…	441	5.4.4.2	1	not verified	verified**	verified*
429	e_gwW.38.38.1	ATGCCCGTTCCAGAAGCGCTGAAAGATAGTCCGCATCATAGATACCTAGAAGTTGCCATAGATGCAGCTGTCGCGGCAGGGGATGTAATCAAGGGCAGCTTCAAGGGCCCCAAGCAGGTGGAGGAGAAGCTCAACCACGCAGACCTGGTGACTGCCACGGACAAGGCGGCAGAGGACTTGATCTTCGGCCGCATCCGCGCCGCCTTCCCCGACCACGCCTTTATCGGCGAGGAGTCGGCGGCGGCGGCGGGCGGCGCGGCGGCGCTCACTGACGCGCCCACATGGATGGTGGACCCTCTGGATGGCACCACCAACTTCGTGCATGGCTTCCCCTTCGTCTGCACTAGCATCGCGCTGGTGGTCGGGCGGCGTGTGGTGGTGGGCGTGGTGTACAACCCG…	780	3.1.3.25, 3.1.3.-	1	not verified	not verified	not verified
430	e_gwW.4.121.1	GGGGAAGCTGCCCCCGAGCCCCTTTACTGCAGCTTCGGCGAGGAGCTGCTGGGAGAGCGAACAAAGGCCCGTGCATTATTGCACGAGTATAATAATAAATTAGATTATGCCGACATGGAGTCGCGAACTCGCGTGCTCTCCCAACTCCTCGGCGGGATGGACGCAGCGAGCCCGCCTTTTATTGAGCCGCCGTTCCGTTGCGACTACGGGTACAACATAACGGTGGGATCCGACGTCTACATGAACTTCAACTGCTGCGTCCTGGACTGCAACAAGGTCACAATCGGCAGTCGCGTGCTGTTCGGACCCAACGTCCAGATCTACACGGCCGCACACCCGCTGGCCGGGAGCCTGCGCAACGGCACCAAGGGCCCCGAGTACGCGCTGCCCATCTCCATC…	552	2.3.1.18	0.7174	not verified	verified	verified
431	e_gwW.4.219.1	ATGGCTGCAGCCGCCTATAAAATGATCAGCATACCGGAGGCGCAGGACATCGTCCTGTCCCACACGCGGCCACTCGGCGCGGTGACCGTGGGGCTCGCCGGCGCGTTGGGCCGTGTGCTGGCAGAGGAGGTGCGCGCACCCGACTCCCTGCCGCCCTTCCCGGCGTCCATCAAGGACGGCTATGCGGTGGTGGCGGCGGACGGCGTCGGCGAGTTCCCGGTGGTGGGCGAGTCTCGGGCGGGCCACCTGGACCAGCTGCCGGTTGCCCCCGGCAGCGTAGCCTACATCACCACAGGCAGGTGTGCGCCTGTGCCGCCCGGTGCGGACGCGGTGGTGCAGGTGGAGGACACGGAGAAGCTGCCGGACGGCGAGGGCAGCCAGCGCCGGGTGCGCATCTGC…	1338	2.7.7.-	1	not verified	not verified	not verified
432	e_gwW.4.59.1	ATGGACAAATTCGAGCCCGTCGCCGATTTAGGTTCAGGCAACTTCGGCGTGGCCAAGCTTATGCGAGACCGAGCAAGTGGCCAGCTGGTCGCCATCAAGTTCATTGAGCGCGGCGAGCGGGTCGACCGCAACGTCGAACGGGAAATATGCAACCATCGCATGTTGAATCATCCAAACATCGTCGCGTTCATGGAGGTGTTTCTGACGCCTAGCCACTTGGGCATAGTGATGGAGTACGCGGCGGGCGGCGAGCTGTTTGAGCGCATCGTGCGGGCGGGGCGCTTCAGCGAGGACGAGGCGCGCTACTTCTTCCAGCAGCTCATCAGCGGGGTGGACTACTGCCACGCCTCGGGTGTGTGCCACCGGGATCTGAAGCTGGAGAACACGCTGTTGGACGGT…	879	2.7.11.1	1	not verified	not verified	not verified
433	e_gwW.4.63.1	ATGTCGCTGGGATACGCTGACCGTTTAAAGCCGAAGAAAAACCTTGGCGGGCAGCTCGGCGCGCAAGAGTTCCACCAGGACCTCGACGACATCAAAAAGGGCGTCAAGGAGCTAGCGGGATGGGTCCGCGACGCCAAGCGCGTGTTTGTGTTCACGGGCGCCGGCATCTCCACCGCCTGCGGCATCCCTGACTTTCGCGGCCCCAACGGCATCTGGACGCTGCGCAAGAAGGGTGAGGCGCTGCCCACCGACTTCACGCCCTTTGAGTACGCGCGGCCCAGCTTCACACACATGGCCATCTCGGGCCTGGTGGCCGCGGGCAAATGCCCCTACGTGTGCAGCCAGAACGTGGACAGCCTGCACCTGTGGAGCGGCGTGCCGCGGTCGAGGATCGCGGAG…	807	2.4.2.31	1	not verified	not verified	not verified
434	e_gwW.40.2.1	AACGGCGGGGCAAGCGCGCCAAAGGTGGCGGGCCGCGGGGTCACCGGTTCGATCCCCGCTGGCTACAGTTCGCTGTCAGCTCTGTCGCGCCTGGACCTGCAGGGCGCGGCGCTGAGCGGGCCGCTGCCTGCTGGCTTCAGCACGCTGACGGGCCTGGTCTCGCTAGACCTCATCCCAAGCTCCAGCCTGACGGGGCCGCTGCCGGCGGCCTGGTCGACCCTTAGCCAGCTGACGCTACTGTCGTTGTCTGGGCAGCAGGCCGTGGGAGGGTCAGTTCCGGCGGAATGGGGGGCGGCTCTTGCGCAGCTGCAGTGGATTGAGCTGTCGGGGTGCGGGCTGACTGGACCAATTCCGCCCTCCTTCAGCGGTCTGCAGGACCTGCGCTATCTTGTCCTCTCC…	2799	2.7.11.1	0.2921	verified*	verified	verified
435	e_gwW.40.25.1	GACAAGTTTGAGAAGGGCGACAAGATTGGCGAGGGCACATACGGACTGGTGTATCACGCCCGCAGCAAGGAGACGGGTGGGCGCTATGCCATCAAACAGTTTAAAGGCGGCAGGGAGGGCGACGGCGTGTCTCCCACCGCAATCCGCGAAATCATGCTGCTGAGGGAGATGCGGCATCCCAACATTGTGAAGTCGGCCTACATCAACCGGTCCGAGCCCTCGCTGTGGCTGGCGTTTGAGTACGCCGAGTACGACCTGTACGAGATGATTAAATTCCACCGCGACCACAAGGAGAACACACGCGATAACCCTTTTGGCCTGATGCCGCAGTACATCGTGAAGACGGTGATGTGGCACCTGCTCAACGGCCTGAGCTACATGCACCAGCACTGGGTGGTG…	948	2.7.11.23	0.9937	not verified	verified	verified
436	e_gwW.43.18.1	ATGCGCACCTGGCACGTAGTCGCGCTCGCTGCGGTCGTGCGGGCGGTGCTAATATGCTGGGCAGAGTACCAGGATAGCCGGATGGCCGTCAAGTACACAGATATCGACTATGTCGTCTTCACGGACGCAGCGCGGTTCGTGGCGAACGGGGGCTCACCCTACCAGCGCGCGACGTATCGCTATTCGCCGCTGCTAGCGTACTTGGTGCTGCCCAACATCTGGCTGCACCCGGTTTTTGGCAAGGTGCTTTTCTCCACAGCCGACCTGTTGGTCGCGGGCCTCCTTTCCCACCTGCTGCGCGCAACCGGCGCCTCGCCGCGCCTCCGCGCCATCGCCACTGCAGCCTGGCTGTTCAACCCCTACACAGCCACCATCAGCACGCGCGGCAGCTGCGACGTG…	1134	RXN-5463	0.881	not verified	verified	verified
437	e_gwW.45.101.1	GTCGCTCTGTTTGTGGAGCCCAGCCCCTTCTCGCACATCAGTGGCATGAAGAACAGGTTTCAGTGCCTGATTCGCAACCTGCGTGAGGCGGGAGACGAGGTGCGCGTGTTCACGCCCGACCCGCACGCGCCGTCCGAGTACCACGGCGCCAGGGTTGTGGGCGTGTTGGGCTTCAAGCTGCCCTTCTACTCCTCGCCCACACTGCTGCTGTCGCTGGGCCTGTCGGTCAACGTGCTGTGGCAGCTGCTGACCCGGCGGCCGGACGTGATTCACGTGTCCGCCCCCGGCCTCATGGTGTTCGCCGCCGCGCTGTACGCCAAGCTGCTGGCGGTGCCGCTGGTGGTGTCGTACCACACCCACGTGCCCGAGTACATCCCCAAGTACACGTGGCGGGGCCTT…	1185	2.4.1.57	0.1603	not verified	verified*	verified*
438	e_gwW.45.29.1	CCCCCTCGGCCGCCCTGCAAGGCCGACTACGCCTGGATGCGCGTGATCGGGGCCGGCAGCTTCGGCCGCGTCAGCCTGGCTCGCGAGCTGGAGGGCGGTCGGTTGGTTGCGATCAAGACACTGAACAAGGTGGCCATCATCCGGGAAAATCAGGTACAACACGTGCTGGACGAGCGCGCCATGCTGGCACGTGTGGCGGGCTACCCCTTCCTCATCAATCTGCTCACCTCCTTCCAGGACACCGACAACATCTACCTGGTCATGGACTACGTGCCCGGTGGCGAGTTCTTCACGCACATGCGCGACAACGGGCCGCTGCACGAGATACACGCCCGCTTCTACGTGGCACAGATCATCTTGGCTCTGGAGCACCTGCATGGCAAGGGCATCGCCTACCGG…	897	2.7.11.11	0.3935	not verified	not verified	not verified
439	e_gwW.45.58.1	ATGGCCCCGCCTGACAAGCTGCCGCCGCACCAGGCGCCGGGGCAGCAGAACTGGGTGTACCCCAGCGAGCAGATGTTCTACAACGCCATGAAGCGCAAGGGCTGGGACCCGCAGGCAGAGGACATGCGCAGCGTGGTCGGCATCCACAACACCGTCAACGAGCAGGCCTGGCACCAGGTGCTGGCGTGGGAGCGGCTGCACTGCGACGAGTGCGCCACGCCGCGCCTCAAGCGCTTCCAGGGCCGCCCCAGCGACCTCAGCCCCAAGGCGCGACTGCTCAACTTCGTGGGCTTTGGGCTGCCCTTCGACCGACACGATTGGGTGGTGGACCGCTGCGGCAAGGAGGTGCGCTACATCATCGACTTCTACAACGGCGCGCCGCAGCCCGGCCAGTCCGCG…	474	4.4.1.17	1	not verified	not verified	not verified
440	e_gwW.47.20.1	TTCCAGCTCACCAACCGCATCGTGTACGCGCCGCTCACACGCATGCGCGCCACCGGCACCATCCCGCAGCCGTCCGCCGCGACGTACTACGGCCAGCGCGCCGTGCCGGGCACGCTGATGATCACCGAGGCCACCAACATCAGCGCCGAGGCCTACGGCTACCTCAACTCCCCGGGCCTGTACACGCCGGAGCAGCTGCAGGCCTGGAAGCCCATCGTGCGCACCGTGCGCGACAAGGGCGCCGTGTTCTTCTGCCAGCTGTGGCACACCGGCCGCGCCTCACACAACGACCTGCAGCCTCACGGCACCGCCCCCATCAGCTCCAGCACCCGGCCCATCACCTCGCCCGAGTACACCCCCTACCCCACGCCCCGAGCCGCCACTCGCGAGGACATCAAG…	1038	1.3.1.42	1	not verified	verified*	verified
441	e_gwW.47.61.1	AGCTGCCCGGCGCACGGTGTCAAGGCTGTGTGCGGGAAGCGGAACAAAATGGAGGATATCGTGACGTCCTACGGCACAGCTTCCGATGCAGTAGGCATGTGTGACACGCTGCACTTCTTCGGCGTTTACGACGGCCACGGAGGGTGTCAAGCCGCGGAGCACTGCGCACGGCGATTGCACCATCACCTATCACGCTCCTTAGCGGCAGCGTGCGGCTGCCTGGTGACGGACGGCAACCAGCTGCTACAAGCGACAGAGCCCGACAGCAGTCAGGTGGACTGTGTGACGGTCCTGCTGGAGGAGGCGCTGAAGGAGGCGTTCCTGAAAACTGACGCAGAGTTCGCCAACGACGGCTGCGCAGCCATGGTCGGCAGCACGGCGCTCGTCGCGCTGGTCGGA…	876	3.1.3.16	0.9486	not verified	not verified	not verified
442	e_gwW.5.101.1	GGCCCCGGCTTCATTCACGACGCGCTGTGCGAGCTCAAGTTCCGGATCTCGCCCACCGCCTTCTTCCAGGTCAACTCCCCGGCCACGTGTGTGCTGTACAAGCTGGTGGGCGACTGGGCGGCGGCGCGGCCCAAGACGCTGCTGCTGGACATCTGCTGCGGCACCGGCACCATCGGGCTCATGCTCGCCAGCAAGGTTGCCAAGGTGGTGGGCGTGGACAACGTGGAGAGCGCGGTGGAGGACGCGCGGGTCAACGCCGCACTCAACGGCATCGGCAATGCCGAGTTCGTGGCGGGCAAGGCTGAGGACGCGCTGCAGAGCATCCTGGACCTGCACGCCGCCAACGACGCCTACGAGGACGTGGTGGCGGTGTGCGACCCGCCGCGCGCCGGCCTGCAC…	618	2.1.1.35	1	not verified	not verified	not verified
443	e_gwW.5.269.1	ATGTGGCGCCGCGTGGCCAGCCTGGGCAAGGAGGAGCTGACAGACGTCATCTATGAGAAGTCGGAGGAGGGCATTGCCAAGATCACCATCAACCGGCCCGACAAGCGCAACGCCTTCCGGCCACAAACCATCCAGGAGCTGTCGTGGTGCTTCTCAGACGCCCGGGACGACCCGCGGGTGGGCGTCATCGTGCTGACAGGCGCGGGCGAGCTGGCGTTCTGCAGCGGCGGCGACCAGTCGGTGCGCGGCAAGGGCGGCTATGTGGGCGAGGACGGCATCGCGCGGCTCAACGTGCTGGACCTGCAGGTCCAGATCCGGCGCCTGCCCAAGCCGGTGGTGGCCATGGTGGCTGGCTACGCGGTGGGCGGCGGCCACATCCTGCACATGGTGTGCGACCTC…	825	4.1.3.36	1	not verified	verified*	not verified
444	e_gwW.5.339.1	ATGTCGGTGACTTTGCACACAAACGTCGGGGACATAAAAATAGAGCTGTTCTGTGACCAGGCGCCACGGGCCTCTGAGAACTTCCTAGCCCTGTGCGCCAGCAACTACTACGAAAATGTGCACTTCCACCGCAACATCAAGGGCTTCATGATCCAAGGAGGCGACCCCACGGGCACGGGCAAAGGCGGCCGCTCCATCTACCCCACCGCCAACGGCAAGTTCCCGGACGAGATAAACGACTCGCTCAAACACAGCAAGCGCGGCATTGTGTCAATGGCTAACAGCGGGCCCAACACCAACGGGAGTCAGTTCTTCATCACCTACAAGGCGCACGCGCACCTCAACGGGAAATACACCATCTTCGGACAGGTGATTGACGGGCTGGAGGTGTTGGACCGA…	492	5.2.1.8	0.9959	not verified	not verified	not verified
445	e_gwW.5.49.1	TGCTACTCAATAGACGACTCGCTATTGTATGAGCCCTTCTTCGCGGACTTTGGGCCGCTCAACCTGGGGCGCACGTTTCGGTTCTGCCAGCAAACGAAACAGCTCCTCCAGGAGGCGGAGCGCCACGGCAAACGTCTATATCTGTACACTGGGCCGCATGCGCACCAGAAGGCGAATGCGGCTGTCCTGGTGGGCATCTACCAAGTTATCTACATGAACATGACGGCAGATATGGCATACAAGCCGCTCGCGGCGCTGAAGCCCTACGTGCCGTTTCGCGACGCCTCATGCGGCGTCTCCACTTTTCACTTGACCGTATACGATGTGATGCGGGGCATCCAACGCGCTCGCGACGTGGGCTTCATTGACTGGAATTCGGGCTCGTCGACTTGGAGTCTG…	918	3.1.3.48	1	not verified	verified	verified*
446	e_gwW.5.72.1	ATGGTCGCGCTGCCGCCTCCGCCGCCGCCAGTGATTGAGGAGGTGGAGCGGCTTCTCGCGCACGCCGACGGCTGGCAGTTCAACACGTGGCGGCTGGCGGAGGCGACCGGCGGTCACGCGCTGTCGGCGCTTGGGTTCTTCCTGCTGCAGCGTGAGGGGCTGATCGACAAGTTCAAGATTAAACGCACCAGGCTGGCCAGGCTGCTTCTGGCAGTGGAGCAGGGGTACCCCTCCAACCCCTACCACAACGCCACGCACGCGGCGGATGTGCTGCAGACACTGCACGTGCTGCTTCACGGCGCCGGACTGGCGACCAACTATGTGGACCGGCTGGGACTGCTGGCTGCCTACTTCGCGGCGATTATTCACGACCACGGCCACCCCGGCCTGACCAACGAC…	915	3.1.4.17	0.8896	not verified	verified	verified*
447	e_gwW.50.12.1	TGGGAGATTCACAATTTCGCCAAGCTGACACAAGCGGACCGGCAGACGTCAGAGACGTTTGAAATCGGCACGTACCTATGGCGCATGCTGTGCTTTCCGCGCCAGAACGCGACGCCGCACCGGCACGTGTCGGTATTCCTGGAGTACCCGGAGGCCTCCTTCACGCCCAACCACCTCAGCCCGAAGGCCAGCTTCAAACTCATCATCAAAAACTTCAAAGACCCCAGCAAAAACTTTGAGAAGAGCGCGGACCACACGTTCGAGTCCCACCAGGTGGACTGGGGCTTCAGCCAGATGCTGCCGCTGCAGGACCTCAACAGCGGCTACCTGCGCGAGGACGGCGCCATGGTGATACGGGTGGAGATAACCATCCAGCGCGATGAGCGCTTCACGTATGAC…	1497	3.1.2.15	0.9613	not verified	verified*	verified*
448	e_gwW.55.20.1	CTGGCTGGCTCGGGCGAGTGGCAGTACGACACGTGGGCACTGGCGGAGGCGAGCGGCGGGCATGCACTGTCAGTCATGGGGTTCTACCTCATGCAGCGGGAGGGGCTGGTGACCACCTTCAAGCTGCAGCCCATTAGGCTGGCCAGGCTGCTGCGTGCTCTGGAGGACGGCTACCCCGCGTCCAACCCCTACCACAACGCCACACACGCCGCCGACGTGCTGCGCACCCTGAGCGTGCTGCTGCGCGGCGCCCGGCTCACCGCCCACTACGCGCACGGGCTGGGGCTGCTGGCGTCCTACTTCGCAGCGATCATCCACGACCACGGCCACCCCGGCCTAACCAATGACTTCCTGGTCGCCACCTCGCACCCGCTGGCGCTGCGCTACAACGACCGCTCG…	879	3.1.4.17	0.9693	not verified	not verified	not verified
449	e_gwW.6.301.1	CGCACCCGTTTCGTTGACTCGGTGTTTGACTTCCTTGACACGTTCGGGTTCGACGGTGTGGATATTGACTGGGAGTACCCTGGATTCGAGCACGGCGGCCAACCGCCCGCCGACGATGTACGGGACTGTACCGCTGCCGGCGCCTGCACCTACACTGGCCGTACGGCCGACGGATCTAACTTCGTGGGCCTGCTGAATGAGCTGCGCTCGCGAATCCCGGCGCGTCGCAGCCAGCGCGGCGAGCCCTACCTCGTCACCATGGCTGGCCCCGGTGGCAGTGACAAACTGAACAAGTTTGACGCGGCTGCGGTTTGCTCGGCCCTGGACTGGGTCAACATCATGACTTACGACCTGGCGGGGCCGTGGGACTCGGTCACCGGCCACCAGTCCGCGCTGGCG…	828	3.2.1.14	1	verified*	verified	verified
450	e_gwW.6.31.1	CTGCTGACGGCGCTGTGCCGCAACGAGGTGACACGACTCACCGTGTGGGCGAGGCCGCTGGCGGCGGCGGCGGCGGCTGGCGGCGGCGGCGCTGCGGGGCAGATCGCCTGGCTGGTGCGTGCAGTGCGTGTGTTGTGTGTGTCTCCCAAGCTGGCGGTGGCGGTAGTGCGGCGCTGCCCCGCGCCCGCCTCCAACGCGGCCGGCGGCGACGCGGCGCACCGCGCTCTGGAGAAGCTGCTCATTGAGGCGGCGTCGGAGCCGCGCGCCGCGCTGTTCCTGGCCACGCCCGAGGCCGCCCGCGCCAACGCGCCCCACCTGGCGGCGCTGGCCACATGGGCGCCGGCGGGCGCGGTGGAGGGGCTGCAGCTGATGTCGGGGCCGGCGCTGCTGCACGCCGGC…	1767	2.7.1.67	0.9881	not verified	not verified	not verified
451	e_gwW.62.1.1	ATGAGCCAGCATCCGGGCATCTCAGTAACTTTGCACTTCTCGGTGGCATACCCAACGCAATGGGGGCAATGTATCCTACTTGCTGGCTCGGGAGCGCTGCTGGGCGGTCTGGAGTGGTCAAAAGCGCGGCAGCTTTCGTGCACAAACGACAAGGACCTCATCGTTTGGGAAGCGACGATAGTGCTGCCATGGAAGCCTTCCTACACCTACAAATACGCTCTGGATGACACGAGCGGCCCTAGCGTGCACGGGAACTGGATTATTGAAAAGGAGGACGCAGCTGGGGAGCGGACGGTCTGGCTGCCTGAGGGCCTGCAGGGCGGTGAGCTGGTGGAGGTGGTGGACTCGTGGGTGGACAAGTCGCACCCCGCGGCCCTGATGGCCAGTGCGGCATTCACC…	2823	2.4.1.25	0.9784	not verified	verified	verified
452	e_gwW.63.15.1	ATGGGCTTCACTCTGGGCCGCTACGTCTCGTTGAGCGTGCTGGCAGCGGGCGCAGTGGTGTACCATGCCTTCGCGACACGCCAATACTTCTACCGCAGCACGATCTACCTCTCCTCGTCGAAGATAGCGGTGGCAGCCATGGGCAATCTGGCTTTTGCGCTGGCGCTTGTGACCAACCAGCTTGTTATCAAGCTGTTCCTGGGCAGCCTTCGTGACATTGAGCAGGAGATGATCCGCGAGCGCCTGTCCAGCGCGGTGATGGAGTCGCTGCTGGCGCTCACCATCTTCCGGGAGGAGTTCTCCGCCTTCTTCGTGGCTATGTTCGCCAGCCTGGTGTTCATAAAGGTTATGCACTGGCTGGTTCAGGACCGTGTGGACTATGTGGAGGTGACGCCCAGC…	1008	6.3.2.19	1	not verified	verified*	verified*
453	e_gwW.64.10.1	ATGCGGGCGCGACGGCTGCTCCATACTGCCATCGAAAGGCGCTCTGCATTTGCACGCCTGAGCGAGCAGGACCTGGCGTTCTTCCAGTCCATCCTGGGCAACTCGGGAGTCATCACTGATGCAGACGCTCTCGTCCCGTTCAACCAGGACTGGCAGAAGAAGTATGAGGGCAAGAGCCGCGTGGCGCTGCGCCCGCGCAGCACGGAGCAGGTGTCGGAGGTGCTGCGCTACTGCTCGTCTCGGCGGCTGGCGGTGGTGCCGCAGGGGGGGAACACGGGGCTGGTCGGGGGCAGCGTGCCTGTGTTTGACGAGGTGGTGCTGTCCACCGCCGCCATGAACAAGGTGCTGGAGTTTGACGAAGTGTCTGGCACGCTGGTGGCTCAGTCGGGCTGTGTGCTG…	1497	1.1.2.4	1	not verified	not verified	not verified
454	e_gwW.66.11.1	ATGGCCAGTGAAGAGGGGCTTCGCGACCGTGAGCAGCAAGAAGGGTATCGCGCCCCCCGTGTGACCTTAACCATCAAGGACTTCGACGTGCTCGGGCGCATTGGAGATGGCAGCTTCTCCACGGTGTTTCTGGCGCGCCAGAAGCAGAGCGGGAAGCAATACGCCATCAAAATGATGAACAAGCACCTCGTCATGCGCAATAAAATGGTCGAGTACATAAAGAACGAGCGGTTTATTCTGGACAAGTTCGACGACGCGGGCATCGCCAAGCTGCACTTCACGTTCCAGGACCCGGACAACCTGTACATGGGAATGGAGTACTGCGCCGGCGGGGAGTTGTACGAGCAAATCAACAAGCGCGGGCGGCTGCCTCTGGAGGCTGTACGGTTCTACGCGGCG…	1278	2.7.11.1	0.9984	not verified	not verified	not verified
455	e_gwW.68.4.1	ATGGCTGACTTGGAGGGTGCGCTGTCGTTCAAGCCCAGCCCCTCGGTCCCGCTTTACAAGGATCTCGGCGCAGTCTACAAGGGCGTGCCAGGCGTTGAGGAGCGGTACAAGCAGATTACAGAGGCGTTTAAGAAGGCGTATGGGGCCGCGCCTGACTTCTATGCCCGTGCTCCGGGCCGCGTCAACCTGATTGGCGAGCACATCGACTATGAGGGGTATGGCGTGTTGCCCATGGCCATTCGCCAGGACACGGTGGTTGCGGTGCGGCGTGTGCCGGGCAGCACGGAGCTGGTCATCGGCAACCGCCACCGCCCTGCACTGAACTGCACTGCACCGCGCTGCCCCCGCTACTGCTACCGCCACGGCACACAGACGGTGGACGTGGCCAACCACTCCTGG…	1560	2.7.1.157, 2.7.1.6	0.9833	not verified	verified*	not verified
456	e_gwW.68.44.1	ATGTTAGAAAGCTTCATACCAGTAGCGACAGACAGTGACTTCCCGCTAGAGAACCTGCCATGGGGCGTGTGGGAGTGGCGCGAGCCCGGCTCGTCAGCTCCCAGCATCCACGTCGGCGTCGCGCTGGGCGAGCACTGCGTCTCGGCGACAACGCTGCAGGCTGCCGGCTATCTCCAGGACCTGCCCGGTGCCCCTTCGGGGGTGTTCTCCCATGGCCGGCTGAATGAGTTCATGGGATCGGGCCAGCCGGCCTGGCGCGCGGCCCGCCAGCAGCTGCAGCGGCTGCTAGCCTCAGGCGAGGGCGCGGTGCGGGATGACTTGGAGCTGAGGCAGCGGGCCATACACCCTGCGTCTGATGTGCGCATGCTGCTGCCGGCCGAGGTGGGTGACTACACGGAC…	1398	3.7.1.2	0.9163	not verified	not verified	not verified
457	e_gwW.7.128.1	ATGGCGACCAGCAACGGCAACGGGACCCCTGAGGTGGAGCCCTACGAGCCCAAGAACATCCTGATCACTGGTGGCGCGGGCTTTATCGCTTCCCACGTCGTGATTAGAATCACGAAGAACTACCCGCAATACAAGGTCGTTGTGCTGGATAAGCTCGACTACTGCGCCAGCCTCAAGAACTTGGGCAGCGTGGCCAACCTTCCCAACTTTCGGTTCATCAAGGGCGATATCCAGTCGATGGACCTCATCAGCTACATCCTGAAGACGGAGGAAATCGACACTGTAATGCACTTCGCTGCTCAGACGCACGTCGACAACTCGTTCGGCAACAGCCTTGCGTTCACCCTGAACAACACCTATGGCACGCACGTCCTGCTGGAGGCTGCGCGCATGCACGGC…	984	4.2.1.76	1	not verified	not verified	verified
458	e_gwW.7.139.1	CCCCGCACCCAGGACGGCACCTGCAACGGGCTGCAGCACTACGCGGCACTGGGTCGCGACCTGCGCGGCGGCACCGCAGTGAACCTGGTGCCGGCAGACCGGCCCCAGGACGTGTACCAGCGGGTGCGCATACGTCCTGTGGCCGTGTGGGTTTTGCGTCATGTCCACGTCCCATCCTCCTTCTCCACCTGCTCGCGCCCCCCCTGGATCCACGGCCACGTGGACCGCAAGCTGGTCAAACAGAGCGTCATGACGTACGTGTACGGCGTCACATTTGTGGGGGCGCGCGACCAGATCGAGAGCCGCCTGGAGGAGCGGGGCTGGGGCAACCCCAAGGAGCGGCGCAAGGTGGCCACCTACGTGGCGGGTATTGTGTTTGAGTCCATGAGCGACGTGTTC…	933	2.7.7.6	0.4737	not verified	verified*	verified*
459	e_gwW.7.315.1	TGGAAGGACTATCAGACCGTCTTTACGAACGCCAAAGCTGGAATGGACGGTGTCGACAAGGCACGGGTCCAACAGGTTGTGTGGGAGATGAGCAAAGACTCGGCGCACTTCAAAAACGAGCAGCGAAAGCAGGCGTCGGTGCTTGAACGCATAGAGCGAATGAAGCAGCGCTCGGCAGCGCTGACTACGATGGAGATCACAGCTGCCGGCAGAGCTATGGACGCCCGAATCGCTGGCTGCGAGGCGCGCCGCGACCTGACCCGCACCTGGCTGCACGTAGACATGGACTGCTTCTACGCGGCCGTGCACGAGCGCGAGCAGCCCGAGCTGAAGCGGCTGCCGGTGGCGGTGGGCGGCATGGGCATGATCTCCACGGCCAACTACGTGGCACGGCGCTTT…	1287	2.7.7.7	1	not verified	not verified	not verified
460	e_gwW.7.339.1	CCCCCTTCTCGGCCGGTTGTGATTGTGATCAGCGGTCCTAGCGGTGTGGGCAAGGACGCGGTGTTGAACCGGCTCAAGGAGCAGCGCGAGGACCTGTACTTCGTGGTCACTGCCACGTCCAGGCCCAAGCGTGCTGGCGAGGTGGAGGGTCGCGACTACTTCTTTGTGAGCAAGGACAAGTTCGAGGGATGGATCGCAGACAACATGTTGCTCGAGTACGCGGTGGTGTACGGCGAGTACAAGGGCATCCCGCGGCAGCAGGTGGACGCGGCGCTGGCGGCGGGCACGGACGTAGTGCTGCGCATTGACGTGCAGGGCGCCGCCACTGTGAAGCGGCTTATTCCGGACTGCATCTCCATCTTTGTGACGGCGGACAGCGAGGACGTGCTGGTGAAGAGG…	582	2.7.4.8	1	not verified	verified*	verified*
461	e_gwW.7.56.1	ATGCGCTATGATGTCCTGGTAGTGGGCGCGGGGCCGGCCGGCCTCTCCGCGGCCATTCGCCTGAAGACGTCATCTCAGGCTGCTGGAAAGGACATCAGTGTGTGCGTCATTGAGAAGGGGGCCGAGGTGGGCTCGCACATCCTGTCGGGCAACGTGCTGGAGACAAAGGCGCTGGACGAGCTGATCCCCGAGTGGAAGGAGGATCCCGACTGCCCCATTAAGGTCAAGGTGACGTCAGACGCTTTCCGGGTGCTGGCCAGCCCCACCTGGTCGCTCCGCCTGCCCACGCCGCCCACCATGCACAACAAGAACAAGAATTACGTGGTCAGTCTGAGCGAGGTGACCCGCTGGCTGGCCAAGCGGGCGGAGGCGCTGGGGGTGGAGATCTACTCAGGCTTC…	1629	1.5.5.1	0.9982	verified	verified	verified
462	e_gwW.72.16.1	ATGAAGATCTACACGCGATCTGGGGATGCGGGTCAGGCCTCACTGTTCAATGGCGAGCGGCTGTACAAGGACGACGACGTGTTTCAGGCGCTTGGCGACGTGGACGAGCTGAACTCGGCGCTGGGGGTGGCCGATTATGCGGCGCAGTTTTGTGCAGCGTCTTGGAGATCCTCTCTGGAGACAATCCAGTCGCGGCTGATCGACGTGGGCAGTGCGGTGGCCACCCCCCTACCCACCAGCGATGAGGACAAGCTGCAGCGCACGCACTTCGCGGGGAAGGAGCACACCGAGCAACTGGAGGCCTGGATTGACGCCATGGATGAGGACCTGCCCAAGCTCACCAAGTTCATACTGCCCTCGGGCGGCCAGGCGGCCGCGTGCCTGCATCACGCTCGATCA…	567	2.5.1.17	0.9277	not verified	verified*	not verified
463	e_gwW.77.4.1	ATGCCCGCTAAGGGCGTCTCGGGCCGCCGCAGCCGCACCCAGGTCGCCGCGCAGGCTGCCTTCAACAAGGTGCTCATCGCCAACCGCGGCGAGATTGCTGTGCGCGTCATTCGCGCCTGCAAGGAGCTGGGCCTGCAGACCGTGGCCGTCTACTCCACCGCTGACAAGAACTCGCTGCACACGCTGCTGGCCGATGAGGCGGTGTGCATCGGCGACGCGCCCTCCTCCGAGTCCTACCTCAACATCCCCAACCTGCTGGCGGCCGCCGTCAGCCGCGGCGCCCAGGCCGTGCACCCCGGCTACGGCTTCCTGTCTGAGCGCGCCGAGTTTGTGGAGATCTGCACCGACCACGGCCTGGAGTTCATCGGGCCCAAGCCGCAGCAGATCCGGCTCATGGGC…	1449	6.4.1.1, 6.4.1.2	0.9986	not verified	not verified	not verified
464	e_gwW.78.10.1	CTGGTGGCTCCGTTCGGCTACCCGCTGCAAGTTCACACGGTGCAGACTGAAGATGGCTTCCTTCTTACACTGCTGCGGATGCCGAACGGCAAAGCCGCAGCCTGGACGGGGCCGGCCCAGCAGCCTGCAGCTGCCACGGACGGCGGCGCCGATAGCCCCCGGCCGGTGGTGTTGCTGCAGCACGGGCTGCTGGACAGCGCTGCAGGCTACCTGGTGAACGGCCCCGAGCGCAGCCTGGCCTTCATCCTGGCGGACGAGGGCTATGATGTGTGGCTGGGCAACGTGCGCGGCAACAGCCTGAGCCGGGCGCACGTGAGCCTGGCGCCGGAGGATGCGGCCTTCTGGATGTGGAGCTATGACGAGATGGCGGCGTATGACATGCCGGCGATGGTGCGCTAC…	1170	3.1.1.3	0.9718	not verified	verified**	verified**
465	e_gwW.78.4.1	CCCGTGGTTATCGGGCGACTGGGACACAACCCCGACCGCCCCACCGTCACGTTCTATGGCCACTACGATGTGCAACCCGCCGCGGAGCCTGACTGGGCCACCAACCCCTTCGAGCTCAACTCGGTGAACGAGTACCTCTACGGCCGCGGTGTGTCCGACAACAAGGGCCCCATCCTGGCCTTCATCTTCGCGGTGCGCGAGCTCATGAACGCCGCCGCCGAGGCGGGTGCGCCGGGCGGCACGTTGCTGCCGGTCAACGTGGCGTTCGTGTTCGAGGGCGAGGAGGAGAACGGCAGCCGAGGCTTCGCGCAGGCCATTACGCAGAACCTGCGCTGGTTCGAGGGCACGCAGCTGATCATCATCTCCAACACCCTGTGGGTGGGCGAGAACGTGCCCTGC…	1215	3.4.13.20	1	not verified	not verified	not verified
466	e_gwW.8.191.1	ATGAAGCTGATTCACAAGGTTGAGGAGAAGATGAAGAAGGGCGAGACCTTCTTCAGCTTCGAGTTCTTCCCGCCGCGCACGGAGGAGGGTGTGGAGAACCTGTTCGAGCGCCTGGATCGCATGGTTGCCTATGGCCCCGTCTTCTGCGACATCACCTGGGGTGCTGGCGGCTCTACCGCCGATGTCACTCTGGACATCGCCACTCGCATGCAGAACCTGATCTGTGTGGAGACCATGATGCACCTCACCTGCACCAACATGCCGGAGGAGAAGCTGGAGAGCGCTCTGCACGAGGTGAAGAAGATGGGTGTGCAGAACATTCTGGCCCTGCGCGGCGACCCGCCCAAGGTGCGCGTGGGGGCGTGCGTGTGTGTCACGAGCGCCGTGCATCAAGACGAA…	1782	1.5.1.20	0.991	not verified	not verified	not verified
467	e_gwW.8.250.1	ATGGCGTACGCACGCACGCGCGACAACTCGCGCAAGCCGACCATAAGCGTGCGCACGCTCGAGCCCGACTATATGGTCTTCGAGCTTAAGAACACGGACCCTAGCTCAGCAAATGCGCTCCGAAGAGCCATGGTTGCGGAGGTGCCTACAATCGCTATCGATCTTGTGGAAATGGAGAACAACACCACCGTCCTAAACGACGAGTTCCTTGCCCATCGCCTTGGGTTGATTCCCCTGGTGTCTAGGAACGCGGTGTACTGGAAGCGGCCGTTCGAGTGGAGCGGCGACAACGACATCATTGAGACAGCGTTCTCGCTGGACGTGATGTGCGAGCAGGAGGGCGTCATGGACGTGACCAGCAATGACCTGGTGCCGTTAGAGCCGGACGCAGGCGTGGTG…	825	2.7.7.6	1	not verified	not verified	not verified
468	e_gwW.82.9.1	ATGCGAACTTTGCTCATCGATAACTATGATTCTTACACATATAACCTATTCCAAGTGATTGCCGAAGTGAATGGAGAGATACCTCTGGTATACAACAATGATGAGATTACTTTGGAGCAAATTCAGGCGATGGTCCATGCGGGCACGGTGCACAGCATCGTAATCTCGCCTGGACCTGGCACGCCCAACAACCCTCAGGACATAGGCAGGACCCGCGTGTGCCTGGACGTGCTGCACCACCTGCCCGATGTGCCCATCCTGGGCATCTGCCTGGGGCACCAGGCGCTGGCACTGGCGCACGGCGCGGCTGTGGTGGCGGCGCCGGAGCCGGTGCACGGCCGCGTCAGCCGCTTGCGCCATAGCGGCCACGGCTTGTTCGCGGACATCCCCAGCGGACCT…	2172	2.6.1.85, 6.3.5.8	1	not verified	not verified	not verified
469	e_gwW.89.9.1	TCGCTGGTGGTGCTTACAGCAAGCGCTGGCTTCGTTGCGGCCAGCGGGGAGCACATCGACTATGCAAAGCTCGGCTGGACGTGCCTGGGCACCCTCGGCGCCGCAGCCTGCGCCAACACCTTGAACCAGGCACGTGGCGTGTACGAGGTGGCCAATGACCGGCTCATGAACCGGACCTGCAACCGGCCGCTGCCGGCCGGCCGCATGGGCCGCCTGCATGCACTAGCGTTCGCGGCTGTATGCGGCGCCAGCGGGCTTTGGATCCTCAATGAGAAGGCCAACGGGCTGACTGCCGGCCTGGGCGCCGCGAACATCCTGCTGTACGCGGCAATCTACACGCCGCTGAAGCAGATGACGATAGCGAACACCTGGGTGGGCGCCGTGGTGGGCGCCATCCCG…	831	2.5.1.10	1	not verified	not verified	verified*
470	e_gwW.9.22.1	AAACGGAAGCGGGCAACCACACCCAAGAAGGAGAGCAGCGCCAAGCGCTCCAAGAAGGAGCCCGGGAGCAGCAAGTCCGGGCAAGTCATGTGGAAGACGCTGAAGCACGCGGGCGTGCTGTTCCCGCCGGAGTATGAGCCGCACGGCGTGAAGCCGCTGTACGACGGCAAGCCGGTGGATCTGACGCCCGACCAGGAGGAGGTCGCGACCATGTTCGCGGTGATGAAGGAAACGGACTACATGAACAAGAAGGTGTTCCTGGACAACTTCTGGGAGGGCTTTAAGGAGGTGCTGGGCAAGGGGCACGTGATCAAGGACCTGAAGAAGTGCGACTTCACGCCCATCTACGACTGGCACATGGCGCAGCGCGAGGCGAAGAAGGGCATCAGCAAGGAGGAG…	1758	5.99.1.2	1	not verified	verified**	verified**
471	e_gwW.9.70.1	CGCCCCCTTCAGGCTCCCGAGCCCGCCGACATCCTGGTCTCGGAGCTGCTCGGCTCCTTCGGTGACAACGAGCTGTCGCCCGAGTGCCTGGACGGGGCGCAGCGCTTCCTGGCGCCTGGGGGCATCTCCATACCGCAGTCCTACACCTCCTTCCTGGCGCCGGTCACCACGCACAAGCTGCACCACGACGTCAAGGCCTACAAGGACCTGGAGCACTTCGAGACGCCCTACGTGGTGCGGCTGCACAGGCACTACCTGCTGGCGCCCACGCAGCCGCTGTTCACGTTCGTGCACCCCAACACCGACGCGCCGATTGACAACTCGCGGTACGACAGCCTCGTGTTTTCTCGCGACCCAGCGGACGGCGCGGCAGTGCTTCACGGCTTTGCCGGGTACTTC…	645	2.1.1.125	1	verified**	verified	verified
472	e_gwW.97.14.1	ATGAATGTATTAATAACAGGCGGATCCGGCTACCTCGGCCAGTTCCTGCTCTCGGGCTCACACTTCCGCGGTTTGCATGATGTTCTTTCTCAGGTGCACTACACGTACGGGTCACGTCAGCTTGCATCAGCTCCTGCTGGCGTGGTTGCACATAAGGTCGACCTCTCTACGGGCGAAGGCCTGACGCAGGCATTTGAGCAGACGCCCTTCCATGCAGTTGTGAACTGCGCGGCCATCAGCCAACCAGCGCTGTGCGAGACCGCACCCGACACCGCAAGGGCTGTGAATGTGCCCACCCACCTGGTGGACTGCCTGCTGCGGCAGGAGGCGGAGCGCGGCGGCCTGCGCGCGCTGCTGATCCACATCTCCACGGACCAGGTGTTTGACGGCAGCCGGGCG…	996	1.1.1.133	0.9679	not verified	verified	verified
473	estExt_fgenesh1_kg.C_10104	ATGCAGCTTTGCAAGGTTCAGCGTGCCAGTGCCGCTCGCAGCTCGCGGGCGAGCCGTAGCCAGCGTGTTGAGGTCGTGTGTGCCAGCAGCGCCAAGTTCTTCGTGGGTGGCAACTGGAAGTGCAACGGCAGCGTGGCAAACGTCGCAAAGCTTGTCGATGAGCTCAACGCTGGCACTATCCCTCGGGGTGTGGACGTGGTTGTGGCCCCTCCCTTCATTTACATCGACTACGTCATGCAGCACCTCGACCGGGACAAGTACCAGCTCTCGGCTCAGAACGCTTGGATCGGCGGCAATGGTGCCTTCACCGGCGAGGTCAGCGCTGAGCAGCTGACTGATTTCGGCGTGCCGTGGGTTATTCTGGGTCACTCGGAGCGCCGCTCGCTATTCGGCGAGTCC…	849	5.3.1.1	0.9988	verified	verified	verified
474	estExt_fgenesh1_kg.C_120094	ATGTTCACTGGCATTGTGCAAGGGACGGCCACTATCGCGAAGGTGGACCGCCAGGACAAATTCTCGTCGCTGGAAATTAGCTTTCCCGCTGGCAAGGCGGATGGGGTGAAGATCGGCGCTAGCGTCGCTATCAATGGCACCTGCCTGACAGTCACGCACATCGCCGGTGACACGCTGGGCTTCGATGTGATGATGGAGACCCTCCGTGCCACAAACCTGGGCGGCCTGCAGCAGGGCAGCGTGGTCAACTTCGAGCGGTCCGCCCGGGTGGGTGACGAGATCGGGGGGCACAACGTCAGCGGCCACGTGCACTGCACGGCCAGCATCGCCGCGGTGGAGCAGACGGAGAATAACCGGCGCCTGACGTTCCAGCTCAGCAACCCCGCGTTCATGAAGTAT…	648	2.5.1.9	0.9985	verified*	verified	verified
475	estExt_fgenesh1_kg.C_370003	ATGCAGTGCTCAACAATGCAGCAGCAGAAGCTGGCTGGTCGCCGTGAGGCCAAGGCCGCCGCGCAGAAGGCGTGCGCTGGCGTTCGCGTCGCAGGTGCTTCTGCCCGCGTGCCTGTGAGCACTGTGCGCCAGGCGACCTCCTCGGTGCGCGCTGCGAGCCGTGCTACCTCGGTGAAGGTCCAGGCGACTGCTACGGTTGAGAAGGCGACCGCTCCTGCTGGCTCGCTAAGCAGCAACGGTGCCGGCACGCGCGTCATGATCATCGGTGGCGATGGCTACTGCGGCTGGGCGACTGCTCTGCACCTGTCGGCGCGTGGCTACGAGGTGTGCATCGTGGACAACCTGTGCCGCCGCCAGTTCGACCTGCAGCTAGGTCTGGACACCCTGACCCCCATCGCC…	1440	3.13.1.1	1	not verified	not verified	not verified
476	estExt_fgenesh1_pg.C_100355	ATGGCTGACGACTCCGAAGACGTAGGCCCGATTGAGGTGCCCGATGCACCTCCTCCGCCTCCCCCGCTAGACCCGGAGGTTATCGCTCAGGCGGAAAAAGCCAAGGAGGAGGCAAACGCGAACTTCAAGGCCAAGCACTTTACGGCTTCTATCGCGGGCTACACGCGAGCCATCGAGCTGAACCCCAACAACGCCATCTACTGGGCAAACCGCGCGGCCGCGAACATCAAGCTCGAGAACTATGGTGCTGCCGTGGCCGATGCGGAGAAGTCAACGGAGATCGACCCAAAGTACATCAAGGGCTACTACCGCCGCGGTGATGCGCACTTCGCGCTGGGGAAATACAAGCTGGCGCTCAAGGACCTGCGCACGGCCGCCAAGGTGGCCCCGCGCGACCCC…	1524	3.1.3.16	0.9987	not verified	verified*	not verified
477	estExt_fgenesh1_pg.C_10543	ATGAACGCCACGATGCAGCGCAGCGCCGTTGCCGGCCGGACCAGCGGCAAGGTGGCCACCACGGCCCGTGCCTCATCCATGGCTCGCCCTCGCCTGCCAATTGCTGGCCGCGTCGCTCGCCGGTCCGCTGTGACTGTTCGGGCGGTCGCTGAGCCCGTCGTTGTCGACAAAGCAGTCGAGGCCCCGGCGAAGCCTGTGCCCAGCGGTGGCGACCCCTGGGAGGACGAGAAGTGGACCAAGTACAAGTGGACCGTGTACCGCGGCGTGGCGTACGACCTGACGCCCTACCTGGACCGCCACCCCGGAGGGCGCTGGCTGCTGAACCTGGCCATCGGCCGCGACGCCACCGCGCTGTTCGAGTCCTACCACCTGCGCCCCGAGGTTGCCGCCTCCATGCTG…	5025	1.14.19.3, RXN-7798	0.3216	not verified	verified*	verified*
478	estExt_fgenesh1_pg.C_10993	ATGGTCCGCAAGGGTGTAATCATTGGTGTTGGAGCTGCGGTGGCCGCGGGTGGAATCGGCCTCTATGCTTATAATGTCCTGAAGAACAGCAAGAACGGCAGCGACGCGCCGGCGGAGGCCGCTACGGCCACGCGGGAGGCGCCGGCTGCTGCCCCTGCCGCCACCGCACCCACACCCGCGCCTGCTGCTCCCGCTGCGGCGGCCGCGGCCACGCCTGTGGCTGCTGCCCCGGCCGTGCCTGCTGCGCCTGCTGCAGCGGCCGCGCCTGCGCCTGCTGCCCCGGCGTCTTCTAAGCCCGACCTGGTCGTATCTGTGCTGAAGAGCAACGCAGCCCTGCTCAGCGACAAGGAGCGGGCGCTGGTGGCGGGGCTGTTGGATCTGGACCAGGGCCACCTGTTT…	1638	2.7.7.64, 2.7.7.9	0.7576	verified**	verified	verified
479	estExt_fgenesh1_pg.C_170172	ATGATGACTGTTAGCATGCCAGCTTCGGCCTCACATCTGCGTGTTCTCAACGCTGTCAGCGGTCTTCAACGGGCTGCGTGGTCTCTGTTCGCCCGCGTTGATTCCTTTGGGGCGACTCTTCCACTGCCGTCTAGGCTCAGCGTTCTATCCTCGGCTTCATGTGTGCGCATTGTGGATACTGCCGTGACAGCTCACCAGGACAGCTTGGCCCAGCAAGCATTGGGCCTCGACAGGCATTTCCCCTCTCCCGCCCACTCCTTGGCAATTCTACCCGGCGGGGGCGCAGGCTCGGGGGCTTCCCTCCGCAAACTGCCCGTGGTGCTCAAAGAGCATCACTCACCAAGTTTCAACCCACATGCGCTAGGGGCATGGGTCGGCGCTGGCGGCAGCAGCTTGCTG…	2313	2.7.7.25	0.0376	not verified	verified*,**	verified
480	estExt_fgenesh1_pg.C_180105	ATGCTCAAGCAGCTTAACTACAGCAGTGCAAGGCTGCAGCGTGCGGGCGCCCGGGCATCGACGCGGCGATGCCAAACTGTGAGCCACCGTGCTGTCTGCGTAAAAGCATCCATGGACATGGAGGCTGAGCGCAGCAGCTCCAGCATTAGCAACAGGCGAGAGCTGCTGGCCTGCGCGGCGCTGGCTGTCGCGGCTGGGCTAGCTGCCGCGGGGCCCGCACACGCGGATGATGCGAACCTGTCCAAGTTCGAGCCCATGGACGCGCTGAAGGGCAAGGACTACGGCAAGCCGCGCATGAAGGTGAAGGACTACGTCACCACGCCGTCGGGACTGCAGTACCAGGACATCAAGGAGGGCAACGGCGCCAGCCCGCAGCCCGGTGACACGGTGGTCATTGAC…	756	5.2.1.8	1	not verified	verified**	verified**
481	estExt_fgenesh1_pg.C_200230	ATGCTGCATGGGCTGCAAGATCTTCCGTACGGTTCATCGCCAGCCCCCTTAATTTCTTCCTTGCGCGACCGAGCCAGCTTGTCACCTATTCACGTTAGGCAGATACCAAAAATGGCGACCGCTCTGTGCAACAAGGCCTTCGCTGCCGCCCCCGTGGCTCGCCCGGCTTCGCGCCGCTCGGCTGTCGTCGTCCGCGCCTCGGGCTCGGATGTGAGCCGCCGCGCTGCTCTGGCTGGCTTCGCTGGCGCTGCCGCTCTGGTGTCCTCGAGCCCCGCCAACGCTGCCTACGGTGACTCTGCCAACGTGTTCGGCAAGGTGACCAACAAGTCCGGCTTCGTGCCCTACGCCGGCGATGGCTTCGCTCTGCTGCTGCCCGCCAAGTGGAACCCCAGCAAGGAG…	846	PSII-RXN	1	not verified	verified	verified*
482	estExt_fgenesh1_pg.C_20289	ATGGAGGCGTCCTGCAGCTCGCACTGCCAGGGCGCCGCGACCTCTAGACTAGGGCAACGAGGATGGCGCATGCCTCCTGCCAGGGTGCTGCGGCTGCGCATGCAGGCGTCGATGCCCGTGGAAATTGGCAAGCTCGAGAAGCAGCCAATTCCAGTGCCGAAAGACTACAAGCCCTCCGTGGTGCCAGGCAGCCGGACACGACCCACGCCTCGGCTGGATGCAGTTCAGATGATTGACCGCCTGCAGCGAACACTACCTGTTTATGTTCGCGAGCAATTTGGTTCCTTCTACAGCAGCCACATGGGCGGTATCGTCACTGACCCCGCGCTAATGATGCTGCCGCCCGACGACCAGCTGGTCTGCAAAGGCCACGGCGTTTCAGAAGTCGTGGTGCTCAGA…	1233	4.1.3.38	1	not verified	verified*	verified*
483	estExt_fgenesh1_pg.C_230161	ATGACCATCAGCAGCATATCTGGTGGAACGTGTGCCCGACTGCGGGTTGCAATGGCCGTGGCAGACCCCTTGTTTCCCGCCACTTCCCGCCCAAACTACGCTGTGTGCGGAGCTATGGGCATTGCCGCACCTATCGCACTATCGGAAATGGCCACCGACGAGGTCATGGCGTCGCCCGTGGCGGAGGGCGATACTACCGTGGATCAGCCTGAGGTTGTTGGCGAGCCCATGCAGGAGGACGACCTGGACTTTGCCGATGAGGTTGGAAAGGAAGTGAAGCTGACGGATGACGGCGGCTGTGTCAAGAAGATCCTGGCGGTGGGCGAGGGCTGGGAGAGCCCCGAGAAGGGAGACGAGGTGACCGTCCACTACGTGGGCACGCTGGAGGACGGCACCAAG…	1707	5.2.1.8	0.9924	not verified	verified	verified
484	estExt_fgenesh1_pg.C_260146	ATGTTGCCACGATGCACATGCAAGTGCGAGCTCCCAACTCTGTCTCGCCGCGCTCTGGCGCTGGCTCTGCTTGGCCTGGTGGTGCTGGCCGCGACCGGCGTGCACGCCGCTAAGAAGGGCAGCAAGAAGAAGGTTGCTGCGGATACCACTATCACGCACAAGGTGTACTTCGACGTGGAGATTGATGGCAAGCCTGAGGGCCGCATTGTGGTTGGCCTGTACGGCAACACCGTGCCCAAGACCGTGGAGAACTTCCGCGCCCTGTGCACCGGCGAGAAGGGCACTGGCACCTCGGGCAAGCCGCTGCACTTCAAGAACAGCATCTTCCACCGCATCATCCCCCAGTTCATGATCCAGGGCGGTGACTTCACCCGCGGCGATGGCACCGGCGGCGAGTCC…	666	5.2.1.8	1	not verified	not verified	not verified
485	estExt_fgenesh1_pg.C_280053	ATGCTGTTCAATCCACCTGAGTGGGCCAGCCAACCCTGTAGAATCGCGAGCCTTGAGGTTTATTCCGGCAACCGACGGATTGTTGTTCATCCTGTGGACATCGAGCCCTATTACACGTTCGGACGGCAAGCTGAGTCGGTGTCAATTGCACTCGAGCACCATTCGTGTAGCCGCGTGCACGCTGCTCTCGTCCACCACAACGACGGTCGCATCTTCTTAATCGACCTCCAGTCGACACAAGGCACGACTGTTGACGGCCGCCGCATCGCACCCAACAAGCCGGTAGTGCTTAAAGACAACACGCGCATTCGCTTCGGCGAGCTAGAGTACGACTACGTTCTTCGCTGCGAGTCTGCAGCCGAGAAGCGCTCCGCCGCCGGTGACCCCGACGCCGCCCAC…	768	5.2.1.8	1	not verified	verified	verified*
486	estExt_fgenesh1_pg.C_320001	ATGGAGGAAGACGCGGTGGTAGCCCCTGTGCACGAGCCCCTTTCCGGCAAATTGGTGAACGAACCGCACCGCAAGCTGCGCGTTTGCGTGCTTCACGCTTCTCTGGAGGGCAGCTGTTCTACGTTTAAGGATGTTGATCCGCACGCGAAGCCGGAGGCGTACGACCCGCATGGGCGCTACGAGTGGAGTGCTGCGTTCCTGCGCAAGGCGACGTCAGTGGCTCAGCTTTTGGAGCTGGTGCCAGAAGTCATACAGCAGGGCAGCGCCGGGGTTAAGGCGACGCCCGATGTGTTCCTCAACCTGTGTGATGGCGGCTGGGATGAGGACCGCGCCGGCAAGGAGGTCGTGGAGGCTCTGGAGCGGCTCAACCTACCGTACACGGGCGCCAACGCGGCTTTT…	1971	6.3.2.4	1	not verified	verified	verified
487	estExt_fgenesh1_pg.C_330065	ATGGCTAGGTCGCGCACCACAGTGGTGCTCCTCTTTGTCCTCTTTGCCTGCGCCTCGTTGGCGCTCGCGGCAAAGGCCAAGAAGGCGAAGGATGTCAAGGAGCTTCAGATTGGCGTGAAGTTCAAGCCGGAGAACTGCGAGAAGACCGCGAAGCAGGGGGACACTGTGCACGTGCATTACACGGGCAAGCTGACTGACGGCTCCAAGTTCGACTCCTCGCTGGACCGCAACCAGCCCTTCACCTTCACTCTGGGCCGCGGCTCCGTCATCAAGGGCTGGGACCAGGGCCTGCTCGGCATGTGCGTTGGCGAGAAGCGCAAGCTAAAGATTCCCTCCCACATGGGCTACGGCGACAGCGGCTCGCCCCCCAAGATCCCCGGCGGCGCCACCCTCATTTTT…	432	5.2.1.8	1	not verified	not verified	not verified
488	estExt_fgenesh1_pg.C_400022	ATGTCTAATATATACAACCTTGAGCCGCCCACGAAGGGGAAGGTTATCCTGCATACAAACCTTGGTGACCTGGAAATAGAGCTATGGGCAAAGGAGGCGCCGAAGGCATGCCGCAACTTTGTGCAGCTGGCCATGGAGGGCTACTACGACGGAACAATATTTCACCGTGTCATCAAAGACTACATTGCTCAGGCTGGCGACCCAACCGGCAGCGGCACAGGCGGCGAGTCCATTTACGGCGAGCCTTTCCGAGATGAGTTCCACCAGCGCCTCAAGTTCACCCGCAGAGGCCTCGTCGCGTGTGCCAACCAGAATGAGCCCAACACCAACGGCTCCCAATTCTTCATCACGCTGGACAAGGCGGACTGGCTCAACAACCGCAACACCATCTTTGGCCGC…	1857	5.2.1.8	1	not verified	verified	verified
489	estExt_fgenesh1_pg.C_40179	ATGGCGGACGTGGAGGACGACACCGTTGGGCCGCCCCCACCGCCTGAGGATGCGGAGCAGGACCAGGGCGAGCAGGATACTGATGTGGGCCCCAGCATGCCCAAGCCAAAGAAGCGGAAGGTGACATGCACAGACTTCATCATCACCACGTCCATAGACGGCTTCATTAAGTTCTGGAAGAAGCAGCCGCGCGGCATTGAGTTCGTGAAGCAGTACCGGGCGCACGTGGGCGCGGTGGACGGCCTGGCGGTCAGCTTCGACGGCACGCTGTGCATGACCCTGTCACGCGACCGGACAGTCAAGATCTTCGACGTGCTCAACTTCGACCTCATCGTGATGATGCGCCTCACCTTCACGCCCGGCTGCGCAGCATGGATCTACAAGGTGGGCAGGCATGGG…	1812	5.2.1.8	0.2064	verified	verified	verified
490	estExt_fgenesh1_pg.C_590002	ATGGCTTCTACCGCTTCACCCTATCAACTAGGCAACCCCCTTAGCAAGGTTCAGGCGGACGCCGCGGACGGGCAAAGGCAACACGCAGCGTGGAGCCCATACGATGACAACGGCGGAACCGTGGTTGCGGTGGCGGGAGAGGACTACTGCATCGTGGCCGCGAGCACGCGCATGTCCACCGGCTTCAGCATCCTCACGCGCGAGGCGACCATGATGCTGCAGCTGTCGGACAAGGTGGTGATCGCCAGCGCGGGCATGCAGGCGGACCGCAAGGCGCTGCACAAGCTGCTGCAGGCGCTGGACCTTGTGAAGGACGCCTTCGTGTCCGCCGGCGAGCGCGACATTTACACGGGCGACCAGGTGGAGATCCTCATCATCACGCGGGAGGGCGTGCGCCGC…	426	3.4.25.1	1	not verified	verified	verified
491	estExt_fgenesh1_pg.C_70a0010	ATGCAGCCGACGGGGCGCGGTCTGCAGATCAACATCAAGAGTGCTCCGGTGCAATACATTTCCTCTGCTGCCGGGCCGGTCGCGCCGAATGCCGGCGTCGCAGGCGTGCCGCTTGGCGGCGGCCTGGCAGGAACTCCTGCCGCTCCAGTGGTTATCCCGGGTCTGGGCAGCGCCCTGCCCCTGCCTGCCGCGGGGATAGCGGGCACGGCTGGCGCGGCGCCCCCTGGCCCGGCAGCAGGCTATGGGATGGGAGCCGGCGCAGGAGCCAGCGCCGGCGTTGGCGGGAGAAGCGGGATACAGCCGCCGGGGCTTCAGACTGCATCTAGCAGCGGCTATTCTAGCGGCGTGTCAGGCGGTGTGGCCACGGGAAGCGGCGCTGCAGGCGGGGCAGGCGGCGGC…	7461	2.1.1.43	0.2025	verified**	verified	verified
492	estExt_fgenesh1_pg.C_chromosome_100353	ATGGGTTGCGTTAATAGCAAGGAGGGAGAACTCGCTGGCGTCCCGCCAGCGGGCAAGGAGTTTGCAGACCTCAACAACTACGATGCTCAGGGCGTGCTGTCTGTGTACCTGACCGGCGGGCCTCTGACTGCGAAAGACTACAAGGAGCGCCTGGTCTCCTCAGAGGGCACGCAGACCGTGTTTATGCCCCAGTCCGGCTACACAATCCGCTATGCTTTCGTGAGCCAGCGCGGCTATTACCCGGATGCGCCCCACAAAGCCAACCAGGACAGTTTCTGTGTGCACACTTACTTCGGAGGCGATGCAGAACAGTGCTTGTTTGGCGTGTTTGACGGACATGGCGAGTATGGGACGCAGTGCTCCCAATTTGCCAAAGACAAGGTCCCAGAGAACCTGATG…	3219	3.1.3.16	1	not verified	verified*	verified
493	estExt_fgenesh1_pg.C_chromosome_100633	ATGCATCGACAAAGATCTGGACTGGCGGTGATGCTTGCCTTGACAACAGCACTTGCGCTCGTCGGCCCGCCCGCTGCTGCGGCCGCGTCCGGGCCATCGAAGCCCAATCCATCGACGCCCGGCCCGCTCAACGCGCGCGCCAGTGACCCGATGGAACCCGAGCTCGCGGGTCTACGACGACAGCTGGCAGAAACCCAGGCCGCCCTGGATTCAATCGCGACACGCGTGGGGCTGATGAGCCCCCAGGCCGCCGCCACCGGCCCTGCCTCCGGCCAACCCCGGTCCGGCCCCGCGCCCTACACCCGCACCCAGCTGCTTTCCACCCTGTCTGCCGCCGCTACAGCCCCCACTTCGTCCGCTGCTACAGCCGCTGCTGCAGCTGCCGCCAGCTCCGCGGCT…	2415	2.8.2.20	0.0236	not verified	not verified	not verified
494	estExt_fgenesh1_pg.C_chromosome_10617	ATGGCGTCTCAGATGAACGTGCGTCGCAGCGCTGGCCAGCGCCAGTCGCAGCGCTCCGGAGCTGGCCCCTGCATCGTGGCGAGCTACCGTCTCACGCACCACCGCGGCGCTAACGCGACGCCATATGGGCAAGCGTGCCTGGCGATTCGCGTGCAGGAGCAGCGTCGGGAGCAGTCGCTGCTCATGTGCCGGTCCACACCAGTTGAGGCCCCTGCCGCACCCGCGGCGGAGGCACCCACCGCTGACGCCGACCCCGCCTCCATGGACATTCGCGTGGGCAAGATCGTGAAGGTTGAGAAGCACCCAGAGGCGGACAGCCTGTACGTGGAGCAGATTGACGTGGGCGAGCCCGAGCCGCGCACCATCGTGTCGGGCCTGGTCAAGTTCGTGCCAGTGGAG…	753	6.1.1.1	0.9973	not verified	verified*	verified*
495	estExt_fgenesh1_pg.C_chromosome_10653	ATGGAAAATGGTGGCAGCAATGGCGACCAGGAGGTGTCGACCTCGGATGCGGTTGAGGCCTTCCTCGCCGACAGCCCCGTATCGGGAGAGGCGGTTGCGGATTCAGTAGCTGCATTCATCGAGCGGCACAGGAGCAGTGGCAATACGGCCTTTACCGGACGTGCCGGGCCCGGGCTCAGCAGGCCCATAGTGGTGGTGACCTCAGGAGGAACCACAGTGCCCCTTGAACGGCGCTGCGTGCGCTTCATCGACAATTTCAGCGCCGGCACCCGCGGTGCCATATCAACAGAGCGCTTTCTGGAGGCCGGCTACGCGGTCATCTTCCTCACACGCACCGGCTCCCTCCAGCCCTTCTCCCAAATGCTGCCCGCCGCCGACCCGCCGGAAGTCATAGCCCGC…	1158	6.3.2.5	0.9991	not verified	verified*	verified
496	estExt_fgenesh1_pg.C_chromosome_10719	ATGAAAGCCGCTGGCACTGGTCCCGCTGAGGCGGGACCACGTAGCACGCTTCTCGTCGACAAACATGCAACCTACATCAAGTCTTTTTCCCGGCTCTGGGATACCCCCGACAAGCTCGAGTTCGTGGCCACGGAGCACTTTTGGATGAGTGGCATGTACTGGGGCCTGTCTGCCATGTACCTCATGGGCCGGCTAGGAGATATGGACCGCGACGCCATCCTGGGATGGGTGATGCGCTGTCAGCACACGAACGGCGGCTTCGGCGGCAGCGAGCGCAACGACCCGCACCTGTTGTACACGCTCAGCGCAGTACAGATCCTGGCGCTGTATGACAGGCTGGATGACGTGGACGCGGACAAGGTTGCGGCATACGTGGCCGGCCTGCAGCGACCGGACGGC…	1017	2.5.1.60	1	verified	verified	verified
497	estExt_fgenesh1_pg.C_chromosome_110005	ATGTTGCGTACTTCCATCACACAGTCTGCACGCTGTGCAGGCGCCGCCACCACCAGTGGCCGCCCCTTCGGCGCCGCTGCGGCCGCCGCGACTGCTGGGCGCCGGCCTGGCGCCGTGACGGCGGGCGCTGTGGCGGAGGCGGTCCAGACGCTGACCATCACGCGCCCCGATGACTGGCACCTGCACGTGCGCGACGGCCAGCCCATGCGGGACGTGGTTCCCCACACCGCCCGCCACTTCGCTCGCGCCATCATCATGCCCAACCTGGTCCCGCCCGTCAACACCACCCAGGCGTACGGCAAGCGCATCTCGGCGGCTGTGCCGGCCGGTGTGGACTTCACCCCCCTCATGACGCTGTACCTCACCGACCGGACCACACCCGAGGAGAAACACCTGTGG…	1341	3.5.2.3	0.538	not verified	verified**	verified
498	estExt_fgenesh1_pg.C_chromosome_110051	ATGCTTTCTTCAAAGACCTCCATGCTTTCCCTGCCTGGTGCGCGCGTGCATGCAAGCCGTGCCGCAGCTCCACGTCGCCTTGCACTGGCTCCGCGTGCTCTCAAGGTCGGGGACCAGCTGCCTGACTTCAAGCTTCCCTCGGACAACGGGAGCATGATCTCCAGCAAGGACATGGTTCGCGACCACGGCGCGGTCCTGTTCATCTACCCCCAGGCCTGCACCAGCGGCTGCACGCTGCAGGCCAACGGCTTCAAGGCCAACATACGCGCGCTGGCGGACAGGGGGTACGCCGTGTACGGACTCAGCGCGGACGAGCCGGCGGCGCAGGCGGGCTGGAAGGCGGAGCACAGCCTGCCCTTCCCGCTGCTGTCTGACACCGACAAGCAGGTGCTGGGTGCC…	5922	1.11.1.15	0.0348	not verified	verified**	verified*
499	estExt_fgenesh1_pg.C_chromosome_120581	ATGTGCCGAGTGCCAGCAACCGAACTGCTGCAGCGGCTGGTGGCGGGCAAGCGGCTTCTGGGCATCTCGGTGACGCCGCTTTCGGTGGAGGTCGCGGCAGTGGGGCCTCCCTACGTGTCAGGGGCGCTCATACGGACGGGGCGCTTCCTTTCTCCCGAGGAGCTCAAGGTGGCCCTGCTCGAGTCCCAGGCCGACGCCGTACTGCTGGGAGGCTCCGGCGCCTTCCGCACAGACGGCACCACGCAGCTGGGTGTGCGCAAGCTGGTGTCACAACTGCGCGGCCTGGTCTACCACAGCGACTGGCTGCCCAGCCCCGCACTAGTCGGCGCCGCCGCCGGGGCGGCCACTGCACTGGCCACAGCCCCTGTGACTGCGGCAGCAGCGGTTGCCTCCGCGGGT…	2280	5.4.2.1	0.5105	not verified	verified	verified*,**
500	estExt_fgenesh1_pg.C_chromosome_120643	ATGTCCGGCACCGAGTCCCAAAGCAGGACTTTGCTCCTAGTGTCAGCGGGAGCGGTGCTGGGCGGTGCTATTGCGTTTGGAGCAGCATTTGGATTGGCTCATGCTTATAGCAAGCGCCTGGATGCTTTGGAGGAGCAGAAGAAGGGCAGTGTCGGGGCACTGCCGACGCCGCCTCAATCGGCACCTGCAGCTATGATTGCGCGCAAACCCGAACCACAGCTGGTGCAGCCCTACCCGGTCAACGGCAGCGGTCTCAACGGCGGGCTTGTGCAGCCGGTGCCGATGGGCCTGGCACCCGCGCCAAAGCCGCTGCACATGCACGCGCCGGTGCAGGCGGTGCAGGCTGCAGAACACGCGATCATGTCGCCGCGCGTGGCGCACGTCCGCGCTGCTCGGCCG…	2754	3.5.4.6	0.9775	not verified	not verified	verified*
501	estExt_fgenesh1_pg.C_chromosome_120779	ATGGCTGGCCACGCACTTGTTGCCGTCAAATTCGAGGTATTCGGCAGGGTACAAAAGGTTTTCTTCCGCAAGTACACGCAGGCGGAGGCGCAGCGGCTGGGGCTGCACGGCTGGTGCGAGAATACGGCGCGCGGCACCGTGCAGGGCGAGCTGGAGGGGCCGACAGAGGCGGTCCGGCAGATGAAGACCTGGCTGCGGACCACCGGCAGCCCTAACAGCCAAATCGAGCGGGCGGAGTTCGGCGAGGAGGTGCCCCTGGCGGCCTACACACACGAGGAGTTCGGCATCCGGAGACACCACTGA	303	3.6.1.7	0.9967	not verified	verified**	verified
502	estExt_fgenesh1_pg.C_chromosome_120845	ATGGTCGTTGGAGCTACGCATGCGTGGGGCGAAGTCGCGCTGCGAGCAGCAACTGATGCTTGCGACGATGGTAATTGCTACCATAGGTTTCCTTGCATCGAGACGCTGGACCTGCGCGGCGTCGCCGGCCTCGTGCGCGACGACGCGCTTGCAGCGACTCCAAGAATCTCGAAGCTCTCGACGCTAGTGTTGGACAGCTGCCGCCACGTTACGGACGACGGTTTGAAACAGCTAAGCACATCTGTGCAGACGCTCAGCTTGCGCCACTGTTCCCAGGTCACTTGGGGCGGCCTCCGCAACCTCGGGCACCTGCAGCATCTCTCCACGCTCAACATTACTGGCATCAAGCTACAGGGCGCGACGGGAGCGCCACTGGGTGGGCCAGCGCCGCAGCCCGTT…	2793	1.14.11.27	0.2819	verified	verified	verified
503	estExt_fgenesh1_pg.C_chromosome_130193	ATGTGGCCTCGTATGCTCGTCTGCGGTGCCACCCCCCGCTGGAAGCGGTCAAATGCCAGCCCCCCCAGGGACTCAACATCATCGCTTGCCCCCAACTACCAAGCCTTCATCGTGTTCGGGCGACGGCCAAACGGCCGCCTGTACGCGGCCAACGACGGCACAATCAGCGGTGGCGAGCATGCGCCGGGGGCCAGGAGCACGGACGATGAGGAGCTGGCCGAGGCTTTTGAGGAGGATGAGAGCCACAACCTGCGGCCGCGTGCCGGCGCCAGCGACTCGTACAAGGGCAGCCTGAGGCCGGGCGAGATGCTGAGCAGCTTGCTCACCATGGTTCCGGAGCTAGACAAATTCGCCAACGTGGACTTGCAGGTGGTGTTCAACAAGGACAGCAGCCGGGTG…	1218	3.5.1.1	0.986	not verified	not verified	not verified
504	estExt_fgenesh1_pg.C_chromosome_130539	ATGATGCTAAAGCAGCGCCCTCAAGTCGCGAGCGCTGGCCAGTCGCGCCGCGCTACTAGGTCCTGCTCGCGTGTGGTGTGCTCTGCTCAGACTACGATGTCTGGCGAGGTCACCATCCGTCGTCGCCCCCCTCACGGACTAGAGACCCAGCCATGCGGCCCGCACGCCTTCCGTGTGGGTGGTCTGCCTGATGAGAACAAGCCCCAGAATATCCTGGAGGAGATCGTCTGGTGGAAGGCGCGCGAGGTGGAGGTGATGCGCGACAAGCAGCCCCTGGCGCTGCTGCAGGGCCTAGCAAAGAAGATGGACCCGCCGCGCGACTTCCGCGCCGCTATTGCGGCCAAGGCCAAGGAAACGGGTCGCCCCGGCCTGATCGCCGAGGTGAAGAAGGCCTCCCCG…	1023	4.1.1.48	1	not verified	verified*	verified*
505	estExt_fgenesh1_pg.C_chromosome_160019	ATGGCGTCCGTAGCTGCTGCTTCGTTTCCCTCGGCTGCTGCTGCGGCGGCTGCTACAGCCGCGTCGCCCGGCGGCGCGCCGCGGGACCCGGCGGCCCTGTGGCGCCAGATCGCGTCAGTGTACGACAAGGCCCAGGTGTCGGGCGCGTGCAGCAAAACCGACACACAGGTGGAGATGTGTCGGGATGCGGGTCTGGGTGTGGAATTTGTGTTGCGGGTGGCCACGGCGCTCAAAGCCAAACCCAATGGGCCGCCGCAGCCCGCGCAGGACAAGGCCGCAGCCGCACCATCTGCGCCCGCGCCCGCGCCCTGGCGCAACCCCTTCTCGCCGCCCGAGCCCGAGCTGACGGTTGGGCCGCTGGGCCCCACTGGCACACACACCGCCGTGCTCAACAAGTTC…	1758	2.7.7.53	0.9516	not verified	verified*	verified*
506	estExt_fgenesh1_pg.C_chromosome_160544	ATGCATCGAACGCGTAGCTCGCCACTTGAGGCGTGCAGCAATGGGGGTACGAGCGAGAAGGTAGCGCTGCTGGTAGAAGAGGAGCCCGTCAAGCCATCGCCTGAGGACCCGGCCGAGCTCGCCGCACAAGCTAGCGCTGCCCTGGAGGCGTCTAGGCGTGCATTTGCCTGTCGCGTGGTCGCTGGTGGCCTCGGAGTGCTCTTCATCGTCCTCCTCGCGTGTCAGGGCCTGAATTCGTCTACATCTCCTGATACAGCCCGCTCCTTCAGCTCGCACTGCCTGTCCAGCTCGGGCGGAGGCGTGGTTGGGCCGCGCGGCAGCCTGCTGCATTTCGACCCCAGTTGCACGGTGGAGCTCAGGGAGTACTTTGACGGAGCCTACTTTGCCGAGGTGCGCCGC…	1323	3.1.3.2	1	not verified	not verified	not verified
507	estExt_fgenesh1_pg.C_chromosome_160623	ATGGCCACCTCGCTGCTCCTCAACTCTGGCCATCACATTCCCTCAGTGGGGCTAGGCGTGTACAAGTCGACCCCTGGTGAGGAAACGTACGGCGCCGTACTGTCAGCGCTGCGGCTGGGATACCGCCACGTTGATACGGCACAGGTGTACGGCAATGAGGCCGATGTGGGTCGGGCGGTGCGGGACAGCGGCCTGCCGCGGGACCAGGTGTACGTGACCAGCAAGCTGTGGCGAGACGCGTACGGCTATGACAGGGCCCTGGCGGCTGTACAGGACAGTGTACGGCGCAGCGGCCTGCCGTACCTGGATCTCGTACTGCTGCACTGCCCCGGCGAGCCGGGGCCGCGCGAGGGGGCGTGGCGGGCGCTGGAGGAGGCGGTGCGGCAGGGCCTGGTCCGC…	825	1.1.1.283	0.9976	not verified	verified*	verified*
508	estExt_fgenesh1_pg.C_chromosome_160649	ATGGCACCGCAGCCGGAGGCCCAGTATCGGGTAGATCCCGATGGCGTGGCGGTCATCACGCTCAACTACCCGCCGCTGAACGCGCTGCATCCGCTGCTGCTGCGCTCGCTGTTTGAGGCGCTGCGCCGCGCGCACGCCGACCCGGCGGTGAAGGCGGTGGTGCTCACCGGCGCAAACAACAACTTCTGCGCCGGCTTTGACATCAGCCAGTTCCAGAACCCGGACGCCGGCAGCGGCGGCGGCATCGACAACTCCATCAACGATGCCATCTGCAAGTACCTGGAGGGCGGCGCCAAGCCCGTGGTGGCGGCCGTGCAGGGCGTGGCGCTGGGCGGGGGGCTGGAGGTGGCCATGGGGTGCAACGCCCGTGTGGCGGTGCGCGGCACCAAGCTGGGTCTG…	2205	5.3.3.8, 4.2.1.17	0.971	not verified	not verified	not verified
509	estExt_fgenesh1_pg.C_chromosome_170409	ATGACCACCGTCAAACTAAATGTCAAGTGGGGCAAAGAGTCATTTAATGACATTGAGGTGGATCTGTCCCAGCCGCCCCTAGTTTTTAAGGCCCAAATATTTGCCCTGACCGGTGTGCCGGTCGAGCGCCAGAAGGTGCTTTTGAAGGGCGCGCAGCTTAAGGACGACGACTGGGGCAAGGCCGCTCCTAAGGATGGCATGACCATTATGCTGATGGGCTCAGCGGAGGCGGTTTCGGTGGAGGCGCCGAAGAACGCCCCGAAATTTGTTGAGGATCTGCCCGAGCAGGAGCAGGAGCACCTGGACACCAAGCGATTTGGTGCCGGGCTGCACAACCTGGGCAACACCTGCTACATGAACTCCACGCTGCAATGCATGTTCGCGGTGCAGCCGCTGCGC…	1548	3.1.2.15	0.9994	verified*	verified	verified
510	estExt_fgenesh1_pg.C_chromosome_170439	ATGGTCACCAAATCGACCTTGGCAGCGCTCGCGCTGCTCGCCGCCCTCGCGGCGGTGACAGCGGTTCCGACGAAGGAGACTCTCACGCCTTCGCTGCTGCTGTCGCGCGCCCAGGCGATTCAGAACTGGCTGGTGGAGACCCGCCGCACGCTCCACAAGCTGCCCGAGCCGGGCTTCCAGGAGTTTAAGACGCACAGCGCCATCCGGCGCGTTCTGGAGGCGCACAACATCCCTTACAAGTTCCCGTACGGCAAGACTGGCATTGTGGCCTTCATTGGAGAGGGCAAGCCCGTGGTGGGCCTGCGCACGGACATGGACGGGTTGCCCATCCACGAGCCAGCGGGCGGCTCGGGCGGCGCCGGCGGCTTCCAGAGCGAGAACGAGGGCTGGATGCATGCG…	1434	3.5.1.32, 3.5.1.-	1	not verified	not verified	not verified
511	estExt_fgenesh1_pg.C_chromosome_20249	ATGGCGGCCGAGTCAGCCTCGCCGCTGCAGTACCAGTCGGGGTTCGGCAATGAGTTCTCATCAGAAGCGCTGCCGGGAGCACTACCGCAGACACAGAACAACCCCAAAACATGCCCTTACGGCTTGTACGCTGAGCAGCTGAGCGGCACGCACTTCACCGCGCCACGTGTGCTCAACCGGCGCTCCTGGCTGTACCGCATCCGGCCGTCCGTCACGCACGAGCCCTTCCACCCCATCAACTTCCCAAACGAGACCCTTACTGCCGACTTCACGGGAGGCACAGTGACTCCCAACCAGCTGCGCTGGCGGCCCTTTCCCGTGCCCAGCGAGCCCGTGGACTGGGTGCGGGGGCTGTTCACGCTGTGCGGCACCGGCAAGGCCGCCACCAAGGAGGGTTTC…	1545	1.13.11.5	1	not verified	not verified	verified
512	estExt_fgenesh1_pg.C_chromosome_20261	ATGCTGCCCCGGCCACTTGCTATTAGCGCTCAAGTACTGCAACGCGCCGCACGGGCCACCACGACGGCCCCCACCACTCAGGGGGGCTTGAGGGGGCAGCATGCTGCAAGCACGATGCAGCAGAATGGGACGTTCGCCAGCTATAACCAGACCTCGTCCTCGGGGGGCAGCAGCGGCAGCAGTAGCACACTGCAAGCCTTCTTCTCATCAGCCAAGGCAGCGGTGCTGCGTGGGGGGCTCAACGAGACCAACACGGAAACTGTCAACAGCCTTCTTAGGCTAATGAGCCACATCAGCCTGGAGGAGCTGGGCCTGGATCCCGACATGGTCCAGGACCCCTTCCTGGGGGCGCTCAAGCTGCACCTGCGCGACAGCCGCATCAAGTACATGCGCATCTAC…	1059	1.13.11.19	0.9282	not verified	verified*	not verified
513	estExt_fgenesh1_pg.C_chromosome_20535	ATGGGCGAGCACCAGATAGGAGCGCCCACGGAGCTGGATAAGCTCGACGCTGGTTTCAGAGACAGCCGGAAGACATGGCTGTGCGTTGGGAAAGCCATTTTCTGGCCCATCATCCTGCTTGTGCAGGCTGTGTGGATTTACTTCTTCGGTTGCCTCTTCGCGTACGGGAAGCGCCTTGGGCGAGGGGTGCTATGTGGACTCTGCGTGTGCTGCAGTTGCACATACAAGGACAAGAAGTTCCCACCCACACACGCTGCCATCGGTGCATGGGAAAACAAGTCTCCGGAGCAGATCGATAGCGAAATTAAATGGCGGCGGATTGGTGACATTGTGGCGGCGGGCGGCAAGAGCGGGGCCAAGCTGTTCGCAGGCAAGATTGAGCCGGCGGACATCTGCCAG…	1386	3.4.22.53	1	not verified	verified*	verified*
514	estExt_fgenesh1_pg.C_chromosome_20584	ATGAATGCATTACTGCTGCGGAATTTGGGCGGGCTGCGGCGAAGCAGCTCGCTTGTGTCTTTTGCCGAATACAAGCAATCCGAGGCGTCAAACCCCCAGATGTCCTCAGTTACGTCTGAAGGGACGCTGCTCGAGTACGAAACGCTGGAGCTACGCATCCACCCGCCAAACGTGGTTATTGACAACGAGACATACGAGGATGTCACAGTGATTACCATCGACAGCGCGAACCGGCCTGGGACGCTTATCGAGGTGGTGCAGTGCTTGACCGAGCTGGGCCTCAGTATCCGGTGTGCCCGTATCTCCTCCGACGGCGGCTGGTTTGTTGACGAGTTCTTTGTGACGGAGACGCCCAAAGGCAAAATCCTTGACCAGCGCAAAATCAACATTATCCGCAAG…	2646	2.7.7.59	0.9116	not verified	not verified	not verified
515	estExt_fgenesh1_pg.C_chromosome_20666	ATGGCCGGCAGGGCAACCACCGTTGGCGTTATCGGTGGCGGCTCATGGGGCACTGCTCTGGCCATCCACTGCGCGCGGCGCGGCCACGACACTGTGGTCTGGGCCCGTGGCGCCGCCACAGTGGAGGCGATCAACAGCCGCCACGAGAACACAGAGTACCTGAAGGGCCACCCCTGCCCGCCCAGCCTGCGGGCCAGCAATGACCTGGCAGAGGTGATCACCCGGAGCGAGCTGCTGCTGATGGTGGTGCCCACGCAGTACATCATACACACCCTGGGGGAGGCTGCCAAGCTGCTCCAGCCGCACCAGATCCTGGTGTCCTGCTCCAAGGGCATCAGTCTTGACAGCCTGGAGACGGTGGCGGAGCTGCTGGAGGAGCGCGTGGTGCCGCCCGAGTTC…	1422	1.1.1.94	1	not verified	verified*	verified*
516	estExt_fgenesh1_pg.C_chromosome_30205	ATGATCAAGAGCGTTCTACTCGTTTTCGCCATGGAGGCTGAGGCGCAGCCGCTCATCCAAGCTCTTGGCCTGAAGGAGGATGTGCCGGCAAAGATCGTCGGTCCCGCGCCCTGCGTGACCTACTCTGGCGAGCACCAGGGGCTGGCTGTGCACGTGGTGTGGAACGGCAAGTGCAAGGACCACGGCGTTGACAACGTGGGCACCGTGCCCGCCTCGCTGTCCACCTACCTGGCTGTGCTGGCCTTCAAGCCCGATGTGGTCATCTCTGCGGGTACCTGCGGCGGCTTCAAGGCTCAGGGTGCCGCCATCGGTGACGTGTTCCTGGGCAGTGCCGTGATCAACCACGACCGCCGCATCCCGCTGCCCGCCTTCGACAAGTACGGGCTGGGCCACGCAGCG…	732	3.2.2.9, 3.2.2.16	1	verified	verified	verified
517	estExt_fgenesh1_pg.C_chromosome_30230	ATGATGCTCGCGCGTAGCTTCCCCTTGAAGTCGAAGTTCTGCCCTTCTCGTGCCCCGGCTCACCGCTCTCGCTTTACGTCCACCGCGATGGCCGCACTGAACTATGCGCGTCCGATTGAGCTGAACCCGGCGGGAGAGCACAAATCAACCATGATTATGCTGCACGGGCTTGGTGATACTGGTGATGGCTGGAGCGACATCGGCTACATGTACAAGTCGTCGCTGCCCAACACCAAGTTCATTTTTCCGCACGCGCCGCGCCGTCCCATCACCATCAACTTCGGCATGAGCATGCCGGGATGGTACGACATCGCCAGTCTGGAGGAGGTGAACCGCAGCGAGGACGCCGAGGGGCTGCAGGAGAGCAAGCGCTACATCGAGGAGCTCATTGCCAAGGAG…	831	3.1.1.1	1	not verified	verified	verified
518	estExt_fgenesh1_pg.C_chromosome_30302	ATGATGGCGACCGGCTCCAAAGTCACTAGAGAATGGTTCCCGCCGGCGGCCGAAGGCGCCCAGACGGCTCCACTTATGCTTTACAACAGTTTCGTTGACGAGAAGGTGCCTTTCGTGCCGGCAGCCGGGCCCACGAGCAAGCAGATCACTTGGTATGCCTGCGGGCCGACCGTCTATGATGTCGCGCATATGGGACACGCACGCAACTATTTGAGCTTCGACATCGTGCGGCGCGTCCTGGAGGACTACTTTGGCTATAACTGCCTTATGGTGATGAACGTGACGGACGTAGACGACAAAATCATTCTCCGCGCCCGGCGCAACTTCCTGCTGGCCCAGTACAAGAGCTCGGGCAAGAGCGCGGAGGAGGTCAAGGAGTTTACCATCGAGGCAATCCAG…	2583	6.1.1.16	1	not verified	not verified	not verified
519	estExt_fgenesh1_pg.C_chromosome_40073	ATGCAAGTTGCCCACCGGCAAACCGCCGGATCATGCCTTCGGTCTCGCTCAGCTACTTCGGGGCGGCGGGCGGTGCCCGTGGCGTCCCAGCGTCCCTCGTCGGCGCGACCGGGCCCATTGTGCAAGGCAGCCGAGCAGCTGGTTGGAGTGGGTAGCAGTGTTCCCGAGACCTTTTTGACGAATGATGACTTGGCTAAGCTCGTGGACACGAACGACGAATGGATCGTGACGCGCACCGGCATCAAGAAGAGGCATGTGTTGGGCAAGGGCGAAACGCTCGTGCAGCACGCGGTTATTTCCTCGAAGCGCGCACTGGAGATGGCGGGTGTGGACGCCAAGGACGTAGATCTTGTGCTTTTTGCCACCTCGTCACCGGACGACGTCTTCGGCAGCGCTTGC…	1125	2.3.1.180	1	not verified	verified	verified
520	estExt_fgenesh1_pg.C_chromosome_40165	ATGTCTTCTAACGCCATCTCATACACCGAATGTATAGCAGCATTAGATCAAGGCACACAATCCACTCGAGTCTACATTTTCGACAAGGAATGCAACGTCCTGGCCTCGCACCAGGCGGAGCTCCCGCAAATCTATCCACAAGCAGGGTGGTGCGAACACGACCCACTTGAGATTTGGCGCACGGTGCTGCAATGCATCAGCCAGGCTTGGGAGTCGGCTCAGCAGCACGTGGTGTCCAGCGGGCGGCCGCCGCTGCGCATGCTGTCGCTGGGCATCACCAACCAGCGTGAGACCACGGTGGTGTGGAGTCGCTCCACGGGCCAGCCTCTGCACAACGCCATTGTGTGGCTGGACAACCGGACCAGCGAGCTGTGCGAGCACCTGTCGCGGGTGTTTGGC…	1968	2.7.1.30	1	not verified	not verified	not verified
521	estExt_fgenesh1_pg.C_chromosome_50008	ATGGCGGATCGCCTGGACCCGCCTGCCGACTCGGAGGAGGCAGGCGGGCTGCTGGTGCGCCCGGAGCGCCCGGTCTTCAAGGCCCCGGCGCCCCGGACCTCCATGCTAGGCCTGGACAAGTTGGCGGCTCAGAAGCGGGCGGAGCTGGCGGAGCGCGAGAGCAAGCGCGTGAAGCTGTCCTACGAGGAGGACCCGGACGCCAGCAACCCACAAGCGACTGCTACTGCTACTGCTACTGCTACTGCCAGCGGGGGCGGCGGCGGCGGCGGCAGTAGCAGCACCATGCCGCCGCCTGGCGGCGAGCGGCGCTTCCGCGGCCAGCGCACAGAGACGCCGTCACACCCGGGCGGCGTCAACTCGGCGGCGCTGGAGTCTCTGGCGGAGCATAAGGAGCGCCAG…	2919	3.6.1.15	0.11	not verified	not verified	not verified
522	estExt_fgenesh1_pg.C_chromosome_50132	ATGGTCAATTGGAATAGTATTGGTCACTTTTTCGTTTATGAAGGATACCTATGGGACTGGCTCACAGCGGCGGTGGCCATCGTCATCAACCTGGTGGTCCCAGCACAAATCGACCCGCTGAACCGCGTCTATATGCCAAATGACCCGACGCTATCGTACCCGCTGGAGGATTCCTCCGTGCCCACCAGCGCTCTGTACGTGCTGGTGTTCGTACTGCCGGCGGTGGTGTTCGCGGTGGCGGCCTGGGTCAAGCGTTGGACGGTGCCGAGCTGGGCGTTCGTGGACTGGCACCACGCCGCGCTCTCCATAGCAGAAGGCTTCGCATTTACCACGGGCTTCAAGCGCTGGATCAACCTGGTGGGCAGGTACCGTCCCAACTGGCTGGCCACGCTGCAGGCT…	978	3.1.3.4	1	not verified	not verified	not verified
523	estExt_fgenesh1_pg.C_chromosome_50213	ATGCATTGCCAAGCAGCACGGGTGTCAACGGGGCTGGGCGCCCTCACGACATTCGGCGGGCGCGGCGAGCTGGCGCTTGAGAAGGCGCATTTGCCGGCCTCGCTCAAACGTTTCATAGAGCTGGTACCCAAGGCCGAGCTGCACGTGCACGTGGAGGGCGCGCTGGAGCCGGAGCTGATGCTGGCGCTGGCGGCCCGCAACGGCCTGCCGCCGCCCTACCCCTCCGTGGAGGCCGCCAGGTGGGCCCTCAATGTGTTGCACGTGCGGCGAGTAGACCATGGCGTCCACAGCCTGGAGGATGCCGCGCTCATGTCTTTCCTCAACGCCAGCCGCACCCCCCTCACCGTGTGCCCCCTCAGCAACCTAAAGCTCAAAGTGTACGACGGGCAGTTGGAGGCG…	681	3.5.4.4	1	verified	verified	verified
524	estExt_fgenesh1_pg.C_chromosome_60128	ATGGCAGCTTTGGGCAACGGTTCGCAGCACACAGCGCTGCGTGCTGATTACGATTTGGAGGATGAGGACCGCTTCTTCATCAGTGGCGTGGAGAAAGCGGGGGCAAAGCGGAACACCTATGAACTACAACTCAAGCGAAAGAAACTCATCGTTGGCCTCGGCATTTCCATTGGCGTCGTGGGACTGGTCGCGCTTATTCTGGGGTTAGCATACGGCCTCAGCCGTCGTAAGCTGGACTACGTGTGCCCCCGCACCTACGACGCCTCCAAGACGGACCTGGTGTTCTTCGTGGTGGGCGACTGGGGCCGGGCCGGCAATGACAACCAGCGCCGCACCGCTCGGCTCATGGCGGACGTGGCGGGCTGCATGCCGCCCGCCTTCGTCGTCAGCACAGGCGAC…	1308	3.1.3.2	1	not verified	not verified	not verified
525	estExt_fgenesh1_pg.C_chromosome_60190	ATGACTGCCTCTGGAGCCGTCGCGCTCGCCGATTATGACATGATCATGCGGGGCATCGGTGCAGGGCACGTCATTCTGGCAATCCTTTACTTCAAGCATGCGACCGCCCGCGCAGAAAAGTCAGCTACTGGCCGACTTGTTGCAGCACTATTTACATTGCAGCATCAGGCGCTGCACAAGATCCTGTTGGCATGGGACTACTTCGACCTGTGGGGCAAGGTGGACGAGGGCGGCGGCGTGTACGAGGAGCTGCGGCCCGTGCCGCAGACCTTTGCAAACATAAAGGAGTACGTGTCGGTGATGGAGCCGTTGCTGCTGGAGGAGTGCTGCGCGCAGATCATGCGCGGCGTGGAGGAGGGCGAGGTGATGACGCCGCACCCCACGGTGGTGGCCAACTCG…	3522	2.7.7.48	0.203	not verified	not verified	not verified
526	estExt_fgenesh1_pg.C_chromosome_60321	ATGCTGAAGGGGCTGAACCTGGAACGTAACAAAAAGCCGCTGGTTTACGTGCTGAGCTCACGCTCGTGCGCGGATTGTCGCGAGTTTATGAACAGCTGGACACGGATAGCCCGCGTCACGCTGTCATCACTGACCGCCCAGTACCTGGCAGTGCTAGCGCTGGACGACTACGTCCTGGACCTAGGGCCGGAGTTGTCGCCGCCTAATGGCGACTACCTGCCGCGTGTGTTCTTCGCGGACCCGGACGGCACGCTGCGGCTGGAGGTGAGGAACCCCGGCAGCGACAAGTCCGCGCCCTACTACTACTCCTCAGCGGAGGAGGTGGTGGAGGCGATGCGGCGCTTTCTGCAGCAGCACCAGGAGGACGTGGGCACGGCCGCCTACCCGGCAGACCTGCAG…	414	1.8.4.2	0.9952	not verified	not verified	not verified
527	estExt_fgenesh1_pg.C_chromosome_80062	ATGCCGCCATACGGCGAGTGTGACTATTGGGATGAGCGCTACACGCGCGAGCCCGCGGCCTTCGACTGGTACCAGGGTTACTCAGGGCTGAGCGCCATCCTGCGGCATGTCTTCCCGCTCGACGCCTCGCTCCTGCACTTGGGCGTGGGCAGCTCGCGGCTTCAAGAGGAGATGGCGCGGGCGGGATGGCAGCACATTGTGAACGTGGACTACTCCAAAGTGGCCATCAAGCACATGGCGGAGCTGCACAAGAGCCTGCCGCAGCTGGAGTACCGCGTGGCGGACGTCAGGTCCATGCCCGAGTTTGCGGACAAGTCCTTTGACGGCGTGCTGGACAAGGGCACGCTGGACGCCATCCTGTGCGGCGAGGGCAGCGCCGTGCACGCGGCCGCCATGGTG…	963	3.4.24.71	1	not verified	not verified	not verified
528	estExt_fgenesh1_pg.C_chromosome_80249	ATGGGTGGCGGACTTTCGGTTCTGCGGGGCGAGGAGACCCCCGACTACTCTATGGAGATTCAGTTGAAGGTGGAACTGCAAGTGGAGGACATTATCGCCACGGCGCAGGCCGCTGGCCGTGCTATTCTGCAGATCTATAACAGCGAGGCGTCGACATGGGAGGTCCAAATGAAGAGCGATGCATCGCCTCTCACTCGGGCGGACCGGGAGGCGAATGCCATCATTTGCCAGGCGCTGCAGAACATCTCCCCGCACATTCCGATCATTTCGGAGGAGAACAAGCTGACGCCGCACGCTGTGCGCCAGAAGTTCCAGTACTACTGGCTGGTGGATCCGCTGGACGGCACCAAGGAGTTCCTCAAGCGCAACGGCCAGTTCACGGTCAACATCGCGCTCATG…	921	3.1.3.7	0.9978	not verified	not verified	not verified
529	estExt_fgenesh1_pg.C_chromosome_80303	ATGGCATCAATAGACTACGACGTTGTAAAGCGGGCCTCGTCCGGGTACCCGAAACCCGCGACCTTTCACCCTTCGTATGGCACCGCGGGATTCCGCACCAATGCTGACGTCCTGGCATCGACAGTCTTTCGGTGTGGCCTGCTCGCCGCGGCACGCGCGCTGCTACTCGGGCAACACACGGGCATAATGATCACCGCCTCGCACAATCCTGTTGAGGACAACGGCGTAAAGATGGTGGAGCCCGACGGGGGCATGCTGCCGCAGGCGTTCGAGCCGATAGCGACGGAGCTGGCAAACTGCACCTTGGACGCGGAGGTGGCGAGCGTGCTGCGGGACCGGGTCATGGCGGCAAACGCTGTGTCCGCGCATGGCGCCCACACAACAGCGCCCGTTGACCGC…	1596	5.4.2.3	1	not verified	not verified	not verified
530	estExt_fgenesh1_pg.C_chromosome_90147	ATGGACGCGGGTCTTCCGCCCGCGTCGTCAATGCGCTTCTCGCTCGCTGAGGCGCAGCCGCTGCTGCAGTCATCCACCCTCCTTCCCCCTCAGCACTTTTCGGGGAACCCACTCGACCGCACATACGATAAGCGGCGCAAGTTTGACGGCACCTCCAAGCAGGAGGAGGTGAGCCTGGTGGTAGTGGCGGCGCGGGAGGTGTGTATCCGGGAGTCGCCGGGCGCTGGCGGCTCGGCGTCCTCCCAGAGCGGTGCCTTCGGCGGCGCAGGGGCCGGCGGCCAAAACACCAGTGCCGGCGGGGCCAGCGTTACGGCGGCAGCGGACCTGCAGGCGCTGCTGCTGAGCGCCACCGACCCGGAGCTGGACCTCAACAGCGAGAGCATCTGCCTCACATGGGTG…	1392	3.6.1.22	0.9993	verified	verified	verified
531	estExt_fgenesh1_pg.C_chromosome_90404	ATGGCAGCGCAGCTGCTGCGACAGGGTGGTCTCTCGATTGCCGGGAAAACGGACGCGCGAGCTTGCGGTCACCGCATAAGGGCAGGAGCACCGGCAAGGCGTTTTGGGACATCACATGAGGTGGAGGTGGTATCCAGCTGGGCCAGGCGACCGACGCAGCAACATGCTTCATCAATCAAACACGAAGAGGGCAGCGGAGCTTCAAGCGCCCTGAGCGCTGTGTATGCGTTCAGCAGGCCCCACACAATGATAGGCACAACACTGAGCGTTGTCAGCATATCGCTGCTTGCTCTCGGAGGAGCGCAGCCTGGGGGCGCCGCAGCCGTGGCGTTAGTGCAGGCGCTGGCATCGGCCCTCCTTATGAACATCGCCATTGTGGGCATCAACCAGCTGTACGAC…	1314	RXN-2541	0.9247	not verified	not verified	not verified
532	estExt_fgenesh1_pm.C_110016	ATGGCCGCCACCATGCTCCGCTCCAGCACCCAGTCGGGCATTGCCGCTAAGGCCGGCCGCAAGGAGGCTGTCAGCGTCCGCGCGGTCGCCCAGCCCCAGCGCCAGGCTGGTGCTGCCAGCGTCTTCTCCTCGTCGTCGTCGGGCGCTGCTGCTCGCCGCGGGGTCGTCGCTCAGGCCACCGCTGTTGCCACCCCCGCGGCCAAGCCTGCGGCCAAGACCAGCCAGTATGAGCTGTTCACGCTCACCACCTGGCTGCTGAAGGAGGAGATGAAGGGCACAATCGATGGCGAGCTTGCGACCGTCATCTCGTCGGTGTCGCTGGCCTGCAAGCAAATCGCGTCGCTGGTGAACCGCGCTGGTATCTCCAACCTGACCGGTGTGGCTGGCAACCAGAACGTG…	1248	3.1.3.11	1	not verified	verified**	verified*
533	estExt_fgenesh1_pm.C_130018	ATGCTTCCAGCGCTGACCGGAAAGCTCCTCAAGCAGGCTACTGGGAGCCTTGCTGCCCTATCACAATGCCAACAGCTGCGCTTCTTCAATGTGCATGAGTACCAGGGTGCACAAATCATGAGCAAGTTCGGCGTGAACGTGCCGCCGGGCATTCCAGCGACCACCCTGGACGAGGTGAAGAAGGCCGTGGACCAAATGGCGGACGAGAAGGGCGAGGTGGTGATCAAGAGCCAGATCCTGGCGGGAGGCCGCGGCCTGGGCAAGTTCACCAACGGCCTGCAGGGCGGCGTGCACATCGTGCCCAAGGCCAAGGCGCTGGAGCTGGCCAAGCAGATGCTGGGCGCCACGCTGGTCACCAAGCAGACAGGGCCGGCCGGCAAGCCCGTCAACACGCTGCTG…	1266	6.2.1.4, 6.2.1.5	0.9984	verified	verified	verified
534	estExt_fgenesh1_pm.C_150006	ATGGCGCGTACTGGCGCTCTACTCCTGGTCGCGCTGGCGCTTGCGGGCTGCGCGCAGGCTTGCATCTACAAGTTCGGCACGTCGCCGGACTCCAAGGCCACCGTTTCGGGTGATCACTGGGACCATGGCCTCAACGGCGAGAACTGGGAGGGCAAGGACGGCGCAGGCAACGCCTGGGTTTGCAAGACTGGCCGCAAGCAGTCGCCCATCAACGTGCCCCAGTACCAGGTCCTGGACGGGAAGGGTTCCAAGATTGCCAACGGCCTGCAGACCCAGTGGTCGTACCCTGACCTGATGTCCAACGGCACCTCGGTCCAAGTCATCAACAACGGCCACACCATCCAGGTGCAGTGGACTTACAACTACGCCGGCCATGCCACCATCGCCATCCCTGCCATG…	1134	4.2.1.1	1	not verified	not verified	not verified
535	estExt_fgenesh1_pm.C_210005	ATGGCTCTACGTAGCGCTTCGGGGCTTAGCCTTGGAGTCGGGCGGCTCTTGCCTTGCCTGAACGCGCAGCTCTCTCGGGAGCTGCAGGCTTTCGCTGCGCCCAGCCGCGAGGAGCAGCAGGGCGATGTGTCTGCTAAGAGCCCCGCGCAGCTGCAGCAGTACGTGCGCGAGCACGCAAACGCCGCGACGTGCAACAAGCTTGGGCTTGGCTTTGCGGCACAGCTGCTCGGCACGGCCGCGCAGCAGCCCAGCACCTCCGCGGTGGCTGCCGCAACCGCTGCCAAGGCAAGCTGCGGCCCCGTGCTGCCCGCCCGGCCCACTCGCCGGCCCCTGCTACCCGGCATGCACCGCACGCCCGGCTTCGCGCTGCCGATGCAGCAGTCGGTCCGTGGCTACAAC…	840	1.6.5.3	0.9976	not verified	verified	verified*
536	estExt_fgenesh1_pm.C_220024	ATGTTGCAGCGCCTGCGGTTGAGTCGGCTGGCTGGTCGCGTTGCCGCCAGCCACTGCATTCCTGGTCTTGTGGCAAGCGCCCACGGAGGCAGGCAGCGGCCAGCGGTGTATGCTAGCACGGTGCCGGCGCGGAGCGGTCTCAAGTCGGAGCGGCGAGGGCCCGCCTCGCGGCGGGCACGGTACGTGCCCACCAGTGCGGTCGCAGCGTCAGAGGCACCGGAGGCCAGCAACGAGCCCAGCACGTCGGCCCCCAGCACCATCTACAGCCGGCCCGACCTGTATGAGGTCGCCTTCAGCTACCGTGACTTCAAGGCGGAGGTGAAGTTCCTGCAGGAGGTGTACAAGCAGCACAACAAGCATCAGCTGTCCTCCGTTCTTGAGCTGGGCTGCGGGCCCGCT…	1059	2.1.1.20	0.9991	verified	verified	verified
537	estExt_fgenesh1_pm.C_220036	ATGCCCACTGCATCCACAGTGAAGATTGCTGGTGCAAGCGCTCTAGCAGCTGCCATGCTTGCGGCGGTCAGCAGGCCACGCGCGGTGGGGCGACTGGTGCGGGGCATTGTGACACGGGCAGCGGGCGGCCCTGTGTACACGCCCCTGCCGCCTCCCCAGAAGGTTAAGGTGGCACTGTGTCAGCTGCACGTGACCGCGGACAAGGAGCAAAACCTTAGAACAGCCCGCAAGGCGATCGAGGACGCGGCCGCCGCCGGCGCCAAACTGGTTGTCCTGCCCGAGATGTTCAACTGCCCCTACTCCAACGACTCCTTCCCCACCTACGCCGAGGACATTGAGGGCGGCGCCAGCGGCAGCGTGGCAGCGCTGTCGGCGGCGGCCGCGGCGGCGCGCGTGACG…	993	3.6.1.29, 4.2.1.84	1	not verified	not verified	not verified
538	estExt_fgenesh1_pm.C_270009	ATGCGCAGTGTTTACTCTCCTGCCGCGGAGATGCCCGCTGGCGTCTCTATGCGGGCGCCTGTTCCCGCTGCTCTTAGGTCAGCGGCCCGCAGCGGCCTGCACCTGCGCAATGCGTCTTTCCACACGCACCGGCCGAGCGTGGTGGCCCCGGCGGCTGCCAAGGACCTGGAGCCCACTTCTGCGAGCAGCAACGGAGCCCCCAAGAACAACGGCGTGCAGTTCACTAAGCTGTCGACCACTGCCGTCCACGGCGGCGAGCGCGGTGGCCGTCCCCGCGTGGCCGACGCGCTGACCACGCCGATTGTTCAAACCTCCACCTATCACTTCCGCAACACTGCGGAGCTGATTGAGTACAATGAGGGTCGGTTCGATTCGTATGAGTATGGGCGCTATGGCAAC…	1401	2.5.1.48, 2.5.1.-	0.9986	not verified	verified	verified
539	estExt_fgenesh1_pm.C_380011	ATGACCGGCGATAATTATGCTGCATCGTTGGAGGACATACAGGCAGCGCAAAAACGAATCGCGCCCTTCGCACACGTCACATCAGTCCAAACATGCTCTGCACTGAACGAGCTAGCCGGCGGGAGACAACTATTCTTCAAGTGCGAGATATTTCAGCGGACGGGCGCGTTCAAGTTCCGAGGGGCGTGCAACAGCGTGCAGCTGCTGAGCGACGAGGAAGCCAAGAAGGGCGTTGTCACGCACAGCTCCGGCAACCACGCCGCGGCGTTGGCGCTGGCTGCCAAGCTGCGCGGCATCCCCGCGCACATAGTGGTGCCGCACACCACGCCGCAGTGCAAGGTGGACGCGGTGCGGGCGTACGGAGGCACGTTGTACTTCTGCGAGCCCACAGTAGACGCC…	1023	4.3.1.16	0.999	not verified	verified*	verified
540	estExt_fgenesh1_pm.C_580004	ATGGCCCTGATGATGAAGTCGTCGGCCAGCCTGAAGGCTGTGTCCGCTGGCCGCTCTCGCCGCGCCGTCGTTGTGCGCGCCGGCAAGTACGATGAGGAGCTGATTAAGACCGCTGGCACCGTTGCCTCCAAGGGCCGCGGTATCCTGGCCATGGACGAGTCCAACGCCACCTGCGGCAAGCGCCTGGACTCCATCGGCGTGGAGAACACCGAGGAGAACCGCCGCGCCTACCGCGAGCTGCTGGTGACCGCCCCCGGCCTGGGCCAGTACATCTCCGGCGCTATCCTGTTCGAGGAGACCCTGTATCAGTCCACCGCCTCCGGCAAGAAGTTCGTCGATGTGATGAAGGAGCAGAACATCGTGCCCGGCATCAAGGTCGACAAGGGCCTGGTGCCCCTG…	1134	4.1.2.13	0.9982	not verified	verified*	verified
541	estExt_fgenesh1_pm.C_650001	ATGGAGCAGGTGGAGGCACAGGCACGGGCGCTGCTCGCGCAAGCGACAGCGCATGCCGCGCCCATCGTCGACGAGGTGGCAAAGCTGGCGCTTCCAGTCGCAGAGCCTGTCTACAAGGCGCACTTGCAGTTCCAGGAGTTCCTTTCGGCGAACCACAACCTGATCCCACACATGGCTTGGGAAGAGAGTGCATCTGGAACGTTGGGCCTCTCGCTCTCCCAGTTTCGGTTTACGCTTGCCCTATTCGCTAGCGTGATTCTAGTCGCTGGCGTGCGGCTTTTCCGCAACCCCACACTGCGGCACCTGTACGCGGTGGCCACGGGCATCCTGATCATCTACTACCCCTTCGGCAGCAGCATAATGCATGTGCTGCCGATGGCCGTGGCCGCGTACCTAGCG…	1626	2.3.1.23	1	not verified	verified*	verified**
542	estExt_fgenesh1_pm.C_660004	ATGAGATCCAGTTTCATCGAGCCCAAGCCCAGAGCGCAACCTGTCTTAAGCCGCGGCAGGGCGTCCATGCGCCTCGCGCAAAGCCGTGCTCTCGTTGCGCGTGTCAGCTCCGCCCTGTGGCCGGGAGCAGGACTTTCACAGGCTCAAAGCGTTGCGGTGCGAATGGCGAGTTCGTCAACCTGGGAAGGCACGGGCCTGAGCCAGGATGACTTCATGCAGCGGGACGAGTGCTTGGTGGTGGACGAGCAGGACCGGCTGCTAGGCACCGCCAACAAGTACGACTGCCACCGCTTCGAGGCGGCCAAGGGCCAGCCCTGCGGCCGCCTGCACCGCGCCTTCTCCGTGTTCCTGTTCAGCCCCGACGGCCGACTGCTGCTGCAGCAGCGCGCAGCCAGCAAG…	921	5.3.3.2	1	not verified	verified	verified
543	estExt_fgenesh1_pm.C_chromosome_100429	ATGGCAAGCCCAGAGGAGGCCACCGCGGTCAGGAAGCCGCAGGTGTACGCAAATGCCACTGTACAAGACTTTCTGGAGCGCTATGAGGTTGGCGAGACCGTGGGCGTGGGAGGCTTTGCGGTGGTAAAGAAGGGGCGAGACAAGAAGACGGGGGACCCCGTCGCCATCAAGGTTGTGGATAAATCGCGGTACGCAGCCGGAGACAACTCGCTAGAGCGAGAAATCCAGGTCCTCTTGAAGGTGGACCACCCGAACTGCATCAAGCTATTCGACGTGTATATCACGCCCCGCAAAGTGTACCTGGTCACCGAGCTGGTGACCGGAGGCGAGCTGCTGGACAGGGTCACGGAAAAGGGCAACTACACGGAGAAGGACGCTTCGTCGCTCATTCGGCAAATC…	1113	2.7.11.17	0.9982	not verified	verified*	verified*
544	estExt_fgenesh1_pm.C_chromosome_10183	ATGTCGGGGGGAGGCGCAGCCGCCGCCGCCGCCGGCCCGCTGCCGTACTCCCGGCGGCCGGAGTGGGCGGACGTGACGCCGGTGTCGCTGCCGGCTGCGGAGAAGGTGGTGGCCATCCAGTACACGGCCGAGCACGCCGAGGCGCTGGGGTACTGGCGCGCGGTGCTGCAGTCCGGCGAGCTGAGCGGCCGCGTGCTGGCGCTGACCGCCGACATGATCCGACTCAACCAGGCCGACTACACCGCGTGGCGCGTCAGGTGGCTGTGTGTGCAGCAGCTGGGTGCTGATGCGTTAGGCCCGGAGCTGGACTTCACGCACGGGGTGATGCTGGAGAACGCCAAGAACTACCAGCTGTGGAACCACAGGAGGCTGGTGGCGGGCGCGATCGGCCCCAGCTGC…	963	2.5.1.59, 2.5.1.29	1	not verified	not verified	not verified
545	estExt_fgenesh1_pm.C_chromosome_10425	ATGAGCTCTAACTACGTTGTAGAGTATGCCAAGAGCGGCCGGGCTATGTGCAAGGGCTGCAACAAGCCCATCGCCGACAAGGCGCTGCGGCTGAGCGTGCAGAGCACCAAGGAGCCGGAGGAGGGCGCCAAGGACCACCGGCGCTTCACAAACAACCGCCACATCGAGTGCCTCACCAAAACGGTGGTGGCCAATGGGCTGAAGGTTCACGACTCGGCGGATCAGTTCCCCGGCATGGCGGACCTGACGCCGTCGGACCGGGAAAGGGTCCTGGACATCATCGAGAAGGTGATGGCGGGCACCTGGGAGGCGCCGGCCAAGGCAGACAGCCCCGCCAAGGGCAAGCGCAAGTCGGATGAGCACGATGAGGGCGCGGACGTGGAGGGCGCCGACACAAAG…	483	2.4.2.30	0.9979	verified	verified	verified
546	estExt_fgenesh1_pm.C_chromosome_10596	ATGATTTCGCTTGGTTCAGGCCTCTGCCGACGAATGGGGTCGGCAACCAAAGCGTCTGGCTCGGCATGCCACGTACCGGGTGCCGCCTCCACTGCGTTCGCGCAGCCAGTCCGCAAGCACCAGCCCATGCGGCAGCCCCTTCACGCCGTCGGCACGCCCGGGCCATCGGGCCGGCCTCTCCTCTTTGAGCCCATCACGCTGCGGCAGCTGACCATCCCCAACCGCATCTGGCTGTCCCCAATGTGCCAGTACTCGGCTGTGGACGGAGCGCCCAACACCTGGCACCTGGTGCACCTGGGAGCCCGGGCGGCAGGCGAGCATGTGTGGGGGGCTAGCGGCTGTGGTCTGGTGATGACTGAGGCCTGTGCGGTGGTGCCGGAGGGGCGCATCTCGCCCTCG…	1284	1.6.99.1	1	not verified	not verified	not verified
547	estExt_fgenesh1_pm.C_chromosome_10681	ATGGCCGCAGACACCTTCGCCTTCAGGGGGACGTTCTTCCACACACCCGCCTACGGCCAGCTCGAGGCGCTGCGCGACGCCGTGGTGGTCATTCAAGATGGCAAGATTGCTCGCCTCGGCACCAGTGGCGACGAGGCCGCCCTGATGCGCGAGTTCGGCCTGTCCGAAGTGCGCCGACTGAAGGAGGGTCAATACTTTGTCCCGGGCTTTATTGATACCCACGTTCACGCTCCTCAGTACAAATTCACCGGCACCGGCACTGATATTGCGCTGATGGACTGGCTCAAAAAGTACACCTTCCCGGCCGAGGGCTCCTTCCGCGACCTCGACGCCGCGCACCATCGCTACGCGCTGCTGGTGAAGCGCTTCCTGGCCAACGGCACCACCACCGCCATGTAC…	1542	3.5.4.3	1	not verified	not verified	not verified
548	estExt_fgenesh1_pm.C_chromosome_10690	ATGTCGGACGCGGCAGCGAGTGCAACACCGGCGGCGGCAGCGGAGGAGCTGCAGAGCAAGCTAAACGTTGATGCAGCCCCGGCGGAGGCTGCTGCTGAGCCTCCTCACCCATCGGGCATGACGCTGGATGAGCGCTACAAGCTCGCGCGCAGCGTGGGCGAGGAGTGCATCAATGAGGAGGAGCTGCGCGCGCTGCTCGCAAAGAAGCCCAATGTTGTTGCCTACGACGGCTTTGAGCCGTCGGGCCGCATGCATATCGCTCAGGGTGTGATGAAGGCCATCAACGTGAACAAGCTGACCAAGGTGGGCTGCACCTTCAAGTTCTGGGTGGCCGATTGGTTCGCACAGCTCAACAACAAGATGGGCGGCGACCTGAAGAAGATTCAGACGGTCGGCAAG…	1167	6.1.1.1	1	not verified	verified	verified
549	estExt_fgenesh1_pm.C_chromosome_110089	ATGGCGACTAAGAAGCACACCGTTGCGGTGATTGGAGGCTCCGGCCTGCTGGGCAAGCACATCGTGAATGGCCTCCTCGAGAACGGCCACTACGATGTGACCGTTGTCTCGCGCAAGGGTGGCGACGATTCCAAGCTTGCGCCCTTCGTGGCTAAGGGCGCCAAAATCGCGCATGTCGACTACAATGAGCAGGCTTCGCTGGTCGTCGCGCTCAAGGGCCAGGAGATTGTTATCTCCACCGTCGGCGCCGCGGCGCTGTCGGAGCAGCCCAAGTACATCGAGGCTGCCAAGGCCGCCGGCGTGCGCCGCTTCGTGCCCAGCGAGTTTGGCTTCGACAGCGGCGCCCCCGGAGTGCGCGAGTACTTCCCAGCCATGGGCTACAAGTATGCCACCCAGGAC…	903	1.17.1.3	0.9978	not verified	verified*	verified*
550	estExt_fgenesh1_pm.C_chromosome_120183	ATGATGCTCAACACGTCGCCTCAGTTGCTTGTGCTTGCGCTGGCCCTGGCCGCGGGCACTGCGCATGGTAAGGTTGTGCTCCGCGAGAGCACCGGGCGCCCTTCACGCTATGCGTCGACCATTGTGAGGCACGAGGACATTCCCGAGCTGATCACCACGCCGCGCTCTCACGAGCTCATCTCCGAGAAGGATCTGCCAAGGGAGTGGGATTGGCGCGCCGTGCCATCGAGCGCCAACAGCGACGACCGCCACAACTACCTGAGCATCATCCGCAACCAGCACATCCCCAAGTACTGCGGCTCCTGTTGGGCGCACGGCGCCTCCTCGTCCCTGGCTGACCGCATGAACATCAAGATGAAGGGAGCCTGGCCCGGGACCTTCCTCAGCGTCCAGAACATC…	1116	3.4.18.1	1	not verified	not verified	not verified
551	estExt_fgenesh1_pm.C_chromosome_120462	ATGGCCGAGGAGCAGCCCAAAGTAGAGGCCGCTCAGGAGGGCGGCGAGCAGGAGCAGGTTATCGACCCTTGGAGCGTGTCCGGTGGCGCTGATGGCCGCATCGATTACAACAAGCTGCTGGAGCAGTTCGGCTGCTCAAAGCTGACTGAGGACCTCGTGGCACGTGTGGAGAAGCTGACTGGCAAGCCCGCGCACCCGTTCCTGAAGCGCGGCATCTTCTTCGCGCACCGCGACCTGCAAGAGATCCTGGACTGCTACGAGAAGGGCATCCCGTTCTACCTGTACACCGGGCGAGGCCCCTCCTCCGAGGCGCTGCACCTGGGCCACCTGGTTCCCTTCATGTTCACCAAGTACCTGCAGGACGCGTTCGGGGTGCCGCTGGTCATCCAGCTCACGGAC…	1212	6.1.1.2	0.9975	not verified	not verified	verified
552	estExt_fgenesh1_pm.C_chromosome_120630	ATGCTGGCCGCCCGGTCCCAGCTCCCTGCTACATTCCATAACCAATCCACTCGCTCCGTGCTAGGCTCTATCCTTCGCCTTTACAACCAACCGACCCAGCGGAGCCACTTCAGCGCATCGCAACGCACGATGGCCGCGGCCACTGGCAAGGCTCGCACCGCGCTGGATGAGACCTCCAAGACGGGAGAATTCAAACGCACAGATGCGGGGTTCCGCAACCAAATCGCACCCGGCACACGCTTCGAGCCGGAGGCGGGTCGCTACCACCTGTACGTGTCTCTGGCCTGCCCCTGGGCCTGCCGCTGCCTGGCAGTGCTGCACATGAAGGGCCTCACGGACGCCATCGGCGTGTCCGTCACACACCCCACCTGGCAGCGCACCCGACCCGAGGACCCCGCC…	1173	2.5.1.18	1	not verified	not verified	not verified
553	estExt_fgenesh1_pm.C_chromosome_120833	ATGCAAATGCGGGCGGCAGCTCTGCCTTCCGCAAGCCGGAGCTTGCGGTTCGCGCAACGCTGGGGCCAACGGCCTGTGGCGAGGTCAACAATATGCGCATCAGCAACTCGTGATACCGTGACGGATCAGGACCGGGCCTACATCCTGAAGGCTCTGGAGCTGGCGAAGCGGGCGCAGGGCAAGACCCACCCCAACCCTGCTGTGGGCTGCGTCATTGTGAAGGACGGCAAGGTGGTGGGTGAGGGCTATCACCCCAAGGCGGGCATGCCGCATGCGGAGGTGTACGCCCTGCGCGGAGCAGGCAACAACGCGGAGGGTGCCACTGCCTACGTGACTCTGGAGCCTTGCAACCACTACGGCCGCACGCCGCCATGCAGCCGGGCACTGGTGGAGGCTAAG…	645	3.5.4.26	1	not verified	verified*	verified*
554	estExt_fgenesh1_pm.C_chromosome_120849	ATGGAGGTGGTGCGTGTGCCCTGCCTGTCGGACAACTACGTGTGGCTGCTGCACGAGGCGGCGCCGGCGGGCGGCAGTGGTGGCGGCCGTACGGCGGTGGTGGACCCGGCGGAGGAGGCGCCCGTGGTGGAGGCGCTAGCGGCCCGCGGCTGGTCGCTTGACGCGGTGCTCAACACGCACCACCACGGCGACCACACAGGGGCCAACCTGGCACTCAAGCGGCGCTTCCCCGGCCTGGTGATTGTGGGGCCCCGCGCCGACAAGGACCGCATCCCAGGCATCGACGTGCAGGTGGGCACGGGCGACACGTGGCACCTGGGGGGCCTGGAGGTGCGTGTGTTTGACACGCCCGGCCACACGCGCGGACACATCACCTACTGGGTGCCGCAGGCGGCATCC…	783	3.1.2.6	1	not verified	not verified	not verified
555	estExt_fgenesh1_pm.C_chromosome_130001	ATGCAGCAGGTCTGCACGCAGCGATGCCCTAGCAGAAGCGCCGCCTCTCGCTCGCAATTTCAACTGTTCTCGGTGGTACCTGCATCGCGGGCTCGGGCGCCGCAGCTCAGAGTGCGCGCTGACGCAGCGGCGCCGGCGAGTGGGGCTGCCAACGCGCCGGGCAAGGTGGTGTGCATCGGCGAGGCGCTGTTTGATTTGATTGCAGATCAGAAGGGTGTGCCCCGTGAGAAAGTGCGGAGCTGGAAGCCGTATGCTGGAGGCGCCCCGTGCAACGTCGCAGTGGCGTGCTCGCGCCTGGGCCTGGAGGTGGCGTTCGTGACGGCCCTGGGCGCCGACAAGCAGGGCGACGAGCTGCTGGCGCTGTGCAAAGAGCGCGGTGTGAATGTGGATGGTGTGCAG…	1185	2.7.1.4	1	verified	verified	verified
556	estExt_fgenesh1_pm.C_chromosome_130034	ATGAACACGACACTCCGCTCGTCTCTGAAGTCCAGCGTGGCCGGCCGTGAGGCCTCTGGCCGCCGGCAAGCACGCCTCCCCGCGCCTGTGTCGCGTGTCGGCCCCTGCCGCCCCGTCGCGACGCTGGCTGCGCCTCCTCCGGCTTCCAGCCATGCTGCGGCTCCTGCTGCAACTGCTAGCAAGCTCGAGCTGTCTGAGTTAACCGCGGTCAGCCCGCTGGACGGCCGCTACGGCCGCCTGAGCGCGCCCCTGCGCAACATCTTCTCCGAGTACGGCCTCATCCGCTTCCGCATCCTGGTGGAGTGCCGCTGGCTGCAGCAGCTGTCGCGCATCCCCGCCGTGACCGAGGTGCCGCCCTTCTCGGCCGCCGCCAACGCCGTGCTGGACAAGTTGTGCACG…	1572	4.3.2.2	0.9994	verified	verified	verified
557	estExt_fgenesh1_pm.C_chromosome_130042	ATGACGGGCGCTGACGTGAAGCCACTTCTGCCGGTCAAGGTGCCGGTGCCATCGGACATTGAGATCGCTCAGAGCGTTGAGCCGGTCCACATCTCCAAAATTGCCGACGCGGTGGGCCTTCTGCCCACCGAGTATGACCTCTACGGCATCCACAAGGCCAAGGTCAAGCTCAACGTGCGCGAGCGCCTGGCTGGCAAGCCCGATGGCAAATACGTGGTTGTTGCCGGCATCACGCCCACGCCCCTGGGTGAGGGCAAGTCCACCACCACCATTGGCCTGTGCCAGGCGCTGGGGGCCTACCTCAAGAAGAAGGTGCTGACGTGTGTGCGCCAGCCCAGCCAGGGCCCCACCTTCGGTATCAAGGGCGGCGCCGCGGGCGGCGGCTACAGCCAGGTGATC…	1914	6.3.4.3	1	not verified	verified	verified
558	estExt_fgenesh1_pm.C_chromosome_130048	ATGAGCAAGCCTGCTTCCTACAAGTACCTGGTGGAGGTGGAGCCTGCGAGGCCCGCGAACGGGGACAAGCCCTCCGCGAGCCCCGTCTACCGCAGCGTTTATGCCAAGGATGGCTTCCCTACGGCAGACTTCAAGACTCTGTTTGAGATGTTTGAGCAGTCTGCCGCGAAGTACCCCGACAACCAGTGCCTCGGCAAGCGCGTGAAGAAGGAGAATGGCGAGGCCGGACCCTACGTGTTCAAGAGCTACAAGGAGATCCACACGGAGGTTGCGAACGTCGCGTCCGCGCTTCGCGCGCTGGGCGTCAATCCGGCTCAGCGCGTGGGCGTGTTCGGTGCCAACTGCCCCGAGTGGATGGTCGCGATGCAGGCCTGCAACCGCATGGCCATGCACTGCGTG…	2019	6.2.1.3	0.9995	not verified	verified	verified
559	estExt_fgenesh1_pm.C_chromosome_130118	ATGCAGCACACATTAAGAATGCATGCTATGTATCCCGGGTCGCCAAGGCGCAGCTGCGTGGAGGTGCGGCGCAATTGCAGCGGCCGCGTACGCGCTGCGTCCGAGGTCTCGCCTGGCAAGGCAGCGTCCACTGGGGGCCGAGTAATAAACAAGGTGCCGGTGGCAATTGGCATGACACCACAGGTGTACGACTACATGCTGGAGCACACGCGGGAACCGGAGGTGCTGCGGCGGCTGCGGGAGGAGACAGCGGATGTACACGGGTCGCACATGCAGATTACGCCGGAGCAAGGTGCGCTGCTGGGCCTGCTGGTGGAGCTAGTGGGCGCAAAGCGGGTGGTGGAGGTGGGCGTATTCACAGGGTACTCATCCACTGCCATGGCGCTGGCGCTGCCGGCC…	807	2.1.1.104	1	not verified	verified*	verified
560	estExt_fgenesh1_pm.C_chromosome_130227	ATGGCCTCGACCGAGCCCGAGCTGCCGTTTGATGTGCTGCAGTCACGTTATGCAGACGATGATGATGAAGATGTAGCTCTAGCTCAAAATGTAGCTGCGCAGCCGCCGGCTGTGAACCCGGCGCCTGCCGGCGCGAACGGTGCCTTGGCTGCGGACCCGGCCGCTGGGATAATAGAGTCTGACGAAGACGAGGATGACGGCGAGGATGAAGGCGAGGTCGTGCTGGCGGAAGAGGACGAGGACGTGGAGGACGAGGACGAGTTAGCAGAGGCGCTGGAGTGGGCCGACATGCGTGATGACATGATGGGGCGGGGTAACAACGCCATCAACTACCACGCCGGGCTGCTGCGGAGGCCCAACGCCGCCGGTGGCGCCGCGAACCGCCAGGCGCAGGCGCCA…	1980	2.7.11.1	1	not verified	verified**	verified
561	estExt_fgenesh1_pm.C_chromosome_130452	ATGCTCCTACAACAGCGACTGGCATCGCGGCCTGCCAGGGCTGCTGGCAGCAGGCGCGGGCGGCCCCTGCCCTTCCAGGGCAGCCGCCTGGTCTCCCACGTGGCCGCTGCCGCCGCGGAGGTGGCAGAGGCGCCAGCGGCCTCCACCTCGGCTCCTCTGGCCGGTCTGGACGGCCGCCCCAACATCGTGTCGCTGCTGCGCGCACGTGGCCTCATCCAGGAGGTGACCAACACTGAGGAGCTGGAGCGTGCCGCCGCCGCCGGCCGCCTGTCCGTGTACTGCGGCTTCGACCCCACCGCCGACTCGCTGCACCTGGGCAACCTGCTGGGCATTGTGGTGCTGGCCTGGTTCCAGAGGTGCGGCCACGAGCCGGTCGCTCTGCTGGGCGGCGCCACGGGG…	1479	6.1.1.1	0.9993	not verified	verified	verified*
562	estExt_fgenesh1_pm.C_chromosome_140046	ATGCAGACCATTCGTGCCCTCAACTCGCGTGCGCTGGCTTCGGCCCCTCGTCGCAGCGCTATCGTTCTGCAGCCTCGCCTCACCGTTCGCGCCATGGCCTCGAGCGACGGTGTGAAGCTGGACAAGTCCACGCCCGACTCGGTTTGGAAGACCCTGCTGAACGCGGAGGAGTTCCACATCCTGCGCCAGAAGGGCACGGAGCGCGCCGGCACTGGCAAGTACAACAAGTTTTATGAGGAGGGCACCTACAAGTGCGCTGGCTGCGGCACTCCCCTCTACAAGTCCGAGACCAAGTTCAACAGCGGCTGCGGCTGGCCCGCGTTCTACGACGAGATCCCGGGCGCCGTGGACCGCCACGTGGACAACACCTTCGGCATGCGGCGTGTGGAGATCACGTGC…	513	1.8.4.12	0.9961	not verified	verified	verified
563	estExt_fgenesh1_pm.C_chromosome_140048	ATGGCAGCCAACGCGGCCGAGCTAGGGAAAGACACGCCGGAGAGCACGTGGAAGCAGGTTCTGAGCACGGAGGAGTATCGTGTGCTGCGGGAGAAGGGCACGGAGCGGGCCGGCACGGGCGTGTACAACAAGCACTTCGACGACGGCGTGTATCGGTGCGCCGGCTGCGGCACACCCCTCTACACGTCCGAGACCAAGTTCAACAGCGGCTGCGGCTGGCCCGCCTTCTACGACGAGATCCCGGGCGCCGTGGAGCGCCACGTGGACGTGAGCCACGGCATGAAGCGCGTTGAGATCACGTGCGTCAAGTGCGGCGGCCACCTGGGCCACGTGTTCGAGGGCGAGGGCTTCCCCACGCCCACCAACCAGCGCCACTGCGTTAACAGTGTCAGCATCAAG…	423	1.8.4.12	1	not verified	not verified	not verified
564	estExt_fgenesh1_pm.C_chromosome_150063	ATGTGTACAACCTCGAGCCTTCACTCACATGAGGACAGCGTGATACTGCCGCCCATCCCCTCGAACGACGACACGAGCGCGGATCCTGAGGTGTGGGATGTCATCATTGTGGGAGGCGGCGTAGCGGGCTCGGCCCTAGCATACGCACAAGCCAAGGACGGTCGGCGTGTGCTGCTGCTGGAGCGCGACTTGTCCCAGCCTGACCGCATTGTGGGCGAGCTGCTGCAGCCGGGCGGCTACCTGCAGCTCAAGAAGCTGGGGCTGGAGGGCTGCGTGGAGGGCATTGACGCAATCAAGGTGTACGGCTACGCGCTGTTCAAGGGCGGGCAGCAGGCGGTGGTGCGCTACCCCATGGAGGGCTACAGCGCGGACGTGGCGGGCCGCAGCTTCCATCACGGT…	1572	1.14.99.7	1	verified	verified	verified
565	estExt_fgenesh1_pm.C_chromosome_160038	ATGTCTATTGCAGACGTGCTCGAGGGCAAGGATTACTCCTTCCCTAAGGAGGAGGAGAAGATTTTGGAGCTCTGGGATCGCCTGGATGCGTTCAACGAGCAGTTGAAGCGCACTGAGGGCAAGCCGGAGTACATTTTCTACGATGGCCCCCCGTTCGCGACTGGCCTGCCCCACTACGGCCATATTCTGGCTGGCACCTTGAAGGACATCGTGACGCGCTACGCCTCCGCCACCGGGCACCACGTGACGCGCCGCTTCGGCTGGGACTGCCATGGCCTGCCGGTGGAGTACGAGATCGACAAGAAGCTCAACATCAAGAGCCGCGACGACGTGATGAAGATGGGCATTGGCGCCTACAACGAGGAGTGCCGCAGCATTGTGATGAGGTACTCGAAGGAG…	3534	6.1.1.5	0.9992	not verified	verified*	verified*
566	estExt_fgenesh1_pm.C_chromosome_160296	ATGTCCGCAGCAGCATCCACTGCCGCTGAGCATGCGCTGCGGCGATTCGGGCTGGTTGGTCGGACGTGCCTGGTCACCGGTGCCACCCGGGGCATCGGCAAAGCCATTGTGGAAGAGTTGGGCAAGCTTGGAGCCAAGATCTTCGTGTGCGCGCGCAGCGCCGACGACTTGGCGACACAGCTGGAGGGGTGGCGCGCGGCAGGACTGGATGTGCAGGGCATCGTGTGTGACGTGTCGGACCGAGCCCAGCGCGGCGAGCTCGCGGCCAAGGTGTCCGAGGCCTTTGGCGGCAAGCTCAACATACTGGTGAACAACGTGGGCACCAACATTCGCAAACCCACGGTGGAGTACTCGGAGGAGGACTACGGCTTCCTGATGCGTACCAACCTGGAGTCCGCA…	810	1.1.1.206	1	not verified	not verified	not verified
567	estExt_fgenesh1_pm.C_chromosome_160343	ATGTCGTCTAACACGGACGTGGCTGCGGAGCGCGTGGCGGTGCTCGCTCGCCAGCTCTGCGCGGGCTCCGCGAGCGCGTTGAGCCTGAGCGTGGACTCCAAGCAGATGCGTGAATTTATGACGCATGATAACCGTCAACTCCGCGACGCCATCTTTGAGTTCCTGAAGGACGACCTGTACAAGCCCAACCTGTACCAGGGCATGATGGAGTTCCGCGAGCAGACCCTGCAGCGCCTCAAGAAGTTTGTGGGGCAGCGCTTCTTCAGCGTGCGCGACTACAACAGCGACCCGCGGCGCTTCATCGCTGCCCTGGAGTGCCTCATGTACGCCGACTACAGCCTGGCCATCAAGGCGGGGGTGCACTTCACGCTGTGCGGCGGCACCATTGCCAAGCTGGGC…	1899	1.3.3.6	0.7399	not verified	verified	verified
568	estExt_fgenesh1_pm.C_chromosome_170124	ATGTCTTCAGATAACGGCTGGCTAGGTACGCTACCACCTTACATCAAAGCCAAGGCGTTCTTGCGCACGGATGCCTATGGAACGTATGCCAACAACAAGCTCTCGTTGGCGCTGAAGCTGCGACTGGTGCTCGTGTGTCTCACGCTGGTGCCTGTCAAGCTCTTTGCGAGCCTATTCTGCGTCGTCTCATATTACTTGTTCATTTCGGTCGGCAATGTCGTCCTCAAAGAGCCTTATAAGACCAAGTACATGGCGTTCTGGGGCCGGTTCTGGACGCGCATGTTGCTGTACGCGTTGGGGTTCTGGACCATCAAGTGGGTGTACGTGAGCCCCGACGGCTCGACGTCGTCCACTGCCCCCGCCGGTTTCTTGGAGCGCCGCTTCGGCGGCTACGTCTCC…	1071	2.3.1.23	1	not verified	not verified	verified*
569	estExt_fgenesh1_pm.C_chromosome_170423	ATGGCGCTCGCAGTTTCCTATGAGCAGGCGATAAGCTGCTGCGCGTCAACCCGATTTGCGCAGCAGCTCTCTGCACACGCACCATATTCAGATATTGACGCGCTAGTCGCAACAGCACGGCGTATCTGGTGGACGCAAACTGGTGTGCCGGGATGGTTGGAGGCCCTTGCAGCGCACCCTAAAATTGGTGACAAGAAGGGCATGGAGGGAAAGCCGGAGGCGTTCGCGGGCTTCAGCAGGAACGAGCAAGCAGCTTCCAATTCCAGCCTCAGCGGCGATGTGCAGGCCGAGCTGACGGAGTGGAACCAACGCTACCTGGAGAAGTTCGGCTTCATCTTTATCATCTTCGCGAAGGGCAGGTCCGCGCCTGAAATCCTGGCCGCGCTGAAGAAGCGCTTT…	945	3.5.2.17	1	not verified	not verified	not verified
570	estExt_fgenesh1_pm.C_chromosome_20197	ATGGCCGCCCTACACGCCCGCAAGGGCGATGTGCAGGCCCTGAAGGTCGACGCAGCCGCACATCTCTATGGCAAGAAGCTCAATTTCACCGCAGCCGCTTCCGTGAACGATGTGATTAGCAAAGGTAGCAACCCCTTCGCCACCAACACTATTCTCTTCAGCTCTGGCGAGCTGCAGCTGTCGGAGCCCAGCGCCGCAGCGACATTCCTCGTGGTGGGCGTGTGGCATGACGACGCCGCGGCCTACACAGCCGCCCGCCCCAAGCGCCCCATCCCCGGCCGCCGCAACATCTTGATCACCTCGGCTCTGCCGTACGTCAACAACGTGCCGCACCTGGGGAACATCATCGGCTGCGTGCTGTCTGCTGACGTGTACGCGCGCTACTGCCGCGCCCGCGGC…	2601	6.1.1.10	1	not verified	verified	verified
571	estExt_fgenesh1_pm.C_chromosome_20348	ATGATTACATACTGCCCCACCTGTGCTAATATGCTCCTGGTGGAGCTAACGGAGTATAGCAAGGAGCTTCGCTACTTCTGCCAGTGTTGCCCATACGTGTACAACATCGATAAGAAGATTTCGAAGATGGCCCCTCTGGCTAGGAAGCAAGTAGATGATGTGCTTGGAGGAGAGGATGCGTGGAAGAACGTAGCCAAGACGGACGCCACCTGCCCCAAGTGCAGCTACCATCAGGCCTACTTCATGGAGATTCAGACGCGCTCGGCGGATGAGCCCGCCACGCTGTTCTTCAAGTGTGTGCAGTGCGCTCACCGCTGGCGTGAGGGTTGA	330	2.7.7.6	0.997	not verified	verified*	verified*
572	estExt_fgenesh1_pm.C_chromosome_20359	ATGGCGTCGCTGCTATCTGAATGGGCGGCCAACGCCCAGGACCTGTTCGCCAACCGGCTGCGGCCGGGCCACGTGGAGTTCGCCATGCTGGTGTATCAGCCGCTAGCGTACTGGCTCGTAGCGGGCTTCTATGACATCCTCGACACACTCAAGCTACCTTTCACGGAGCGCTACAAGGTGGTCCGCCGCGACCCGGGGCGGCCCAACACCATCACGCGGTCGCAGGTCATCATCCGCGTGCTGCTACAGCAGGCGATCCAGATCGCGCTGAACCTGGTGCTGTTCGTGGTGGACAAGGACATGTGCGCGGTGGGGCCGGCCGGGCCGCAGTCGCTAGCGCTGCGCGCCAGCCGCTTCGTGCTGGGCATGTACATCATGGACACGTGGCAGTACTGGATC…	861	1.14.13.72, 1.14.-.-	1	not verified	verified	verified
573	estExt_fgenesh1_pm.C_chromosome_20624	ATGAGTTTCTGGTACTATTTGTTCCTGGCGCTGTTTGTGCCGCTTTTCGGCACCTACATCGTTCAGCACCTAATTTGCTCCGTATTCTATAAGACTCAAAACCTGAAGAAGCGGTATAATGCTGAGTGGGCTCTCGTCACCGGCGCCAGCTCGGGCATTGGCAAGTCCATTGCCACCCGGCTTGCGCGCCAAGGGCTCAACGTCGTGCTGGTGGCGTTGGGCGACAGTCTGCTGGACAACACCTTTGAGGAACTAAAGGCAGCCTACCCCAAATGCCAGTTCCGCAAGGTGGCCGCCGACCTGGGCGGCTCCGACTACCTGGCGCCCATCATTGACGCCACCAAGGACATCCGGATCCAGATCGTGTTCAACAATGCCGGCTACATGCTCACCGGCTTC…	969	1.1.1.62	0.999	not verified	verified	verified*
574	estExt_fgenesh1_pm.C_chromosome_20753	ATGGCACAGGCAACTCGGTTAAGCACAGTAGCGCAACGACGCATCCAGAGCGAGCTGAATGAGTGGATGCGGAGCCCGCCCGAGGGCTGCTGCCTGGAATCGTGCGAGCCGATGACCTCGTGGGTGGTCATCATGCAGGGACCCGAGGGCGCGGGTGGTGTACGGCTGTACTCGGATGAGGTGTTCCGGGTGCGGATAGACTTTGGCGAGCAGTACCCACTGGACCCGCCTGACGTCATCTTCCTGGCGCCCGCGCCCATCCACCCACACATCTACAGCAACGGGCACATCTGCCTGGACATCCTGTACTCGGGGCGCAATGGCGGCTGGAGCCCCGCACTCACCATGAGCAAGGTGGTGCTGAGCCTACGCTCCATGCTTGCCTCCAACACCGACAAG…	492	6.3.2.19	1	verified	verified	verified
575	estExt_fgenesh1_pm.C_chromosome_20775	ATGTCGGACACTAAGCCGCGTCTCTATGGCGTGGGCGTGAAGGCGCTGCGGCTGCAGGCTGTTGCGGCTGTTGCCGGCGTGGAGCTGGACGTGGCGCCCTTCACCGAGGGCCTCACCAACGCCACGCCCAACTACCTGCGCCTGGCCCCCGACGGCGCCTTCCCCCTGCTGGTCACCCCCGCCGGCGCCGGCCTCACCGCCGCCGGCCCCTCGCTGAAGGCGCTGCTGGGCGCCAGCGCCGCCGCCGCCAAGTGGGCGGAGTGGGCCGCCGGCTGCGACTGCTTCCTGCACGGCTGGGTGGACGGGTTGCTGGGCCTGGCGCCGGTGGAGGCCGGGCAGGCGGGCGCGGCGCTGGGCGGCCTGCGGACCCACCTGGCGGCCCTGGAGGCGGCGCTGGCG…	3495	6.1.1.7	0.8506	not verified	verified**	verified
576	estExt_fgenesh1_pm.C_chromosome_20815	ATGGCGACAGAAGTGCGGTTGGGTCCGAGAACGCCCTGCATCGTCTCAGCAGTGCGGACGCCTCTCGGGGCGTTCCAAGGAGCTCTATCGTCGTATACCGCTCCGGAGCTGGGCAGCATAGCGATCCGAGGCGCCCTGGAGCGCGCCGGCGTGCGGCCCGAGGACGTGGACGAGGTGCTGCTGGGCAATGTCATATCAGCCAACCTGGGGCAGGCCCCCGCCACGCAGGCCTCTCTGGGCGCTGGCCTGCCTCCCTCCACGCCCTGCACGCTGGTCAACAAGGTGTGCTCCAGCGGGCTCAAGGCCGTGATGCTGGCGGCCACAGCCATCATGGCGGGCACGGCGGACGTGGTGGTGGCGGGCGGCTTCGAAAGCATGAGCAACGCGCCGCACTACATG…	1473	2.3.1.9	0.9993	not verified	verified*	verified
577	estExt_fgenesh1_pm.C_chromosome_30446	ATGGCCACTGCACCTCGGCCGCGTGGCGCATTGATTGTTTTCGAGGGCGGGGATCGATGCGGCAAGACAACGCAGTGTAGCAAGATGGTTGAGCGGCTCAAGAGCCAAGGGGTTGACGCCGTTATGTGGCGCTTCCCCGACCGCTCCACCTCCATCGGCGCAGCCATCAACGCCTACCTGTCTAACCAGTCGCAGCTCGACGACGCGGTGATCCACATGCTTTTCGTGGCCAACCGCCTAGAGAAGAGGGATGAGATGCTGCGGCTGCTTGCGGGCGGCACCACGCTGGTGCTTGACCGCTACAGCTACAGCGGCGTGGCCTACACAGCAGCCAAAGGGGTGCCGCACCTGAGCATCGACTACTGCAAGTCGCTGGAGGTGGTGCTGCCCGCCGCGGAC…	1353	2.7.4.9	0.264	not verified	verified	verified
578	estExt_fgenesh1_pm.C_chromosome_30477	ATGGCCGGCGAAAAGAAATGGATTCCGCTCGAGTCCAACCCAGACGTGCTGAATGAGTTCATTTCCAAGCTTGGAATTGATGCCGCTAAATACTCGTTCTCGGACGTGTTTGGCCTGGATGAGGAGCTGCTGGCTATGGTGCCCCAGCCCGTCGTCGCGGTGGTGATGTGCTATCCCATTACGGACGAGTCGGACGCACTAGCCAAGACGGAGGACGAGGAGCAGGTGGCCAAGGGGGTGGCGGTGGACCCCCAGGTATTCTACATGAAGCAAACCATCGGCAACGCCTGCGGCACCATTGCGGTGTTGCACTCCATCGGCAACAACCTGGAGCAGCTGAGCCCGGCTGCCGGCAGCTTCTGCGCCCAGTTCTTCGGCGCCACGGGCGGCATGAGCCCG…	720	3.4.19.12	0.9972	verified	verified	verified
579	estExt_fgenesh1_pm.C_chromosome_30623	ATGTTCAGCCGGCCGGCTGTGGATGGCAAGCCCGCCACCAGCTGCATTGGCTATGCCGCCCACGACAACGCGGGCGTGCTGGTGCCCATGACCTTCGACCGCGCCGCGCCGGGGCCCAGCGATGTGCGCATCCAGATCACGCACTGCGGTATTTGTCACAGCGACCTGCACATGGTGAAGAACGAGTGGAACAACGCCATCTACCCCATGGTGCCGGGCCATGAGATTGTGGGCATTGTGACGGAGGTGGGCGAGGGCGTGACCAAATTCAAGCCAGGCGACCGCGCGGGCGTGGGCTGCATGGTGGACTCGTGCGGCTCCTGTGAGTTTTGCAAGGCGGAGTGCGGCGAGCAGCAGTTCTGCAAGGGGCAGGTGCTCACCTACAGCAGCAAGCTGCCG…	1089	1.1.1.255	0.7943	not verified	verified*	verified
580	estExt_fgenesh1_pm.C_chromosome_50019	ATGACGACTGAGCTGGAGCAGCAAATTGCTGCGGCCCAGGAGGCTGTGACCAAGCAGGGTGATACCGTTCGCTCTCTTAAGGCCAGCGCCAAGGAGGGCAAGGCAGAGAAGAGTGAAGTCGATGCCGCTATTCAAAAGCTGGCGGAGTTGAAGCTGACTCTGGAGAGCAAGCAGAAGGAGTTTGAGAAGGCGACCGGCAAGGTGTCGTCGCAGAGCAAGGAGGCCCTGCGCGCAGCCCTGGCTGGTGTCCTGGAGCGGCGCATGTTCTACATTCCCAGCTTCAAGATCTATGGCTCCGTGGCGGGCTTCTACGACTACGGCCCGCCCGGCTGCGCCATCAAGCAGAACATGACGCAGGTGTGGCGCACGCACTTCGTGCTGGAGGAGAACATGCTGGAG…	2079	6.1.1.14	1	not verified	not verified	not verified
581	estExt_fgenesh1_pm.C_chromosome_50068	ATGGCCACTGCTCGGCAACGCCTCCTCAAGGAGTACAAGGAGGCGCTAAAGCAAAAGTCAGAGGACACGGGTATAACGCTCATTCCCAACGAAACAAACCTCTTCGCATGGCGGGCGGTCCTTCGGGGCCCAAAGGAAACGCCCTTCGAGGGCGGCGTGTTTGAGCTGGTGATAAACGTGCCGGAGCAGTACCCGCTGCAGCCGCCAGCGGTGCGGTACCGCACAAAGATATTCCACCCCAACGTGCACTTCAAGACTGGCGAGATCTGTCTGGACATTCTGAAGAACGCCTGGAGCCCTGCCTGGACGTTGCACAGCGTATGCCAGGCAGTGCTGGCACTCATGTCCGACCCGGCGCCCGACAGCCCACTCAACTGCGACGCCGGCAACCTGCTCCGC…	462	6.3.2.19	1	not verified	not verified	not verified
582	estExt_fgenesh1_pm.C_chromosome_60023	ATGGGCGCCAATAGCAGCAAGCTAGAAAAGGCGCTCGCGGAGGCCCCGGAGGATGAGCGATACTATGGTCTTGAAAACTTTGGCAACACGTGCTATTGCAACTCCGTGTTGCAAGCACTGTACTTCTGCAAACCGTTTCGCGAGCGGCTGCTGAAGTATGGCGCGTCATTGCCGGGTAACGTCGAGGAGAATCTGCTGAACTGCCTGGCGGACCTCTTCACACAGATCAACTCGAGCAAGAAAAAGGTGGGCGTAATCTCGCCCAAGAAGTTTGTGCAGCGGCTGAAACGCGACAACGAGCTGTTTCGGGGGCACATGCACCAGGACGCGCACGAGTTCCTGAACTACCTGCTCAACTGCAGCTGCGAGCTGCTGGAGCAGGAGGCCAAGGCGGCGGGC…	1053	3.1.2.15	1	not verified	verified*	verified*
583	estExt_fgenesh1_pm.C_chromosome_60202	ATGTCCATTTTTAGCTACAATGGAGCAGCCATCGTGGCGATGGCGGGCAAGGAATGCGTCGCTATCGGTTCAGATCTTCGGTTTGGTGTGCAGCTGCAAACAATGACCTGCGACACTCCAAAGGTCTACAAGATTCACGATAAGCTGTACTTAGGACTATCAGGCCTGCAGACGGATGCCACCACGCTGCACCAGAAGCTCCAATTCCGGCACAACCTGTACAAGCTGCGGGAGGAGCGCGACATGAAGCCCTCCACCTTCGGCCACATGCTCTCCAACGCCCTGTACGAGCGCCGCTTCGGGCCCTACTTCGCCGCCCCCGTCGTGGCGGGCCTGGAGCCAGATGGCACGCCGTACCTTTGCGGCATGGACACAATCGGCGCCATCGAGTCCGCAAAG…	615	3.4.25.1		not verified	not verified	not verified
584	estExt_fgenesh1_pm.C_chromosome_60535	ATGGGGAAGCGCCAGCGCCAGCGCGCGGGCCAACCTGAGCCTGAAACAAGCATCAGGCATACAAGCAGCTTACAACTAGGATGTGATGCTCACAAAGATGGCCCTCGGGACCTGAAACGTCGCTTCCAATCGCCAGACGCCTACGTTCTCAAGGCGGGCACGGCAAAGCTCCACAAAGGACATACAGGCGGCGATGTGGCCGCTGCGCGATCAATTCGTTCGTCGGCGTGGTCTTGGCGCGGCGGCCCCAAGCACTCCAACTCTGGGCCGGCCGTCGCCGCGAGCCCCGCTCCCTCGCCCTGGAACCATGTCAGCAGCAAGGCGGTGCCGGCGTCTGCATTGCCAACGTTATGGCTAGGAGTGGGCCTGCTCCCCAGTGCGAAGGCGGCCGTCACCGCA…	1482	3.4.22.68		not verified	verified*	verified
585	estExt_fgenesh1_pm.C_chromosome_70258	ATGGAGGCACAAATAGAGAAGCCTGAGGCAGATGCGGAGCTGCCGCGAGCGCTAATTCGGCGAATTGTCAAGTCTAAACTCGCACTCCTCGCGGGCGACGATGCAAAGGAATTCAGTGTGAATAAGGACGCTCTTACAGCACTTGCAGAGTGCACCAAAGTCTTCATAAGCTGCTTGGCATCGACTTCCAATGACATTTGCCAGGAGAAGCGGCGGTCAACCGTGAACGCTGACGACGTGCTCACGGCGCTGCACGACCTGGATTTCCCAGAGCTCGTGGGGCCCCTGCGGGAGCAGCTTGAAGCCTTCAAGGAGGCAGCAAAGGAGCGCAACAAGAACCGGCAGCAGGCCGGCGGCAACAAGAAGCGCAAGAGCGGCGCCGCAGCCGACGAGCCGCCC…	834	2.7.7.7	1	not verified	not verified	not verified
586	estExt_fgenesh1_pm.C_chromosome_70270	ATGCTTCTTCGCAACTTGACAGGACTTGCCGGTCGCAGCCACACGCATAGCTGCGCTGGAGCCGGTGCTGGTGCATTAAAGCTAGCGTTTCCTATAGCGGCGAGGGCTTGCCGCCCGCTAGCGACAGTCCGCACGATGGCTACTGCGCAGACGCATGCGGTGGGGCTGGACATTCCTATCGAGGCGGACACCTATCACATGGGGCCGGGAACGCTTCGCATCTCGCGCAAGGCCTTCCACGGCAAGCTACGCAGCCGGCTGCTGGAGCGGCTGCAGGCGGTGCTGCCAGAGGACCAGCGGGGCCTCATCTTCCTGGAGGGCGGCAAGGAGCAGCACCAGTACACCTCGGACGGAGAGCCCCTGTTCAGGCAGGAGGCCTACATGCACTACTTGTTCGGT…	1632	3.4.13.9	1	not verified	verified	verified
587	estExt_fgenesh1_pm.C_chromosome_80033	ATGAAGCCTAGCACTGCATATCTAGCGCTCTACAATGCGGCACAAGCATGCGGCTGGGCGGCCATCCTGGTCGTCCTTGTCATCGGCGTGACGCAGCGCGAGACCCCAGAGCAGCTCTACGACCGGGCCGCGCCTCTGACAAAGCTAGTCCAGGGCGCGGCCATCCTGGACACCTTACACGCGGCCGTGGGCCTGGTGCCCTCCTCTCCCGCCATGACTCTCATGTTCTGGGTGGGACGCGGCAATGCGCTGTTCGCCATCACCGAGCCCATCGCCGCACTGCACGCCAGCTGGTGGGCTGTGCTGATGCTGGGCGCCTGGGCGGCGGCGGAGGTGATCCGCTACCCCTGGTACGCCGCCATCACACTGGGGGCCTGCCCCGGGTGGCTCACCTGGCTC…	741	4.2.1.17	1	not verified	not verified	not verified
588	estExt_fgenesh1_pm.C_chromosome_80066	ATGGCCACCTCCTTCAAGGCCGCGAAGGCCACTACTGGTTGTGGTAGCCATACGCACACTCCTCAGTCTGTTCCCATGGCAGCGGGAGCTATGCGTCGGGCCCTGCCCCTGGTTCGCCAGCTTGCGGGCCGCACGCCGGTCGTTGCCGCGTCGCCCCTTGCGGCCCCCTCTCGCGGCGCCCACCCCGCCCCCAGCGTGCTGACCGCTGCGGCAGGCACCAGCGCCTCCGCCACCACGCTGGCGCCATCCGCCGCCTCCTCCGTGCCCGGACCCGCCAAGAAGATGACGGGCGCGGAGATCCGCGAGGCGTTCCTGTCCTTCTACGAGTCCAAGGGCCACACGCGGCTGCCCTCCTCCAGTCTGGTGCCGGAGGACCCAACCGTGCTGCTCACCATCGCC…	2922	6.1.1.7	1	verified*	verified	verified
589	estExt_fgenesh2_kg.C_100038	ATGCAGTGCCTTTCCTCCCGCACTTCGGCCGCTGTGCGCAGCGGTGCCCGCCCTATGCAGGCGGTGGCCCCTCGCCCGGTGCGCAATGTGGCTTGCGACGCTGCGTCTCTGCAGTTCATCAAGGGCGTGGCTGAGCCGACGGTTCCCGAGGTGCGCCTGACCCGCTCGCGCACCGGTGCCAACGGGACGGCCATCTTCGTCTTTGAGAACCCCAGCATCTTCCAGGCCTCTGGCGAGATGGGCGATATCACCGGTCTCTTCATGGTGGACGATGAGGGCACCCTGAGCACTACGGACGTGAAGGCAAAGTTCATCAACGGCAAGCCCCAGGCGATTGAGGCCAAGTTCAACATGCGCTCTCAGTTCGAGTGGGATCGCTTCATGCGCTTCATGGACCGC…	435	PSII-RXN	0.9954	not verified	not verified	not verified
590	estExt_fgenesh2_kg.C_100076	ATGCGGGTGGTCGGCCTTACCGGCGGCATCGCCACGGGCAAGTCCACAGTGTCACGGGAGCTCAGTGTGCAAGGCATCACCGTCATAGACTGCGACAAGTTAGCACACGCCGCCACCAGCAAGGGGTCATGGGGCTGGAAGCGCGTGGTGCAGGCCTTCGGGCGGGACATACTCACCGCCGAGGGCGACATTGACCGCGAGCGACTGGGCGGACTGGTATTCAATGACGCCGCCGCACGCCGCCGCCTCAATGCCGCCACACACCTGCCGGTGGCGCTTTCGCTGGCGCGCGCGCTGCTACTCAGCTGGCTCAGCTGCAAATGGGTGGTGGTCGTGGACATGCCACTGCTGTTTGAGACGAAGTCGCACAAGCTGACTCGGCCCAACGTGCTGGTCGCC…	672	2.7.1.24	1	not verified	verified	verified
591	estExt_fgenesh2_kg.C_100077	ATGGCCCTCGCGATGAAGGCTCAGGCTTCCAGCCTGGTGGCTGGCCAGCGCCGCGCTGTGCGCCCCGCTTCGGGCCGTCGCGCTGTGATCACTCGCGCTGCTCTGGAGCTGAAGTCTCCCCCCTACGCTCTGGATGCTCTGGAGCCCCACATGAGCAAGCAGACCCTGGAGTTCCACTGGGGCAAGCACCACCGCGCCTACGTGGATAACATGAACAAGCAGGTCGCTGGCACTCCCCTGGACGGCAAGTCGCTGGAGGAGATCGTCCTGGCCAGCTGGAACAATGGCCAGCCCACCCCGGTGTTCAACAACGCCGCTCAGGTCTGGAACCACACTTTCTTCTGGGAGAGCATGAAGCCCAACGGTGGCGGTGCCCCCACCGGCGCGCTGGCTGAGGCC…	705	1.15.1.1	0.9972	verified	verified	verified
592	estExt_fgenesh2_kg.C_100106	ATGGCCCTGGTCGCTCGCCCCGTTCTGTCCGCCCGCGTGGCCGCTTCTCGCCCGCGCGTGGCCGCCCGCAAGGCGGTGCGCGTGAGCGCCAAGTATGGCGAGAACTCGCGCTACTTCGACCTGCAGGACATGGAGAACACCACTGGCTCGTGGGACATGTACGGTGTGGACGAGAAGAAGCGCTACCCCGACAACCAGGCCAAGTTCTTCACTCAGGCCACTGACATCATCAGCCGCCGCGAGTCGCTGCGCGCTCTGGTTGCTCTGAGCGGCATTGCTGCCATCGTGACCTACGGCCTGAAGGGCGCGAAGGACGCTGACCTGCCTATCACCAAGGGCCCCCAGACCACCGGCGAGAACGGCAAGGGTGGCTCGGTCCGCAGCCGCCTGTAA	393	RXN-924	0.9949	verified	verified	verified
593	estExt_fgenesh2_kg.C_100121	ATGTCGCGCGCTCGGACGCTGGCAGCCGCTGCGCTGCTGGTGGCGACAATTCTTGTGTCGCCAGCGGCTGCGTTTTACTCGTCGAAGGGCCCGGTTGTGGAGCTCACCAGCAGCAACCTCAAGGACAAGGTTAAGGGCGCTGGCGTGATGCTTGTGGAATTCTACGCTCCTTGGTGCGGTCACTGCAAGGCCCTGAAGCCGGCCTGGGAGCAGGCTGCCAAGGCGCTCAGGGGCATTGTGGCTGTGGGCGCGGCGGACTGCGACACGCACAAGGAGGTCGCGGGCGAGTACCGCGTGCAGGGCTTCCCCACCATTAAGCTGCTGTATGTGGACGACGCCTCGGGCTCCATCAAGACGGTGGACTACAACGGAGGCCGCACCGCCAAGGAGCTGGTCACC…	1362	5.3.4.1	0.9985	not verified	verified	verified
594	estExt_fgenesh2_kg.C_100127	ATGAAGTCCGCTCAGTCGCTTCTGATGAAGCTGCAGGCGCCCATTAAGGGCTGCCTGCAGCAGGGAACTTCCGAGGGTCTGCGCTCGTTCGCTGCTCGCGCTCTGGGCTCGGCGATGGAGACTTCCCTGATACCTGAGGCCAACAGCGCCAGCACCAGCGCTAGCTCAGCGTCGCAGCTGCAGCAGACTCGTAGCATGGGCTATGCTTACGCCCGGAAGACCACGGACAAGGACTACATCGCGAGCGAGCACATGCAGGCGTTCGGCAACACGCAGCTGACGGATTATATTATTAAGACGGTGCCGAAATTTGTGAAGATGGCGGTCACCGGCCCAGCGCAGAGCAGCGTGCTCTACCAGGAGCCCACGATATACACCACGCCTGAGAGCCTGGTGCCG…	849	1.6.99.3, 1.6.5.3	0.9976	not verified	not verified	not verified
595	estExt_fgenesh2_kg.C_10041	ATGGCCCTCGAGGCTGGTCAGCTGCGTTGCGTCCTTCAGTACGCTAAGGGCCTCAAGGACCAGGACTGGTTCGGCAAGCAGGATCCCTATGTCAAGCTTCGTCTCGGCAACCAGGAGCGGCGGTCACGCACGTGCATTGATGGCGGCAAGAACCCGGTCTGGGAGGAGACCTTTGAGTTCGGCATCATCAACGAGAACACGCTGGAGCTGACGCTGATGGACGAGGACACGCTCACACGCGACGACCTCATCGGCACCGCCACCATCAGCCTGGCGCGCACGCGTGAGCAGGGCCACGAGGTGGTGCAGGCGCCCGTGTACACCAAGCATTATAAGGCCAAGGGCTTCGTGCAGCTCAGCCTCACCTTCACGCCCAATTCAAGGCTGCGCCCCGGCGCG…	807	3.1.1.5	1	not verified	verified	verified
596	estExt_fgenesh2_kg.C_10090	ATGTCCGCGTCGCCAAGCAAGCGCCGTGAAATGGACGTGATGAAGCTGATGATGTCGGATTGGAAGGTGGAGCTGGTGGAAGACAACATCAGCGAGTTCAACGTCGACTTCGCCGGCCCCAAAGACAGCCCTTATGAGGGGGGACTCTGGAGGATACACGTCGAGCTGCCGGAAGCCTATCCCTACAAGTCGCCTTCCATCGGATTCGTGAACCGGTGCTACCACCCGAACATTGACGAGGCGTCGGGGTCTGTGTGCCTGGACGTCATCAACCAGACCTGGAGCCCGATGTTCGACCTGGTGAACATCTTCGAGGTGTTCCTGCCGCAGCTGCTGCTGTACCCCAACCCCACCGACCCGCTCAACAGCGAGGCGGCGGCGCTGCTGATGCGCGAGCCG…	591	6.3.2.19	1	not verified	not verified	not verified
597	estExt_fgenesh2_kg.C_10117	ATGAGCGCACGGTATGATAGAGCTATTACTGTCTTCTCGCCCGACGGGCACCTGTTCCAAGTGGAGTATGCATTGGAGGCAGTGCGGAAGGGTGCCCTCGCGGTTGGCGTGAAGGGCAAGGACACTGTCGTGCTAGGAGTGGAGAAGAAGTCCACAGCCAAGCTGCAGGATGCGCGCACGGTGCGCAAGATTGTCAAGGTGGACGACCATATCTGCCTCGCCTTCGCCGGCCTCACAGCCGACGCGCGTGTGCTCGTCAACCGCGCGCGCATTGAGGCGCAGAGCTACCGCCTCACACTAGACGAGAAGGTTACTGTGGACTACATTACCAAGTACATTGCGGGCGTGCAGCAGCGCTACACGCAGAGCGGCGGCGTGCGCCCCTTCGGCATCTCCACG…	765	3.4.25.1	1	not verified	verified	verified*
598	estExt_fgenesh2_kg.C_10196	ATGGCCTTCCTCACACGTCGTGCTGGCGTGCTTGCCATCATGGCTCTGGCTATGGTAGCTGCGGCTTCCGCTGCGCGACCCCCCAAGGAGTTGTGCGCGAAGACAATCGTTGTCACCGAGCTTTACAACGAGGACACGCTGTCGGTGCCTGAATTTCTGATGACCGAGACCAACCAGACGAAGTTCATTGGCTACTCTCTGGGATTCCTGGACGAGGCCGTGTGGGGCGGCAGCGGCGACTCGGGTCGGAAGGCCGGCGACGTTGTGTCTGCGTGCTTCGTTAACAGCGTGAGCGGCGACGACGGCTGGATGCTGAACTACTGCACCACCACCCTGACCTTCGGCGACCACGGCGCCATCTCCTGGATGGGTCAGTTCCCGGACAAGCAGGACAACGAG…	528	5.3.99.6	1	not verified	verified	verified
599	estExt_fgenesh2_kg.C_10279	ATGTCGGGCATTGGAACAGGGTATGACCTGTCCTCGACGACATACTCGCCCGATGGAAAGATCTTCCAGACGGAGTATGCTCAGAAGGCGGTAGACAACAGCAGCACGGTGGTGGGCCTGCGCTGCAAGGACGGTGTCGTGCTGGCCTGCGAGAAGCTGGTGCTGTCCAAGCTGCTGGTGGAGGGCTCCAACCGCCGGATACACAACATCGACCGACACGTGGGCGTGGCTGTGGCGGGCCTGGCGCCTGACGGCCGCATGGTGGCCAACCGCGCCTGGGACGAGGCCGCCAGCTACAAGCGTGTGTATGGCGAGCCCATCCCCGGCCACGTGCTGTGCGAGCGCGTGGGCAGCTACGTGCACATGTTCAACCTGTACTGGTCGCTGCGCCCGTACGGC…	750	3.4.25.1	1	not verified	verified	verified*
600	estExt_fgenesh2_kg.C_110011	ATGGTTGCCGCCGCTCTTCTGGGTGGCCTGCAGGGCGCCTGCCCGCTGGTTGCCGGCAAGCGGAGCGCTCGCCGGGCATGCGTTCCCAAGGCGCAGCTCCACGATAGCCAGCGCCCGAAGGGCTGGGACCGGCCATGGATCCAGGCGAACTCGCAGCCTATTGTGGCTCCTAGGACCGCGGAAATGCAGGGCGACCCCTTTGGCCTGCTGCTGCGGCAGCGCATCGTGTTTCTGGGCGGCGAGGTGGAGGACTTCGGTGCCGACGCCATTATTAGCCAGCTGCTGCTCCTAGACTCCCAGGACCCCACCAAGGACATCAAGATTTTTATCAACTCTCCCGGTGGCTCCGTCACCGCGGGCATGGGCATCTATGACGCGATGATGCTCTGCCGCGCGGAC…	1038	3.4.21.92	1	verified	verified	verified
601	estExt_fgenesh2_kg.C_110026	ATGGCCACCTACGCCCTGCCGCTGCACCACCATGGCAAGAGCAAGGTCCGCCTGGGGCGCGTCTGGCGCGACGGCAACGTTCACCATATGGTGGAGTGGAACGTGAACACTATGATTGACTCTGATATGGAGCACGCGTTCCTGAACGGTGACAACACGGGCATGACCGCCACGGACACCCAGAAGAACACGGTCTACGTGGTGGCGCAGCGGATGTCCCAGAAGTGCACAATCGAACAATATGCGATCGCGTTGGCTCAGCACTTTGTGCGCACCTACCCGCTGGTTAGCAAGGCCAAGATCTATGTGGAGCAGAAGCCATGGACTCGCGTCCAGCAATCGGGCCTGCCTCACGACCACGGCTTTGCGCTGCAGGGCACCGAGGTGCGCACTGTGTAC…	624	1.7.3.3	1	verified	verified	verified
602	estExt_fgenesh2_kg.C_110049	ATGGCTCAAGCACCACAGGCAGGCTCTTCTTCAGGGTCGTCGAACATCCCCGTTAAGCAAGACTGTCCCATACCAGGCAAAGCGCGCTATGTGCTCTGGAGGTCCACATTCGAGATTGACGATAAATACGTGCCAATCAAGGCGATCGGCAAAGGAGCCTTTGGTGTGGTGTGCAGCGCGAAGGACACTAAGACGGGGGAGAAGGTTGCTATCAAGAAAATCGGCAACGCGTTCGAGAACCTGATTGACGCACGGAGGACGTTGCGTGAGATCAAGCTGCTGCGACACCTGCGCCATGAGAACATCATCCAGGTCAAGGACGTGCTCAAGCCGCCGTCCCGCGACAACTTCAACGACGTTTACATTATCTACGAGCTGATGGACACAGACCTGCACCAA…	1128	2.7.11.24	0.9991	not verified	not verified	not verified
603	estExt_fgenesh2_kg.C_110066	ATGGCCACCATGCTGAACAAGCGTGTTACCGGCGCCTTCGGCAAGCAGGCGCCGGTGCGCTCGGCCCGCGTCGCCGCTGTGCGCCCCAGCCGCAGCTCCGTCCGTGTGGCTGCTACCGCTGCTCCCCAGGAGGTTGAGGGCTTCAAGGTTATGCGCGACGGCATCAAGGTTGCTTCCGATGAGACCCTGCTCACTCCTCGCTTCTACACCACCGACTTCGATGAGATGGAGCGCCTGTTCAGCCTGGAGCTGAACAAGAACATGGACATGGAGGAGTTCGAGGCGATGCTGAACGAGTTCAAGCTGGACTACAACCAGCGCCACTTCGTCCGCAACGAGACCTTCAAGGAGGCCGCGGAGAAGATTCAGGGCCCCACCCGCAAGATTTTCATTGAGTTC…	1221	1.14.13.81	1	verified	verified	verified
604	estExt_fgenesh2_kg.C_120039	ATGCCGACCTCGCTGCCCCAGTGCCCCAGTGCTCCTCGCAGCGTCCAGCCTCTGCGCAGCGCGCTTCTTGCAGCACAGCGACTGTCGCAATGCAGAGGCTCGCGAAGCCAGCGAGGGAGCGGGGCCTGCCACTCGCAAGGGCGCCAAGTGACGCACCCCACTGCGCACCCGCGCACTTCGCGGACGCTAGACGACGACTCAGGCTTCGCTAGCTTCGCGCCGGAGCCCATAGTCACAACGCCAGGAGCCAGTGCGTTCTCAGAAGTGGAGGACGACTTGCAAATCCACAGGCTCTTGCGAGAAACCGGGCAACATATAAAGATTCCAATGATAGACGAGGACCGCTTCGACACGCAGTATCCGGAGAGCCAGGCGGAGGAGCCTTCCTCAAGCGGGTCC…	1782	3.2.1.2	1	not verified	not verified	not verified
605	estExt_fgenesh2_kg.C_140006	ATGCAGACTTGCATGTCTCCTCCCGGCACTAGCCGATCAGCGGCGCTGCCTCAGCGGACGGCAGCGCCCAACGCGGCGCGGCTGGGTGTCACTCAGAACGGCCTCGCAAGCCCCAGCGGACGCGGTGCTCGATCAAGGAATGGCCGGCCCACGTTTGCAGGCGTTCCTCGCGCGGGCGACGGTCGCCTGAGCGACGTGCAGCGTGACCTCCTTGCAGAGATCGAGGCACGTCGCAAGAATCAAGCTCAGCTCCTTGAGAAACTTAACCGCTTGGCCGCTGAAACGGCCGCGCGCACCGCTGCCACGCCCGCTTCGGCTGCTCCCCCAGCCCCGCCTGCAGCGGCCATGCCGGCCCCCGCTCCCGAGGTGCAGGTCGCTGTCCCCATGTCCGTGCCCATG…	2121	2.4.1.21	1	not verified	verified	verified*
606	estExt_fgenesh2_kg.C_140044	ATGTCTTCCACCATCGCCGCCTCCTCCCCTTCCTCGCCATGCCCCTACGTGACCACCGTCGTCCGGCCCGGCGGCATCGCCGTCGTCACCATGGCCAAGGAGCCCGTCAACAGCATGGACCTGGCCATGTGGCGCGGCCTTGATGCCGCCCTCCAATCACTTGAAGCCGACCCCTCGGTGGTGGCCGTCGTCTTCACCTCGGGCCTGCGCCGCGACGTCTTCTCCGCCGGCAACGACCTGCTCGAGCTGTACGCGCCCAAGACCAGCGCGGCCCGCTACGCCGAGTTCTGGGTCGCGCAGAACGCCTTCCTGGTGCGCCTGCACCGCAGCCGCCTCGCCACGGTCGCCGCCATCCGCGGCGCCTGCCCGGCGGGCGGCTGCGCCATCTCGCTGTGCAGC…	849	5.3.3.8	1	not verified	not verified	not verified
607	estExt_fgenesh2_kg.C_150036	ATGCTGACAAGGCTGCCGGTCGCGCTCTCGAGGCTGCCTCGGCACTGCACCGCCCCCCTCGCCTGCCCTTTAGCACGAGGTGCTAATAGCATACGTGGTCGTACGCCGGTTCGGGTAGAAGCGATGTCAACCGCCGTGCACCTCAACGTCCAGGGGCCCGACGCGGCCAAGCTTATTGAGCTGGCCAGCTGCGCGGGCGCATGCAACAAGGACACGCCCAAGGTGGAGCCGGCTGACCTGGCGAGCTACATGCGCAGCCTGCCGGCCTGGCGTCTCAACGCCGACAGCACCGCCATCAGCCGCAGCTTCGTGGCCAAGAACTTCATGGCGGCCATTGCGTTCTTCAACAAGGTGGCGGAGGTGGCGGAGGCGCAAGGACACCACCCCGACCTGCATCTG…	573	4.2.1.96, 4.2.1.9	1	verified	verified	verified
608	estExt_fgenesh2_kg.C_160011	ATGGCGTCGTTTGGATTGATGCAAAGGACGGTGCACTGTCCCCAGCTTGTGGAGGAGCGGTGTTCGCCGGTCGCTGGCTGCTCTGGTCGTGGCCTGCCAGTTATCCAGCGGCAACGGCGTGGCGTGTGCAGTGCCACCAACGGTGTCCAGCGAGGGCGTGTGCTGCGCCGGACGGCCGCTTCGACCGACGTGGTCTCCTTCGTGGACCCCAATGACATTAGAAAACCCGCAGCAGCAGCAGCTGGCCCTGCGGTGGATAAGGTCGGCGTTCTGCTGTTAAACCTTGGCGGGCCCGAAAAGCTCGACGACGTCAAGCCTTTCCTGTATAACCTATTCGCCGACCCAGAAATTATTCGCCTGCCAGCGGCAGCTCAGTTCCTGCAGCCGCTGCTCGCGACG…	1482	4.99.1.1	1	not verified	not verified	not verified
609	estExt_fgenesh2_kg.C_160028	ATGCAGACCACTATGCAGCAGCGTCTCCAGGGCCGTAACGTGGCCGGGCGGAGCGTCGCTCCCTCGGTCCCTGCCCATCGCTCCTTCCACTCACACCGGGCTGCCACTCAAACCGCTACGATCAGCGCTGCTGCTAGCTCAACCACCAAGCTGCCAGCTTCGCATCTGGAGAGCAGCAAGAAGGCGCTGGATTCGCTGAAGCAGCAGGCCGTCAATCGCTACGCGGGTGACAAGAAGAGCTCCATTATTGCCATTGGTCTCACCATTCACAACGCACCCGTGGAGCTGCGCGAGAAGCTGGCTGTGCCTGAGGCTGAATGGCCGCGTGCTATTGAGGAGCTCTGCCAGTTCCCGCACATCGAGGAGGCCGCGGTGCTGTCGACGTGCAATCGCATGGAG…	1569	1.2.1.70	1	not verified	not verified	not verified
610	estExt_fgenesh2_kg.C_160040	ATGTTTTCCTTGCGGACCTTGCGGGCTCTGCCGGCATGCCAGGCAGGCCGATCCTCCCAGATGGCCGTTGTCAGGTTCGGCGGCGTCCGCACGGCCCCGGCGCGGAGCATGGCGGTGCGAAACTCCAACCAAGACATGGAGTCTCGCACCACGACTTCGGACGCCAAGGCGGAGCACGCGGCGCAGCAGGCCGCCGCTAGCAGCAGCAGCAGCAGCAGCAGCGGCGCCAGCTCCAGCAACAATAGCAACAGCAACAGCTCGAGCAGCAACAACGCCGGCAGCGCGGGGTCATCTGGGTCGGACGGCGACTACGTTTCGGCGTTCGGGCTGCGCATCAGCAAAGACGACCTGCTCACCATTGCCCTGGCGGTCGCCATCTCGTACGGGATACGTTCCTTC…	939	3.4.21.89	1	verified	verified	verified
611	estExt_fgenesh2_kg.C_160044	ATGCAGACCACCCTGAAGCAGCAGCGCGCTTCCGGCCGCGTCTCGGCCCGCCAGCCTTTCCGCTCGGCAGCCGTGGCGCGCCCTCGCCGCAGCACCGTGCGCGTGCAGGCGAGCGCTGCCCCCCTGAATGATGGCCTGGGCTTCGAGACCATGCGCGATGGCATCAAGGTGGCTGCCAAGGAGACCCTGCTGACCCCCCGCTTCTACACCACCGACTTCGACGAGATGGAGCAGCTGTTCAGCAAGGAGATTAACCCCAACCTGGACATGGAGGAGCTGAACGCCTGCCTGAACGAGTTCCGCAACGACTACAACAAGGTGCACTTTGTGCGCAACGAGACCTTCAAGGCCGCCGCCGACAAGGTGACTGGCGAGACCCGCCGCATCTTCATTGAGTTC…	1221	1.14.13.81	1	not verified	verified	verified
612	estExt_fgenesh2_kg.C_180046	ATGGCCACCGGGACAACTGAACAATGGCACATTAGACCGCAGCGACCGGAGAACCCGGTGGTCTTTTTCGACGTGAATGTTGGCGAGCAGCCGGCTGGCCGCGTAAAATTTGAGCTCTTCGCGGATATTTGCCCAAAGACGGCTGAGAACTTTCGGCAGCTCTGCACGGGCGAGTACCGGAAGAACGGGCTACCAGTCGGATACAAGAATTGCACATTCCACCGAGTTATCAAGGACTTCATGATCCAAGGCGGCGACTTTGTAAAGGGCGATGGCACGGGCTGCGTCAGCATCTACGGCAGCCGCTTTCCGGACGAGAACTTTATTGCGAAGCACACGGGGCCCGGACTCCTATCCATGGCAAACAGCGGGCCCAACAGCAACGGCTGCCAGTTCTTC…	564	5.2.1.8	0.9982	not verified	not verified	not verified
613	estExt_fgenesh2_kg.C_190068	ATGACCGTGAACGAGAATGGTGTCCTGCACATGCCTATCTTCGAGGGCAGCGAGAAGCGCATCGAGGTGGACTTCCGCCTCGGCCCCAACGTGCCCGCCAATGGCCTCCGCTCCATCCCGCGCGAGACGCTGGACGAGCTGATGACCCTGGCGCGCTGCTGCATCGTGTCGTCGCGCAGCAACGACAAGCTGGACGCGTACGTGCTGTCTGAGAGCAGCCTCTTCGTGTACCCCACGAAGTGGATTCTGAAGACCTGCGGCACTACACGCCTGCTGAACTCGGTGCCGCGCCTGCTGGAGGTGGCGCGCTCCATTGGTCTGGAGCCCCGCCGCTGCAAGTACACGCGTGCCAGCTTCCTCTTCCCGGAGAACCAGCCCTTCCCCTACACTGCCTTCGAG…	1173	4.1.1.50, 4.1.1.18	1	not verified	not verified	not verified
614	estExt_fgenesh2_kg.C_190103	ATGATCGCGTCTAGCCTACAGTCGAGCAACGCCAGCGCCCGCGGGGTCTCCCGTCGGAGCGCAAATGGCCGGCGTGTTGTCCGTGTGTCCGCTGCTGCTAATGGATCGAACGGCCACCGCACTACCTTCCACCGGATGATTGAGGAGAACGGCTGCCTGCTACTGCCCGGCGTTTATGACGCATTGTCGGCAAAGGCTGCCTACAAGAAGGGGATCAAGGCTGGGTTCGTGAGCGGCTATGCGGTGTCTGCCACCGTCATCGGCGAGCCCGACCTGGGCCTGCTGACGCCCCCGGAGATGGCCCGCAAGGCTGGCCAGATCAGCGGCGCCGTGCCCACCCTGCACATCATTGCAGACGCCGACACCGGCGGCGGCAACGTGCTGAACGTGCAGCGCACC…	1041	2.7.8.23, 4.1.3.1	0.9981	not verified	verified	verified*
615	estExt_fgenesh2_kg.C_190107	ATGTCGGCGCTCGTGCTGAAGCCCTGCGCGGCCGTGTCTATTCGCGGCAGCTCCTGCAGGGCGCGGCAGGTCGCCCCCCGCGCTCCGCTCGCAGCCAGCACCGTGCGTGTAGCCCTTGCAACACTTGAGGCGCCCGCACGCCGCCTAGGCAACGTCGCTTGCGCGGCTGCCGCACCCGCTGCGGAGGCGCCTTTGAGTCATGTCCAGCAGGCGCTCGCCGAGCTTGCCAAGCCCAAGGACGACCCCACGCGCAAGCACGTCTGCGTGCAGGTGGCTCCGGCCGTTCGTGTCGCTATTGCCGAGACCCTGGGCCTGGCGCCGGGCGCCACCACCCCCAAGCAGCTGGCCGAGGGCCTCCGCCGCCTCGGCTTTGACGAGGTGTTTGACACGCTGTTTGGC…	1494	1.12.7.2	1	not verified	verified	verified*
616	estExt_fgenesh2_kg.C_190109	ATGGCAGGGGTGCCAGCTCCAGCCAGTCAGCTCACCAAGGTGCTGGCTGGCTTGCGGCATACTTTCGTCGTCGCAGATGCCACGCTTCCGGACTGTCCGCTGGTCTACGCCAGCGAGGGGTTCTATGCCATGACTGGATATGGACCCGATGAGGTGCTTGGTCACAACTGCCGCTTCCTCCAAGGCGAGGGCACGGACCCCAAGGAGGTCCAGAAGATCAGGGACGCCATCAAGAAGGGCGAGGCCTGCTCCGTGCGCCTGCTCAACTACCGCAAGGACGGCACGCCCTTTTGGAACCTGCTCACCGTCACGCCCATCAAGACGCCCGACGGCCGGGTGTCCAAGTTCGTGGGCGTGCAGGTGGATGTGACCAGCAAGACGGAGGGCAAGGCGCTGGCG…	2250	2.7.11.1	1	verified	verified	verified
617	estExt_fgenesh2_kg.C_20015	ATGAACCAACCGGACCGTTACGTACAGTTCGTGCTCCCAGAGGGAGAGCGGAAAGTCAAGTACAAGGCGGACACCAAGCTGAAGGATGCGGGCACGTTCACCTTTCGCTCAGAGGACCATACCATTGGCAACCTGCTGCGCATGCAGCTGCACGCAGACAAGTCGACCGTCTTCGCGGGCTACCGGATACCCCACCCCTTGGAGCCGGTGATGGTGGTCAAGGTGCAGACCAACGGCACCAAGAGCTGCGAGGACGCCATGATGCACGCGCTGGAGGACCTGGCCAATGAGTACCACATCATGCTAGAGGAGTTTGACCAGGCTGTGTCGGCAGCCAGCATGCACTGA	348	2.7.7.6	1	not verified	verified	verified
618	estExt_fgenesh2_kg.C_20016	ATGGGCCTATACAACGTTACCATCCCTGAGCGGATGAGCCTCCCTGAAACGGTCGGGTGCTCATCGCGGTGCCTGCCGCGCCCTCAGCCCCGTCTACTACGCGCTGGCCGCCAGCCGGCTCGGCCGGTGGTTCGCACCCGTGTGTACACGCCCACTCGCGCCGAGGAGCAGACCGCCCTTCGGCTGGAGGCGCAGCTCGCGCCCGCGAACCTGCTCAGCGAAATCCTGGCGCCTGTGACAGCGGATATGCAGCAAATGAACACCAACCTGAAGAACGTGGTGGGCAACAGGCATCCGATGCTGATGGCAGCGGCGGAGCAGATCTTTGGGGCCGGTGGAAAGAAGCTCCGGCCAGTCATCGTCTTTCTGGTCGCACACTGCACGGCGCAGCGCGAGGGC…	1182	2.5.1.30, 2.5.1.29	1	verified	verified	verified
619	estExt_fgenesh2_kg.C_210015	ATGCAGACCCTAAAGCCGGGCGCTGCGCGTCCAAACATTCTCCGACGGGCTTCTCGCACTCACTCAGTCGCAGCGATGGGCTTCTTCAACTTTGGCAGTCTATTTAGCAAGGAGCAATGTAAGCTCGCGCCTGCGCAGGCCCCAGAGGGACTGAAGTTGGCGACGTTCGCGGGCGGCTGCTTCTGGGGCATTGAGCTGGCCTACCAGCGCGTGCCGGGCGTGGTGGCCACCACCGTGGGCTACACCGGAGGCGCCGACAAGAACCCCAACTACGACTCTGTGTGCAGCGGCCGGTCGGGGCATGCTGAGGCCATCCAGTGCACCTACGACCCCAAGCAATGCAGCTACGACTCCCTACTGGACACGTTCTTCGCACGTGTGGATCCAACCACCCTCAAC…	684	1.8.4.11	1	not verified	verified	verified
620	estExt_fgenesh2_kg.C_220035	ATGGACAGCAAGGAAGCGGCGGAGCCGGCCTCGGTCCACGTCAACGTGGACGTGGAGGCCCAGAAGGCCCAGGCGCAGGCGGAGGCCGCAGCCAAGGGCGGCGCGTGCGCAACAAGCGGCATGAGCAAAGGGAAGATCATCGTCACTTCCTTGGTGATTTTTCTGGGGGTAGCGGTGGGCGTGGGTCTGGGCGTTGGCCTGGGCGTGGGTCTGAAGAAGGACGACGGCTCGTCGGCCTACACCTCCCTGGACCTGGGCACGGGGTCGGGCGGCGGCAACACCTACTTCGTCGCGGCGGACAAGATTCAATGGAACTACGCGCCCTCGGGCCGCAACAAGTGCTTCCCGCCCGACCTGGCTGCCAAGTACTTGGCCATGCAGCCCGGCATCACGCGTGTG…	3429	1.16.3.1	0.9994	verified	verified	verified
621	estExt_fgenesh2_kg.C_220050	ATGTTTGCATCGCGGCTTCGCAGCTCAGCGCGGACCCACTGTCGTTCGGGGCGCCAGGCTGCACCGGTGCACGTTCGGCCCTGCCCCCGCAAACTTGTAGTCCTCAACGTAGCCACCCTCCAGCGCTCAGACAACACACTCAACAACATCATGGCTGCTCAAAACCTTGCACCAGCCCTCAGCACGGGCGAGGACTTCCGCATAACTACAAACATTGAGGCGACGCAAATTCCGGCCGCGCTTCGGAAGGACTGCGTGCTATTTTACACGCCAGACACCGAGGAGCTTGCACAGAAGGTCGCCCAACAAGCGGGAGGAGCGATTACGCTCGGCCGCATCAAGTGGAAGAAGTTTGCCGATGGCTTTCCTGACCTCTTTGTGGAGAACGCCACCAGCATT…	1194	2.7.6.1	1	verified	verified	verified
622	estExt_fgenesh2_kg.C_220052	ATGGCAAAAAGTCCTACGCAGTTTGTAGACATCCAGACGGCGCCAGCTCAAGTAAACGGCTGTCAGGCTGTTACTCCAGGCTTGCTAATAAGCAGCTTTGCAGTTGAGGCGTCGGAAAGCCAGCTAAGAGAGCAAGGAGTTACACACATTTTACAGGTTGGGATAGAGCTCAAGTCATCACACCCTGGCAAATTCGAGTACCTGGTGGTGCCCATCCTAGATGCCGAGGGCGTTGACCTGGTGGCCACGCTGCCGCCGATGTTTGGCTTCATCGAGGCGGCTGCCGCCAAAGGCGGCGTTGTGCTGGTTCACTGCATGATGGGCATCAGCCGCTCCGCCTCCACCGTCATCGCCTACCTCATGTGGAAGGAGCACATCGGCTTCGTGGCGGCGGCGGAG…	732	3.1.3.48	1	not verified	verified*	verified*
623	estExt_fgenesh2_kg.C_230021	ATGCAGTCGCTCCGCGCGTCTCCGAGACTCAGCTCTGTGCGAGCATGCTCCTCCCGGCAACGGCTGGTGGTCAAGGCCGCCTCATTTGATGTGCGACCATACACGCTGCGCAAGGGAGACACCCTGGAGAGCATTGCCAAGAAGCGGAGCGTGACTGTTGACCAAATCCTGGGCATTAACCCGGACGTCAAGCCGGGCAAGGTCGTCGAGGGGCAGACAATTCTGCTACCCGCACAGAAGCTCTCGGACCGTGACCGGGAGATTCTGGGCGGCATTGGCACCACCTATCGCGTTTACCCCATCCGCGCGGGCGAGACGCTCTCTGAGGTGCTGTCGAAGCGGGGGATCTCCACCGATGAGTTCCTGCGCCTGAACCCGGGCGTTGACATGAAAGCCGTC…	609	3.2.1.17	1	not verified	not verified	not verified
624	estExt_fgenesh2_kg.C_270036	ATGCAGCGCTCCATACTGTCCGCTCTTCTCCCGCGGCTCCCTTTGGGAGTCCGCGAGTTTGCCACGGCCTCTGCCGATTATAGCATCGCCATGAAGAAGGCAGCCGAAATCACGGGAGCTGCGGAGAGCGCTATGGGGCCAAAGGAGGGTGGCTTCACCGCTGGCGTTCCACTGGACACCTTCACGCGCAAGGCCCGCATTTATGCGCCTGCGCGCACTGCGTCGCAGTCGGGGCTAGCTCGCACAGTGGATTTTGCGACTACCACCCCCGCGTGGAAGATTGAATTTGAGCCGACTGCTAAGTGGCAGAATCCCCTGATGGGCTGGACCAGCTCGGCGGACCCTCTGGAGAATGTGGGCCGCTCCGCCCTCGTGTTCTACACTAAGGAGGAGGCGATG…	561	1.6.5.3	1	verified	verified	verified
625	estExt_fgenesh2_kg.C_280057	ATGCAGTCAGCTCCTTCGCTGCTATCGCGCTTTGGCTGCCTCGTGCGTCCCGCCAATTTCGCTGCGGCCTCTGTGGCCTCACGAGCTATGAGCACTGCTTATGACGTAGGATCCTCTACCAACATTAAGTGGCACGAGGGCGCTGTCCCCACGGAAAATAAGGAGGCGATTATGCAACAGAAGGGATGCGTCGTTTGGTTCACCGGCCTGAGCGGGTCTGGCAAGAGCACCGTCGCCTGCACGCTGGAGCACGCTCTTGCGGAGTCTGGCAAAGTTACCGCTCTGCTGGACGGCGACAACATTCGGCACGGCCTGAACAGCAACCTCGGATTCTCTGCGACCGATCGCGAGGAGAACATCCGCCGCATTGGCGAGGTCTCCAAGCTGTTCGCTGACACG…	741	2.7.1.25	1	not verified	verified	verified
626	estExt_fgenesh2_kg.C_300022	ATGACCGTTGCCGAGCAGCCCGTGGCACTCGTGCCCAGCGGCAAGGTGCAGGCGCCCGACGCTATCGTATCGCAAGCGGTCGAGCTCGGCGCTCCGTATGAGCCTCCGCTCTCGCCCGAGGATGCCGACTGGTCGCAGCACGTTCTTCCCTCAGCTGTGGACAAGCGCGACCAGGACACGCCCGACAACTGGGTGCGGCGCGACCCCCGCATCCTGCGCCTCACCGGCCGGCACCCGCTCAACTGCGAGCCGCCCATGTCCGTGCTCATGCAGTACGGTTTCATCACGCCGCCGGCCGTACACTTCGTGCGCAACCACGGCGCCGCGCCGCGCATCCGCTGGGATGAGCACCGCATCGAGATCAACGGCCTGGTCAACAAGCCGTTGACTTTGACCATG…	2649	1.7.1.1	0.9664	verified	verified	verified
627	estExt_fgenesh2_kg.C_30055	ATGACGTGGCCGGAGCCCCCGAACTACTATGAGGCTCCCAAGCATGGCTTCAAGGTCACGCTGGAGAACCCGACCTTTCCGATTATCAACCCGGACCCCAACATCACGGACGCAGTCACCAACATGCGCTCGGAGAACTGGGGCGTGGTCGCTGGCCTGGCTGGTCTGGGCTACGTAGCAGGATACTACTTCGGTGCCAAGGTGCACTGGGCCAAGCCCACCGCTCTGTTCACCTCCATTTTCCTGGGGAAGAGCGGCCTGCTGTGGGGCATGTCGGACAGCGCTCACCGGCTGATGGGCTTCAAGGAGAACAGCAAGGAGGTGGCCGCCAACCTGCCGCACGTGATGCAGCGCGAGTCCTACTAA	366	1.6.5.3	1	verified	verified	verified
628	estExt_fgenesh2_kg.C_30137	ATGGAGTGGACGACAATAGAATCGGACCCAGGCGTCTTTACGGAGCTCATAGAGAACATTGGCGTCAAAGGCGTTCAAGTAGAGGAGCTATGGTCACTTGACCAGCTTAGAGAGCTCAGTCCTGTCTTTGGCCTGGTATTCCTATTCAAGTGGAAAAAGGAGCCGGTCCGGCCGGCCACAACGACAGACGCGGGGCAGGTGTTCTTTGCCAAGCAGGTCATCAGCAACGCGTGCGCAACCCAGGCTATCCTGAACATCTTGCTCAATGTGAAAGCTCCAGGATTGGACTTGGGCACGGAGCTGGCGAACTTGCGTGAGTTCGTCTCAGACTTCGACCCCACCATGAAGGGCCTGGCCATCAGCAACAGTGACCTCATCCGGACTGCACACAACTCGTTC…	996	3.4.19.12	1	not verified	verified	verified
629	estExt_fgenesh2_kg.C_30176	ATGGCCGCCCTGGAGTCCTTCCTGTATACCTCGGAGTCGGTGAACGAGGGTCACCCCGACAAGATCTGCGACCAGGTGTCCGATGCTGTCCTGGACGCCTGCCTGGAGCAGGACCCCGACTCAAAGGTTGCCTGCGAGACGTGCTGCAAGACTGGCATGGTGATGGTGTTCGGTGAGATCACCACCAAGGCGAAGGTTGACTACGAGGCCATTGTGCGCAAGGTGTGCAAGGAGATTGGCTTCACCTCGGAGGACGTGGGCCTGGACGCCGACAAGTGCAAGGTGCTGGTCCACATCGAGGAGCAGTCGCCCGATATCGGCCAGGGCGTGCACGGCATGGGCACCAAGGCGCTGGAGGAGATCGGCGCCGGTGACCAGGGCCACATGTTCGGCTACGCC…	1173	2.5.1.6	1	verified	verified	verified
630	estExt_fgenesh2_kg.C_310033	ATGGGTAACCAGCAAAGCGCCTCTGCCCCGCCGCCCGCGACATCAGCAGCGCCGTGCGCAGAGGCTGCAGCTGCAGCGGGTGCTGAACCACCATCTTCGTGTCCAGTAAACCCGAAGTACAAGAACCCAGCGGTTTACAACGTGTATGGTCAGCGCATCAACGACCCCAACAGCCAGGCGAAGCCCAGCCCGCTCGCGTCTATTACGGGTGCCGACGTATTAGACCCAAAGAACAACATGCCGCTGGAGCCGAACCAGCTGCCCTGCCCAGGGCAACGTAAGCCGCTGTCGACGGAACGTGTTGCATCCAACATCCCGAAGGGCGGCACGGAAAGCACGTGGCTCTTCCCCTCGCCACAGATGGTCTTCAACGCACTCAAACGCAAGGGCAAGGGCGAT…	879	4.4.1.17	0.9989	not verified	verified	verified
631	estExt_fgenesh2_kg.C_310047	ATGCGCTCGACCATTCCTTCTGCTGGAGCTGCATCGACTCGCCAGGCCCAATCGGCGAGCGTCATTCATGGGCTACGAGCAAGGGGCGGGCCCGCGCAAACATCAGCTTCGCGCTCGCCTTTCCAGGTGCCCGCGACATGCAGCAAGCGGTGCGCGTTCTCGTGCGCCCGCGCCTCGCAACAGCGCAACCTTGTGAAGGCAGCTGCTCTTCAAGGACCTGAGGATGACTTTGCTGCTTCAGCGAACGACATGACAGAAGCCCGCATTCTGGTGGTCACTTCCGGCAAGGGCGGTGTGGGCAAGACCACCTCGTCTGCTAACCTTGGCATGTCCATTGCCCGCCTGGGCTACAAGGTGTGCCTGATTGATGCTGACATCGGTCTCAGGAACCTGGACCTG…	1056	2.7.10.2	1	not verified	not verified	not verified
632	estExt_fgenesh2_kg.C_310072	ATGCAGGTCCTCAAGAGCAAGACTCTGGTTAGCGATGCTGCTGCGGCACCGCGCGCTGCTCAGCGTGCCACTGTGGCCCGACCGAGCGTTAAGGTGCAAGCGGCACCCCGACTGCCCCCGGACACGCCTAAGGAGCGCGAGGGAGGCCGCGAGTGGCTGGGCACTATCCTGTCTCGCTTTGGGCCGGTGAAGGACAAGGCGCAGAACACCACGACGCTTGAGTTTGAGAAGCCTCTGCTGGAGCTGGATAAGCGCATCAAGGAGGTGCGCAAGGTCGCCGAGGAGAACGGCGTGGATGTGAGCGCCTCCATTGCTGAGCTGGAGGGCCGCGCCAAGCAGCTGCGGAAGGAGACTTACAGCCGGCTGACGCCCGTCCAGCGTCTGCAAGTCGCTCGCCAC…	1497	6.4.1.2	0.9987	not verified	verified	verified
633	estExt_fgenesh2_kg.C_320048	ATGTTCCTGACACGAAGCGAGTATGACCGTGGTGTTAACACTTTCAGTCCAGAGGGACGTTTGTTTCAAGTAGAGTACGCATTGGAGGCTATCAAGCTTGGCTCGACGGCTATCGGCATTTGCACCAAGGAGGGCGTGGTGCTTGCGGTGGAGAAGCGCATTACATCGCCTCTTCTGGAGCCCAGCAGCATTGAGAAGATTATGGAGATCGATGAGCACATGGCGTGCGCTATGAGCGGCCTGACCGCTGACGCGAAGACGTTGATAGACCACGCGCGTGCGGATACGCAGCAACACCGCTTCTCATACAACGAGCCCATGCCGATTGAGTCGACCACCCAGTCTCTGTGCGACCTGGCGCTACGATTCGGCGAGGACTCGGACGAGGGCGGCGGCATG…	726	3.4.25.1	1	not verified	verified	verified
634	estExt_fgenesh2_kg.C_340045	ATGCTGCGCCAGTCCGGCCTCTCGGCCAACAAGCTGTTTTGCAGCAACCTGCTGCAGAGCCAGCAGAAGGAGGGCAACAAGCTGGTATGGAACGCCATGCTCTTCTCCTCCAAGGCGGAGGGTTCTGCTGTCCAGCAAGTGGTTGCTTCCGAGGGCGTCGCACAGGCTGTGCCTCAGTTCTCGAGCGAGGCTGCCGCTGCTCTGGCCGCTAAGCGCCGTGGCCTGATTGGCAGCGGCATGTCGCTGGCGCCCAGCAAGCCGTTCGCTGCTCGCGGCCTGACCTCCGCGGCCAAGCCCGCGGCCGCGGCCGCGGCGGGCGCTGCTGAGGCTGCCCAGCCCGCGGACAAGTACGCTGGCCTGAAGAAGGTCCTGAAGGCCGCTGCTGCCCTGGCGGCCGCT…	855	1.9.3.1	0.9988	not verified	verified**	verified
635	estExt_fgenesh2_kg.C_350019	ATGAGGCGCCAGGCCGTGACCTGCCTGCGCGGCCTCTGGCGCGCTGGCTCGGCGAGCCAGGAGGTTGCCAACCAGGCTGGAGCTTCTTCATTTGCCCTCCAGGGCCTGCTGGCGCAGACGGAGCGGGGTCTGCGGACCAGCGTGGACGCCAAGGATGCTAAGATTGCGCCGCTGTCGGCGATGCCGTGGTCGCTCCAGGCGGCCCGCAGCGCCACCGCTGAGGCGCTCACTCCGGCGAAGGTGAACAACTTCACGCTGAACTTCGGCCCCCAGCACCCCGCCGCGCACGGCGTGCTGCGCCTGGTGCTGGAGATGCAGGGCGAGATTATCATGCGCGCGGACCCTCACATCGGCCTGCTGCACCGCGGTACCGAGAAGTTGCTGGAGTACAAGACTTAC…	1404	1.6.99.3	1	verified	verified	verified
636	estExt_fgenesh2_kg.C_360013	ATGGCCGTCATGATGCGCACCCAGGCGCCCGCTGCCACTCGCGCTTCATCGCGCGTCGCTGTTGCCGCTCGCCCGGCTGCTCGCCGCGCCGTGGTGGTCCGCGCCGAGGCTGAGGCTGCCCCTGCTGCTGCCAAGAAGGCTGCTGAGAAGCCCGCCTGGACTGTGCCGACCCTGAACCCCGACACTCCCAGCCCGATTTTCGGTGGCAGCACCGGCGGTCTGCTGCGCAAGGCTCAGACTGAGGAGTTCTACGTCATCACCTGGGAGGCTAAGAAGGAGCAGATCTTCGAGATGCCCACTGGCGGTGCCGCTATCATGCGCCAGGGCCCCAACCTGCTGAAGTTCGGCAAGAAGGAGCAGTGCCTCGCCCTGACGACCCAGCTCCGCAACAAGTTCAAG…	591	RXN-924	1	verified	verified	verified
637	estExt_fgenesh2_kg.C_370016	ATGGCAGCAGACGGCAGCGCCATCGTTCACACCGTGGGCAGCAAGGTCTGGATCAAGGAGGAAAAGGAGGCATGGATCAAAGGAGAGGTCATCAAGGTGGAGGATGACTTCCTCGTGGTGAAGGCAGAGGCCTCTGGCGCGGAGGACATGACGACGCTCTCCTATCTGCACGAGCCCGCTGTGCTGTGGAACTTGAACACGCGCTATGCGTACGATGACATCTACACCTACACGGGGACGATTCTCATCGCCATCAACCCCTTCGCGGCCCTGCCTCACCTCTATGGGGAGCACATGATGAACCAATACCGCGGCGTGGAAATTGGCGACTACGCACCGCACGTGTACGCTATAGCAGACGCTGCGTATCGCCAGATGCGCAAGGAGGGGAAAGGACAG…	4932	2.7.11.1		not verified	verified	verified*
638	estExt_fgenesh2_kg.C_400018	ATGGCCATCAAGATGAACCTCGCCTCCTCCAAGGTCGGCGCCAAGGCCTCCGCCAAGTCCGTCCGCGGCGCCCGCCTGGTGGCCCGTGTGGCCCAGCCCATGTCCCCCAGCAGCGCCGCCACCGCCGCCGCCGATGCCTCCATGCTGGCCCGCGCCGGCCTGCCGCCCACCACCACCCCCTACGACGACTACAAGTTCGCGCCCATCCGTGAGGCCGAGGTCAACCGCGCCATGACCCGCCGCTACTTCAAGGACATGGACGAGTTCGCCGAGTCCGACGTGGTCATCGTGGGCGCCGGCAGCGCCGGCCTGGCCTGCGCCTTCGAGCTGGGCCGCATCGCGCCCCACCTGAAGGTGGCGCTGATGGAGCAGTCTGTGGCCCCCGGCGGCGGCGCCTGG…	1074	RXNQT-4300	1	not verified	verified*	verified*
639	estExt_fgenesh2_kg.C_40044	ATGGCCGCTCTCCGCATGTCCGCTCCCACCTCCGCGGCGCTGCGCTCCAGCGTTCGCAGCGCCAAGCCTGTGCTGCCTGTTCGCCGCGCGGTGCGCTCCGTGGTCGTCCGTGCCCAGGCTAGCGAGGAGCAGCTGGGCTTCAAGGTCGGCACCGTTGCCACCCTGTCGTCCGTCGCTGCCTCGTGGATGATGGCTGGCAACGCCCAGGCTGCCACTGAGCTTGCCACCCTGGCCGCCAGCGACAACCGCGTGGCCATTCTGGCGACTCTGCTGGTGCCCGTCATCGGCTGGGTTGGCTTCAACATCTTCGGCTCTCTGCAGGCGCAGCTGAACCAGATGGACGCCAAGAACAAGCGCGCTGTGCCCGCCGCCGTCGGCATGGGCGCCGCTGCCTCTCTG…	780	PSII-RXN	0.8077	not verified	verified	verified
640	estExt_fgenesh2_kg.C_40087	ATGGGCAATGAGGGCGAGGTTAAGGTGGCGGTCAACGGGACCTCTATTGAGGAGGTCAACTTTGAGAAGATTGATCTGAAGGAGGCGCTGTCAATTCTGAACACGACGCCTCATGGACTATCCTCCGCGGAGGCAGACAAGCGCCTTGCGGAGTATGGGCCGAACCGCCTGCCGGAGAGCAAGCGCATTCCGCTCCTGGTGTTCCTCGGCTACATGTGGAACCCTCTTTCGTGGGCTATGGAGGCCGCGGCCATTATCGCTATTGCTCTGCTGGATTACGCTGATTTCGCCCTCATCGTGGGCCTGCTGTTCCTCAACGCCGTGATCAGCTACGTCGAGGAGTCGAGTGCGGACAATGCAATCAAGGCGCTGGCGGGAGCACTGGCACCCAAGTGCAAA…	3246	3.6.3.6	0.9994	not verified	verified	verified*
641	estExt_fgenesh2_kg.C_520007	ATGGTCGGCTTTGAGACCCGCGATGGCTTCGCCATCCCCACCGGAAACGCGAAGCAGTCCGATAGCCTGAAGCCGGAGAACTTCAAGTTCTGGAGCGCTCGCGCCGCGCCGATGACTCCTTTCGCCAGCCTCAGCGCGAGCATTTTGGGTGGACTCGGCAAGCCGGGAAGCGCAGGAGGTCGCGTGGAGCCCGCGACCGGCTACGAGTTCCCTGCGGAGCTTTGCTACCTGAAGAAGCCTTGCCCTAGCCTGGCGGGCCTAGGGGTGCGCAACAAGAAAATTGTCATCAAGGACATCCACGTTTACGCTCTGGGCATCTACGTGGATGCCGCCGCCGCCAAGTCCGCCCTGTCCGGCTTCAAGAAGAAGACGGCGGCGGAGCTAGAGGCGGACCAGAGC…	780	5.5.1.6	0.9872	not verified	verified	verified
642	estExt_fgenesh2_kg.C_540006	ATGTTTGCCCTTCGCGCTCCTGTGGCCCGGCCCTCCGCCGCTCGGAGTGTGCAGTCTGGTGTAGCCAGCCGTGTGCAGCGCGTCGTGCCCCGCGCGGCTAAGACCGAGGAGGTTGAGGCTGCTACCAACGGTGCCGCTGCCTCGAACGGCCATGCTTCGGCCAACATGATGCAGTTCGACGAGCTGTCTGATATCATTCGGCTGGTGCATGATACCGACATTGTCGAGTTCGAGCTGAAGAGCAAGCGTTTCAGCCTGAGCGTGCGCAAGAAGGAGGCTCTGCAGGCTGAGCAGGCGGCTGCCTACCAGGCCATGCTGCCCCAGATGCTGGCGGCTGCCCCCGTGGCCCCCATCGCTGCCCCCGTGGCTGCCGCCCCTGCCCCTGCCCCGGCGCCAGCT…	687	6.4.1.2	0.9971	not verified	verified	verified
643	estExt_fgenesh2_kg.C_560003	ATGGCCCTTCGCTCGATTACCCGCGTCTCGGCGCGCACCGCCTGCCGCGCTGCCACGGCCGCTCGTCGCGCGGCCGTGACTGTGCGTGCGGCCCACAACCCCGCCGCCGTCACCAAGAAGGTCTACTTCGACGTGAACATCGGCGCCAACTCGGCCGGCCGCGTGGTGATTGGCCTGTACGGCAACGACGTGCCGGACACGGTGGAGAACTTCCGCGCGCTGTGCACCGGCGAGAAGGGCTTCGGCTACAAGGGCTCGGTCTTCCACCGCGTCATCAAGCAGTTCATGATCCAGGGCGGTGACTTCACTGCCGGCAACGGCACCGGCGGCAAGTCCATCTACGGCGCCCGCTTCAACGATGAGAACTTCAAGTACAAGCACACCGGCCCCGGCATCCTG…	603	5.2.1.8	1	not verified	verified	verified
644	estExt_fgenesh2_kg.C_560016	ATGACGAGCATGTATGTTCTCAAGCGCGATGGCCGGCAGGAGCCGGTCATGTTTGACAAGATTACAGCGCGCATCGTCAAGCTGGCGTATGGCCTGAACCCGGACTTCTGCGACGCGGTGCTGGTCGCCCAGAAGGTGGCTGGTGGTGTCTACAAGGGTGTCACCACCTCTGAGCTGGATGAGCTGGCTGCTGAGACCGCTGCCGCGCTCACCTCCACCCACCCCGATTATGCCATCCTCGCGGCGCGTATCGCTGTGTCCAACCTGCACAAGAACACCGAGAAGTCGTTCAGCAAGACCATGGACAAGCTGTACACCTACCGCAATCCCCGCAACGGCGAGGAGGCTGCGCTCATTGCCAAGGATGTCTATGACATCATTGTGCAGAACGCCCAGCGT…	2637	1.17.4.1	1	not verified	verified*	verified
645	estExt_fgenesh2_kg.C_60051	ATGCAGTGCCTCCAGAAGCAGGCGCAGCGCTGTGGCGCGAAGAATGCTCAGGCTTGCCCGATCAAGGCTAGCGGCGTGCGCTCCAGCCGGCGCGCCGTTAAGGCGCTGGCCGTTGCTGCTGCTCCTGCTAAGAAGGCCCAGGCCTCCGACGTAAACGCCGTTGGTCTGAAGGACGTGCCTCTGCGGTCGCTGTTCCCTGATGAGCCCAAGCCACCCGCCCCGGGCGCCCCCAAGCTCAAGGTGGCGATTGTGGGCGGTGGCCTGGCGGGTCTGTCCACGGCCGTGGAGCTGCTGGACCAGGGGTATGAGGTGGACATCTACGAGGGCCGCCAGTGGATTGGTGGTAAGGTGGCCTCCTTCGTGGACAAGGACGGCAACCACATTGAGATGGGCCTGCAC…	1749	1.14.99.30		not verified	not verified	verified*
646	estExt_fgenesh2_kg.C_670012	ATGAAGAGCTTCATGCGGAGGGATGCGCTCGGCGCGGGGCTCCGCGGTGCAGCCAGCACAAAGCCCGTCTCAAGGGTCGCCAGCGTGAGGCCTGCGCCTACCGCCTACCGCACTGCCTGCCAAGTTGCGAAGGTGGATGAAATGGTGTCGGTGGATGAGGAGCTTACTCGTCTCCGCAAGGAGAACGAGCTCCTGCGCGCCCAACTGGCGCTGTACCAGCAGAACCAGCAGCCGTCCGTGGGTGCCGCTGCCGTTGCCCCGCCTGCTGCCGCCACGAAGGTGCTGGAGAAGCCGGCGCCGGCCAAGCAGGCTTCCGTGGATGGTGGCATCATCTGGCCCAAGCCGGGTGAGGCGTTCTGGGAGCGCAGCCCCCGCGCATCGCCCATGCCGCTGCAAGGC…	1956	2.4.1.21	1	verified	verified	verified
647	estExt_fgenesh2_kg.C_690001	ATGCCCCACGAGTTTAAGACAGCCGTTGTGTGGTTCCGGCGGGACCTTCGCGTGGACGACAACCCCGCTCTGGTGGCCGCGCTCGCAGCAGCACCCAATGTGATACCCGTGTTCATCTGGGCGCCCGAGGAGGAGGGCCAGTTCCAGCCGGGACGCTGCAGCCGCTGGTGGAGCAAGCACTCGCTGGTGGACCTGCAGCAGGCGCTGGCGGCATTGGGCAGCCGGCTGGTCATCCGCCGCTCCACCGACTCCACTGCCGCGCTGCTGCAGCTCGTGACGGAGCTGGGCGCCGAGGCGGTGTTCTTCAACCACCTGTACGACCCCATTAGCCTCATGCGCGACCATGACTGCAAGCGCGGCCTGACGGCGGCGGGCGTGGCGCACCGCACCTTCAACGGC…	3027	4.1.99.3	0.847	not verified	verified*	verified
648	estExt_fgenesh2_kg.C_70039	ATGGGGTGTGCACAGAGTACTCCGGTTGACCAGCCGGCGCGGCAGCAGCCGCAAGCAACGCAGCAGAAGTCTGTGGAGCCTGCGGTGGTGAAGAAGCCAGTCGAGCCAGCAAGGGTCGAGCCGAAGGTGGAGGTGCCCAGCACTAAGCCCTCGGAGGTACCGCACGTAGAGAAGGCACAGAGCATTAATCGAGGGCAGCCTGGCGATGGCTCAGGGCCGCTGCAGCAGCCGTCGCCCGCAATGCCCGGAGCAAAGCAGGGCGGAACAAAGGAGCGTCGTGCGGCGGCGGGTTCGGAGGCTGTAAGAGATCAAATTAGGAAGCTTGCGGTCGGTGGGCCGCAAGCCAAGGAGGAGAAGGAGAAGATTTACGAGGTCAGCGACTCAGAGGATGAGGAGCTG…	3084	2.7.11.11	0.9994	verified	verified	verified
649	estExt_fgenesh2_kg.C_70040	ATGGCTCTCGCCTCAGGCGTTGGCCGTCGCCAGCATGTGTCGGCCTCGCCCTCGCGCAGTCGGGGTGTGCCAAGCCCACGCTTGAGCCCTGTCCACGCGAACGCGCCTGCGGTTGCGGAGCGTCGCACAGAGCCCCTCTTAAAGCAGGAGCTGGTGGATTACCTGAAATCGGGGTGTAGGCCTCGCAGCGCGTGGCGAATCGGCACCGAGCACGAGAAGCTGGGTTTCAACCTGGCAGACAACAGCCGCATGAACTACGACCAGATTGCACAGGTGCTACGCAAGCTGGAGGCCCGGTTTGGTTGGGAGCCCATCATGGAGGAGGGCCGTATCATCGGCGTGCAGTTGGATGGTCAGAGTGTGACGCTGGAGCCCGGCGGCCAGTTTGAACTGAGCGGG…	1440	6.3.2.2	0.9993	not verified	not verified	not verified
650	estExt_fgenesh2_kg.C_70075	ATGAGCGGTCAAACTCAACGTGGGCGACCCAATGTCCTGATTACGGGAACGCCAGGCACCGGCAAGACCACCACTTCTGAAATGGTGGCTCAGGAGCTCGGCTTTCGTCACATAAACGTTGGCGAGTGGGTGCGCGAAAAAAACCTACACTCAGGGTGGAACGCGGAATTCGACTGCTTCGACATCGACGAAGACAAGGTGGTTGATGCGCTGGAGGACGTTATGGCTGAGGGCGGCTGTGTGGTGGACCACCACGGCTGCGACTTCTTCCCGGAGAGGTGGTTCGACCTGGTCATTGTACTGCAAGCCAACAACACGGAGCTGTACGACCGGTTACAAAAGCGCGGCTACACGGCTAAGAAGATCAGCGAGAACGTGGAGTGCGAGATCATGATGGTG…	549	2.7.4.3	1	not verified	verified*	verified
651	estExt_fgenesh2_kg.C_70176	ATGTCGGACAAGCCAGCTGATGTCATTTGCGAGGGCGACGTCTGCCGGAGGGTGACTCCCGAGGAGGCTGCCGCGCACAGCGCTGCTGCAGGTGCCTTGGGGGACACGCCGAGGGTGTTTGAGCTCTTGGGCGACACGCTCGTTGGCGCGGGCGGCAAGTCGGTGCCCCTGTCCAGCATCACCGGCCCCGGCAAGGTGATCGCGCTGTACTTCTCCGCGCACTGGTGCCCGCCGTGCCGTCAATTCACACCGCACCTGGCCTCCATCTACACCAACTTCAAGAAGGACCACGCGTTGAAGGCTGACTGGGAGGTGGTGTTTGTCAGCAGCGACCGCGATGAGGAGTCATTCAAGGAGTACTTTGGCGAGATGCCATGGGCCGCCCTGCCCTACGACAAG…	1407	1.8.1.8	1	verified	verified	verified
652	estExt_fgenesh2_kg.C_80081	ATGCAGACCATTCGTGCCCCTGCTCGCGCTCCCGTCGCCTCGTCGCGGCGGGTGGCTACCTTCCGCGCTGCTCCCCGCGTTTCTCGCACCCCTGTGGTCGTCGTGCGCGCTGAGCTGAAGGTCGGCGAGAAGCTGGAGGACTACCCCAACTACTACAAGGTGCTCAAGACCTCCGAGGGCAAGACCATCTCGCTGTCTTCCTACAAGGGCAAGCAGCCCATTGTTCTGTTCTTCTACCCCAAGGCTGCCACCCCCGGCTGCACCAAGGAGGCTTGCCGCTTCCGTGACGAGTACAGCCGCTTCACTGCCGCCGGCGCCGTCGTGTTCGGCATCAGCTCGGACTCGCCCGCTGACAACGCCGCCTTCGGCAAGGCCAACAACCTGCCTTACCCGCTGGTC…	591	1.11.1.15	0.9966	verified	verified	verified
653	estExt_fgenesh2_kg.C_90017	ATGCATCAACTCAGCGCCTACGCGGCGCTGGCGCTGCTGGCGCTCGCGACCCTGCCTAGCTCGCTGGCTGTGCAAAGTATTGTAACTGACTGGCTCACTGTCACGCAATCGACCGTCATTGCGACCGGCATTGACCATCAGACCACGGCGCGGTTGTATGGAGACGTGGCCTCAGCCCAGTATGATGCCATTAAGATTGTGCGAGACTACAAGAAGACCAAGCTGAACGAGGAGGCCGCTGTGGCCTACGCCAGCCACTCGGTCCTCAGCACCTTCTTCCACTGGCGCCAGAGCACCATCTACGACATCATCCTGCAGCAGCAGCTGGACAAGTGGGGCATCAGCGACAGCCAGGTGCCGCTCTACAAGAAGCTGATCGTGCCCACCATCCAGGCCCGC…	1248	1.11.1.10		verified	verified	verified
654	estExt_fgenesh2_kg.C_90046	ATGACGGACTCCACATATGATTTTGGAGCCGTGAGGGACGATCTGACGCCGCTTGAGGATGACTGCAAGCTTCTCGGTAGCCTGCTTGACGACTGTCTCCGCGTCGAAATCGGCGAGACCATGTTCAAGAAGATTGAACGCATCCGAGCACTGGCGCAATGTGCCTCAAATCTGTCGATCAAGGGAGACGCGGGCGCCTCCGACATGCTGTCGCACCGGCTGGCGGAGGAGCTGATGAACCTGGACATGGACGAGGCGGTGCCGCTCACACGCGCCTGCGGCCACTACCTCAACCTGTCCGGCATCGCAGAGCTGCACCACGGAGTGCGCCGCGACCGCGCCACTCGCGAGCCCAACCCCAACAGCTGCGACGCGGTGTTTGCGCGGCTGATCACGGAG…	2250	4.1.1.31	0.4982	not verified	not verified	not verified
655	estExt_fgenesh2_kg.C_90050	ATGCTGCTCAGATCCACTATTCACATAGCGATATGCTTGCTGGTGCCGCTTGGTTCTGCGGCTGTTGAATGGCAGCAGAGATGGCAAGAGGAGTTCGACCCGTGTGTGGAGTCTACCAGCGACTGCGTCAACGGCTTGCGCACGAGCATCTGGAATTTCGAGGTTGGGGATGGAACCCGCTACGGCCCCAACACTATCGGCTGGGGCAACGGCGAGGCACAGTGCTACACACGCGACCGAAAGAATGTGCGTGCCGTAAAGCAGGCGGGCGGCATCTCCGGTGTTCTCGTGATTGAGGCCCACTTCTCCAAACTGGGATTCCCCTGCACCGCCAACACCTCGTCGGCTGTTGACGCGATAGCAGCTGCTGGTGGCGCTGGCGGCGCCAAGACAGCCCCT…	1086	3.2.1.39	0.9991	not verified	not verified	not verified
656	estExt_fgenesh2_pg.C_100134	ATGCAAGCTAGTATCCATAATGGTTTGCGATCGGGCTCTCTGCGTGGCCTTGCGTTCAAGCAAGCGCGCTGCAAGCACACGGTCGCGGCCAGCTCCAAGCAGTCCGTGATTCGCGAAATTCATGAGCAGCTCTCAAACAAGAAGCGCAGCGCTGTGGAGGTAACGCAGCAATACCTGGACGCCATCGCCAGGACCGATTCCACGGTGTGCAGCTACATTACCGTGGACGGCGAGCAGGCTCTGGCGCAGGCCCGTGCCGTGGACGCGCGCATCGCTGCCGGCGAGACGCTAGGGCCCCTGGCCGGCGTTCCCCTGGCCATCAAGGACAACATCTGCACCAGCGGCACCCGCACCACCGCGGGCTCGCAGATCCTGCGCGACTACGTGCCCAACTTCGAC…	1602	3.5.1.4, 6.3.5.7	0.9994	verified	verified	verified
657	estExt_fgenesh2_pg.C_100256	ATGGCACTGCTGCACAAGACCCAGCTCAACGCCGGCGCGCGCCGGGCTTCTCGCCCGGCCGTGGCTCGCGTGTCTACTGTTCGTGTGCAGGCTACCGTTGCCATGCCTTCGCCCACCTCCACGTTCGCGCAGCCCCACGGCCGCGTCTTCAATTTCAGCGCGGGCCCTGCCGTCCTTCCGGTTGATGTGCTGGAGCGTGCCCAGGCCGAGCTGCTCAACTGGCACGGCAGCGGCATGAGCATTATGGAGATGAGCCACCGTGGCAAGGAGTTCGAGAGCGTGATTCAGAAGGCCGAGGCCGACCTGCGCACGCTGCTCAACATCCCCTCCAACTACAAGGTGCTCTTCCTCCAGGGCGGTGCCTCCACCCAGTTCTCCATGATCCCCCTCAACCTGGCG…	1218	2.6.1.52	0.9984	not verified	not verified	verified
658	estExt_fgenesh2_pg.C_10108	ATGGCTGACTCTCAGGCCAAGCGCTATGCTGGAGGAGGTCACTACGAGGGAGGCCCGCCTGCCAAGCGGCAGGCGACGGGCCCCGACCCAGACGACATGGACTTTATCGAGGACGACCCCAGCGGCCCCCCTGAGCCGCTGGAGGACGTGGAGCTGGGCGAGGCGGGCCGCAACTGGGTGCGCCCGCCCGTTGCCGACTTTGACCCCGCCAGCACGGCCATAGTGTTCCAGCAGCTGGAGGTGGACTACTACCTGGCTGAGCCGCGGGCGGGCGTGGACACGGTGCCAGTGGAGGTGAAGCAGGTGCCGGTGCTGCGCCTGTTCGGCGTGAACGCCGCCGGCAACAGCGTGTGCGCGCTGGTGCACGGCTTCGAGCCCTACTTCCTCATAGAGCGGCGA…	3273	2.7.7.7	0.9691	not verified	verified	verified
659	estExt_fgenesh2_pg.C_1020002	ATGCAGTCGTCTCTTTGTGCCGGCTCTGCCGGCGTCGGCGTCGGCCGCGCGGCCGCGCCCATGGCACAGCGGAGCATGCTCTTCAAGCGCCCAATCTTCGTCGGCACCGCTGCGGAGCTGGGGCTGAAGCCGGCGACGTCGGCAATCGCCAAGAAGAGCAAGCAGTCACGTGCTCAGACTATTCGCGTTCAGGCTTCTGGCAACGCGGCTGCCCTGCCATGGCAGGCGGCCATGTCAGAGATTAAGAAGCGCCGCGACATCAACACCATCATGATTATTGGCGCCGGTCCGATTGTCATTGGCCAGGCTTGCGAGTTTGACTACTCGGGCACCCAGGCTTGCAAGTCGCTGAAGAAGGAGGGCTACCGCGTGATTCTGCTCAACTCCAACCCTGCCACG…	3225	6.3.5.5, 6.3.4.16	0.9975	not verified	verified	verified
660	estExt_fgenesh2_pg.C_10307	ATGGCCTCGGCAATGCGCATGGCACAGCACCCGACGCCTCAACTGGCGCCCGTTCGCCAGCGCGCAAGTGTGTGCTTTACGCGGGCGCGGCGCACGCTGCCGATCGTCAAGACCGCAGCGCCGGGCTCGACCGTCGGGGCGGGAGCGCCCGTGCCGGACAGCGTCCCTTCGGGGGTTTCTTTCGAGGGTTATGATAAGGGCGCAGCGGAGCGGTACCTGCGTGAGGAGAACCCCTACCCTCGCGCGCTGGCCTCCGTGGACGAGCCGGACGGTGGGGCGCTGTATGCTGGCAAGCGGGCGGTGGTGGTGGGCGCGGGGCCGGCCGGCTCCACCGCAGCCATGTTCCTGGCGCGACAGGGCTTCCAAGTGGAGGTGTACGAGCGGCGGCCCGAGCCCAAG…	1638	1.14.13.9	0.9994	not verified	not verified	not verified
661	estExt_fgenesh2_pg.C_10375	ATGGGCTGCGGGTCTAGTGTGCCTGTGGAAGCGGTGGACCAGGGTGACCAGCAGAAGCAGCAACAACAGCAGGGCGGAGCGGCTGCCAAGAATGGCTCGGCTGCCGACAAGGCCGCGACCGACGCTGAGACACAAAAGGCAAAGACGACTCGTGCTCGTCGCCTGAGCTATATTTCGAACGACGCGAATGGGGCGGCGGTGAACGCGCCACCCGGCTCTGCTGCGCCTGCGGCTGCAAACCCGGGTGGCAAATCTGGCAACACGAGAGCCAGGCGTCTGTCCTACGTGACAAACGATCCCAACGCCTCGCCGGGCAACCTGAAGCTCAATGGCGAAGGGGAGGGTGGCGACGAGCAGGACATGGAGGGAGGGGACGAACCCGCTGTCCAGGGTCAGCTT…	1275	3.1.3.16	0.9984	not verified	verified*	verified*
662	estExt_fgenesh2_pg.C_10445	ATGCGCTCCCTCCTCGTTGTCGCCCTGGTGGGCGCCCTCGCGCTCACTGCTCACGCGGCGGGTGGCGGTGGTGATGACCCGACCATCAAGCTCGAGAATGTGCACGACCTGACCCCCGACAACTTTGACAAGATTGTGAACGGCGCCAAGCACGTGCTGATTGAGTTCTACGCCCCTTGGTGCGGCCACTGCAAGCGCATGGTGCCCGAGTACAAGAAGCTGGGCGAGCTGGTGGCAGCGGACCCCAAGCTCAAGAACCGCGTGGTGGTGGCCAAGGTGAACGCCGACGCTCACCGCTCCCTGGGTGACAAGTTCGATGTGCGCGGCTTCCCTACCATCAAGTTCTTCCCCGCTGGCAAGCCCGCCACCAAGGACAACATGCAGGACTACAACCAGGCC…	765	5.3.4.1	0.9974	verified	verified	verified
663	estExt_fgenesh2_pg.C_10678	ATGCGCGACAAAGCTCTGATAACGCTTTTGCTTGCCGCGAGCGCCGCATTTGCAACCTGCAAGTGTCCTTTCGGATTTGGCAACGACTTGCGGAGCTTGGACCTGGCCAGGCCGCGAACCAGGGCTCTGCTGCAGTATGACCGGGCAGCTGCCGCGAAGCTGGACCTGGCGGCGGTGCGGGCCGACCTCACAGCACTGATGACCGACAGCCAGGCGTGGCACTGCGCAGGCTCCTACCGCTCAAGCGACGGCCGAGGAGGCTGCGACGGTGGCCGCCAGCGCTTCGACCCGGAGCGCTCCTGGGACGACAACACTAACCTGGACAAGGCCAAGGCGCTGCTGTGGCCCATCAAACAAAAGTACGGCGCGGCCCTGTCCTGGGGCGACCTCATCATTCTG…	1986	1.11.1.7	0.9295	verified	verified	verified
664	estExt_fgenesh2_pg.C_10741	ATGTCTGAGAGCAAGGACCAGCTGAAGGAGAAGCTCAAGGCGGACCCCTCGTTCCGTGCTGAGCTCAAGGACCGCATTAAGAATGCCCTGCTGTCCAAGGTGCCCGCGTCGGTGCCTATCTCCTACAATTTCGACAGCTACATGCTCACGGAGGTGCAGCCGGGCCAGCTGCGCGTTCTGGAGGTGGACGAGCGCCTCGTGCTGCCCACCAACACCCTCATCCGTCTGCTGGTGACCGCCTCGGATGTGCTGCACAGCTGGGCTGTGCCTGCTCTGGGCGTGAAGATGGACGCGGTGCCGGGTCGCCTGAACCAGGTCTGGATGTCCATCAACCGTGAGGGCGTCTTCTACGGCCAGTGCTCTGAGCTCTGCGGCGCGAACCACTCGTTCATGCCTATC…	462	1.9.3.1	0.9957	not verified	verified*	verified*
665	estExt_fgenesh2_pg.C_10834	ATGCAGACGGCGCGCGTGCAGCTGCCCGCGGTCGTTCTGCAGCTGGAGGCGTCGAAGGTGCTGGCGGATGGCGCGGCGCTTGACACGCTGAGCCAGGCACTGCAGGGTGGCTGCAACATGGTTGTTTTGTGGGACAGCAACGCAAACGCAGCAGCCATGTACGACGCGGCACTGCGTGTCCAGGAGGCACTGCGTGCCCGTGCGCCGCTGCTGCTGGTTGACCGCACCGACATCGCGCTGGCCATCGGCGCGCAGGGCGTGCTGCTCACGGACCAGGGCGTGCCCACTGTGGTTGCCAAGCGCATGATGCCTCAGGCGTTGGTGGGGCGGGTGGTGGGCGACGAGGGCGCGGCGGCTGCGGCAGCGGCGGACGGAGCCAGCCTGGTTCTGGTGGAGGGC…	2277	2.5.1.3	0.3566	verified	verified	verified
666	estExt_fgenesh2_pg.C_110023	ATGTCACGCGCGGCGACCGCAGGCCCCGCCTCAGCGGCGCACCCGCAGCACCAGCAGCACCGCAGCGCGGCGCGCGGCGCGGCTCTGACCGCGGCCGCGGCGACGGCCGCAACTTCCGCCACCGCCCGTCAGGCCCTGGCGCCCGCCAGCCACCGCCTCCAGCCCCAGCGCCACGCCCTTGCAACCGGCATCTACCCGCGGCCCTCACCGAACCGCAGCGCTGCCACAGCCGCCGCGGGCTCGAGCCTGGGGGCCTCTGTGGGGGCCGGCGCTGGCATCACAGCCTCATCTGCCCCGGCGTACACGCTGGTGGGCTCTCCGGGCGCGACGGCGGCGGCGTCGGTGGCGGGTGGTGGCGTGGGGCCGCGCTCGTGGCTGCACGCGGCACGGGCGCAGTGG…	2097	3.1.13.1	0.9881	not verified	not verified	not verified
667	estExt_fgenesh2_pg.C_110071	ATGGCCCTTCAGTCCCTTCGTGGTCGTTCTGCCTTCTCCAGCGGCCGGGCTGCACCCAAGGCATTCGCTCGCGTCCAGCGCACTTGCCGGGCCGCGAGCGTGGTTGCTTCGGCGACCGCGGTGAAGGCGCCATCGCTGCCCTACCGCGTTGGGCACGGCTTTGACCTGCACCGCCTGGCGGAGGGGTACAAGCTCATTATTGGCGGTATCGACATCCCCCACACCAAGGGCTGCGAGGCCCACTCCGATGGCGACGTGCTGCTGCACACCGTGACGGACGCTATCCTCGGCGCTCTGTGCCTCCCAGACATCGGCCAGCTGTTCCCAGACACGGACCCCAAGTGGAAGGGCGCCCGCTCGGACATCTTCCTTAAGGAGGCGGTCCGGCTGATGGATGAG…	624	4.6.1.12	1	not verified	verified*	verified*
668	estExt_fgenesh2_pg.C_110163	ATGATGCTCACAGCTCGCTCATTCGCTAGCGCCCGCACCAGCAGGCGCACGGTCTGTCACGTTAGCGCTAGCAAGGCAAAACTCTTTGATGTCCCCGTGAGCAACAATGGCGCGCGGAACCGCTTCATCATCCGCAAGAAGGGCCTGGAGGGCCAGATTGACATTGTGACGCCCCAGACCATCGGCGGCCTGAAGAGCCCCGAGTATCTGGCTCTGAACCCGCAGGGCAAGATGCCTCTGCTGGTGACGGAGTCGGGTTGGCCCCTGCCCGAATCTGAGGTCATCTCGCAGTATCTTCTGGACAAGTACGCGAGCCACAGCCCATCTCTGGTGGCCAACACCCCTGAGGGCCGCGCGCGGGCCAACCTAGCCACGCGCATCCATGATGTTTACATCGTG…	789	2.5.1.18	0.9987	not verified	verified*	verified
669	estExt_fgenesh2_pg.C_110201	ATGCAGCCCGGCGGCAAGCTGGCGCTGCCCTGCCTGGCGGACGCCGCCATCTTCCTGCGCCAGGACGAGGCGCGCACAGACAAGATGCGCGCAGTCATCACCGGGCCGCAGGGCACGCCGTACGAGGGCGGGCTGTTTGTGTTTGACATCTTCTGCCCCGCCGGCTACCCCTCCGACCCGCCGGTCATGATGGTGTACAATACGGGCGGCGGCAAGGCGCGCTACAACCCCAACCTGTACGCCGACGGCAAGGTGTGCCTGTCACTGCTGGGCACCTACAACTCGGGCCACACCAGCGAGAAGTGGAACCCCGAGCTCAGCAGCATCTACCAGGTGCTGGTGTCCATTCAGAGCCAGATCCTGGTGGATGACCCCATGACCAACGAACCGCTCAGCGAG…	663	6.3.2.19	1	not verified	verified*	not verified
670	estExt_fgenesh2_pg.C_110328	ATGCAAGCCCTTCGGAACCGCGTGGAGGCGCCCTGCAGCACCAGCAGCCGGTCCTGTAGCCATGTACCAGTGCGGCGGCCTGCCACTAGCCGTCGTGCGCTGCACATTGTCGCAGCGCAGTCGACGCAGCCCTACTGGTACAGTGCTAAGACCATCACGCCTCCCAAGAAGGGCAAGCACTTCCTGCACCTAGACGACTTCTCTAGGGATGAGCTGCTTGACATGCTGGAGAAGGCGAAGCTGTGCAAGGCAAAATTCTACACACGTGACGAGTCGTTCAAGCCGTTCGCGGGCCAGACTATGGCGATGATCTTCACTAAGCCTTCGGCTCGCACGCGTGTCTCATTTGAGACGGGCTTCTTCCGCCTGGGCGGCCACGCGCTGTACCTGGACCCCAAC…	1095	2.1.3.3	0.9982	verified*	verified	verified
671	estExt_fgenesh2_pg.C_110358	ATGTCTGACTCTCGCGCTCTCAAGGACACTCAGCTCATGTCTCCTCCGCGGATGCAGACCCGCTCCAGCAGCAAGGCCGGCACCCCCGCCAAGGGCACGCCTGCCAAGGGCACGCCTGGCAAGCGCAAGAACGACACCGTGGACCCGTCGCCGGCCAAGCAGAACAAGGGCAGCAACCTGCGCGAGCTGTTTACCAGCCCTCGCAAGCGCATGCTCGAGGAGCCCCTGCTGGACGAGAACCCCGACCGCTTCTGCATGTTCCCTATTAAGTACCCTCAGATTTGGGAGATGTACAAGAAGGCCGAGGCGTCGTTCTGGACTGCTGAGGAGGTCGACCTGGGCGACGACATGAAGCACTGGGAGAAGCTGTCGGACGGCGAGCGCCACTTCATTTCGCAT…	1185	1.17.4.1	0.6835	verified	verified	verified
672	estExt_fgenesh2_pg.C_120213	ATGATTTTCGTGTGGCTATCGCTGTTGTTTGTGCTGCTGCACGGCTGGGGTTTGCTGCGCGTCTCACGGAATTGCTCCCCGCCATGGGCGCGCAATACCTCGCGCGCACTACTCGTGGTCGCGCACCCGGACGACGAGGCCCTGTTCTTCGCTAACTACATCAACTCAGCGACACGTGCGGGCGTGCGCGTGCACGTCTTGTGCCTGTCCACAGGCAATGCCGACGGTCTCGGCAAGGTGCGGGAGAAGGAGCTCCTGCGCTCATGCGCCCTGTTCCAGATAACCCGGGACCGTGTCACCGTTCTGGACGAGCCACGCCTGCAGGACGGCTTTCATGAGTGGGATGCGGTGGCGGTGGCGTCAGCCGTTACTAAGGCTTTGGAGGCTGTACGGCCAGAC…	900	3.5.1.89	0.7922	verified	verified	verified
673	estExt_fgenesh2_pg.C_120219	ATGCGCTGCCAACTATCGCAGCGGAGTAGTCGCGTGCAAGCCCGGCCGGCGCCGACCGCGGCGCCGTGGCGTCCGGCGCTCAAGTTGAGGAGGGCCTCCACTGAAGTTCGCATCGCCCAGATTGACCGGCCAGCCGATGCATCGTTCGAACGACGCGCGGAGTCCTCGCCGGGGGCGACGACCGCCGCTGAGCTGGAGCGCTTGGTAGAGGCTACAATATCCGAGGAGGGAGGTGTGCAGACGCTGACCGATATCTGGCGGCGTAATGCGGTCACTTACGGCGACAAGCTGGCTGTGCGCGACCCACATCACGAGGGTAGCCCTGAGATGACCTTTAGTCAGCTGTACGAGGCGATGCAGGACTTTGCGGCGGGGCTGTCGGGGCTGGGGCTGCAGCCT…	1665	6.2.1.20	0.9796	not verified	not verified	not verified
674	estExt_fgenesh2_pg.C_120266	ATGCGCTCGCTGCAGCGCTGCCCGCTGGCCACCGGCCCCAAGCCGCAGATCTCCCACATCGAGCCGGTCAACGATGACAACATGCTGCTGTGGCGGCTGCGGGTGCTGCCGGCCTTTGACGAGGACGTGGCGGCGGGGCGGCAGCTCAATGCGGACCTGCGGCGACTGGGCCAGATGCGGGGCTCGGGCGGACAGGACTACATTCTAATGGAGGTATCCTTCCCACAAGACTACCCCACCAACCCCTTCTTCCTGCGAGTGGTGTCTCCGCGCTGCGTCATGTACACCGGGCACGTCACCGCCGGCGGCTCCATCTGCATTGAGGCGCTGGTGGCCACGGGCGGCCCGGGCGGCTGGCAGCCCGACTACTGCGTGGAGGCCGTGCTGGTGCTGGTGCTG…	1551	6.3.2.19	0.3398	not verified	not verified	not verified
675	estExt_fgenesh2_pg.C_130069	CTGGGCCAATTCCATACAACGGCGCACCCCAATTACCTGCTGAGCCAGTGCAGCAGTACTGTGGTTGCGCTGAAGGACCCCAGGTTCGTCAACCCGGACTATGCCGTCATCCACGCCCCCCTGTCGCTCACACCGGTGCCGTATCCACGGGCGCGCTTCGAGCTAGCGCAACAGGTGATGCCGCTCTTTAACACGCTGGTGGACGCCGTGGCAGCGGATGAGTCGTACCTGGAGGCCACGCTGCGCCCCGCCGCGGCGCAGGACGCCTTCACGGGGCGGCTGCTGGGCTGCCTGCTGGCCACGCGGCCGGAGCGGCAGGCGCTACGGGGCTCGGGCCGGGAGGTGGTGCTGGGCGTGCACCGCAGTGACTACATGCTGGATGCACCCAGCGGCAAGTTC…	1530	6.3.2.3	0.317	not verified	not verified	not verified
676	estExt_fgenesh2_pg.C_140031	ATGGCCGCTATGATGATGCGTCAGAAGGTTGCCGGTGCCATCGCCGGCGAGCGCCGCTCGGCTGTGGCCCCCAAGATGGGCCGCGCCGCGACCGCCCCCGTTGTCGTCGCCTCGGCGAACGCTTCGGCCTTCAAGGGTGCCGCTGTGACCGCTCGCGTGAAGCGCTCGACCCGCGCTGCCCGTGTGCAGTCTCGCCGCACGGCCGTTCTGACCCAGGCCAAGATCGGCGACAGCCTGGCTGAGTTCCTGGTCGAGGCCACCCCCGACCCGAAGCTGCGCCAGCTGATGATGAGCATGGCTGAGGCCACCCGCACCATCGCCCACAAGGTCCGCACCGCCTCGTGCGCCGGTACCGCCTGCGTGAACAGCTTCGGCGATGAGCAGCTGGCCGTCGACATG…	1170	3.1.3.37	1	not verified	not verified	not verified
677	estExt_fgenesh2_pg.C_140096	ATGCGGTCCCAAGTTGCCCGGCTTGTGAAGAACGGGGCTTCCTCCAGAGCGGTGCACCTGCGCATAAGCTGCATGGCGCATACATACCAGTATCCCCGCCCCGCCGTGACGGTGGACGCGGCCATTGTGGCCAGGCCCAGCGCGGCTGCGCCGCCGCAGCTGCTGCTGATTAAGCGCAAGAACGAGCCGTTCAAGGATTGCTGGGCGCTGCCGGGTGGCTTTGTTGATGAGAACGAAAGCCTGGACGTGGCGGCCGGTCGTGAGCTGCAGGAGGAGACGTCGGTGGACCCCGCGTCCGTGTCCATGACCCAGGTTGGGGCTTTCGGCGACCCTGGCCGCGACCCTCGTGGCTGGACCATCACCGTTGCTTATGCGGCGCTGGTGCCCTCGACCGAGCTG…	639	3.6.1.13	1	not verified	not verified	not verified
678	estExt_fgenesh2_pg.C_140305	ATGCTTGCGTTCAACTCTTTGGCAGCGAGCCAGCCTGCGACGAGCGCTAGGAACGCTGCGGCAGCGACCCCTGTATACTCCAACATGCAGCGTAGCGTCTCGCGCATGCAGCGCCTTGGCCTTTCAAGCGTTTTCGCCGGCGACTGGAGCGGGGCAGCGCGGCTGATGGGCTTCCGTGCGGCCGGGTCACAGGCTCCGCACGGCGCGCGGGCTGTTGCGACGCAGGCCACAGGCTCCCCCGCCTTCGGCCCCGGCACCTCCTCCGGCCACCACTCGCCGCGTGTGGTGGTGCTGGGCGGCGGCTTCGGCGGGCTGTACGCGGCGGTGCGGCTGGAGCAGCTGATGTGGCCGCGCGGCAACAAGCCGCAGATCACGCTGGTGGACCAGGCCGACCGCTTC…	1506	1.6.99.3	0.5697	not verified	not verified	not verified
679	estExt_fgenesh2_pg.C_140318	ATGTTCTACTTCCTGACGCTCAGCAAGTCACTGGACATCCATCCTAAGCACTTTGGATCTAAGCTGCGGGAGGTCATTCGTGAGAAGCTTATTGCGGAGACGGAAGGTACCTGCACTGGCAAGTACGGCTATGTGGTGGCGGTAACCAAGGTGGACGACATTGGCCGGGGCCGCATCCGCCAGGACCAGTCGGGCTACGCCACCTTTGAGGTGTCGTACGGCTGCATCGTGTGCCGCCCCTACAAGGGCGAGGTGCTGGACGCGGTGGTCACCTCCGTCAACAAGATGGGCTTCTTCGCCCAGGCAGGGCCGCTACAACTGTTCGTCACACAGCATTTAATTCCGGACGAGTTCGAGTTTGACACGAGTGACGATAATAGCTGGATATCAATGGACCAG…	531	2.7.7.6	1	verified	verified	verified
680	estExt_fgenesh2_pg.C_160206	ATGGATTCAATGGCGCCTATGGCGCTGGGCCAGCGAGGCCCTTGCGTGAGGACTCTGCAGCAGCGGCGGACGCTCCGGGCCTGCCCGGTTTCTCGTGGCACCGTTGGCCGCCTTGTAGTCCGGGCAGTGGCCTCACCACCAAAGATGGACACGGAAGCAGCAGCTTTAAAGGCAAAAGCCAGCGGAGTGCAGCAGCCTGTTTACTTCGCGGACTCCGTGGCGAGTGTGAGCATGGATGAAGAGTGCAGCGCATTTATTGATCGCGACGGCGACTTCATGGAGGTCATGTGCTGCGACTACGGGTTCAGGTCTGGCGCTTCGCGGATGTACCAGCAGGAGAACGACGGGCGGATTCCCAAAAACGCCTTCCAGCTGGGCTGGGACAACTTCAAGTCTGAG…	1413	1.-.-.-	1	not verified	verified	verified
681	estExt_fgenesh2_pg.C_180066	ATGCCGAAGGGCTGTCCCTCCTTCCGTAAGAGGACGGGCACGGAGGAGACGAAGCGTACAGTGCACATAAACGCGAGTCACCATGAGCACCTGGAGCTGCTCCACCAGCACTATAAGGGCAATGCCACTTCCACCACCAAATACAACGTCTGGACCTTCCTCCCTAAGGCGCTCTTTGAGCAGTACAGGCGTGTTGCAAACATCTACTTCACTATCGTGGCAGCGCTTTCGCTGACACCTTTCTCGCCTGTGCGCGCGTGGACGACATGGACGCCCCTCATCATCGTGTTGGGCGTGGCTATGGTCAAGGAGGCTGCCGAGGACTACAAGCGCTACAAGCAGGACAAGGAAATCAACAACCGTGCCGTGGAGGTGATGGACCCGGCCACCGGCCAGTAT…	3900	3.6.3.1	1	verified	verified	verified
682	estExt_fgenesh2_pg.C_180241	ATGGGTTGCGCCAGCTCCAAGGAGGAGGTGGCCCTGACGCCCCTCAGCGACGTGAATGCCGCCAAGGAGGTAGCTGACCTTAAGGCCCAGGTGGACCAGCTGAAGCGTCAGCTGGCGTCCGCAGGCCAAAGCGCGGCTCCCGCGGCTGCGGGGGCGGTGAAGGGCGGTGTTGTGGAGACGTTGTTCTTCCCGGACGAGAAGCTCCCCTGCCGCAACAACAGGCGGCCGGGCGGCTGCAAGCGCCAGCACTGCGAGTACTCGCACACTCCTACCAGCCTGTCCCGCTTCCTGGACTACCTGGGGAGCGCCACCCGCACCCTGGACATCTGCGTCTTCACCATCACCAATGACGACATCAGTGACGTGGTGCTGGAGCTGCACAACAAGGGCGTGCGCGTG…	672	3.1.4.4	0.997	not verified	not verified	not verified
683	estExt_fgenesh2_pg.C_180244	ATGGACCGACAGGTAGTGGGACTGATCATCCTGCTCAACGCCATCGCGGCGGGAGTGCTCTACCAGCGCTTCCATGACCACCCCCAGGTTCAGCTTCTGGAGTCACGGGCGCTGGAGCTCTACCACAAGCTGCTGCCGCCCGCCACGCCCGACCGCTGCGGTGCGCTCAAGTGGCCGGCCTACGTCATCATCAGCGACCGGGTGGTCTTCCCGGACGGCGTGCGGCCGGGCGCGGTGTACATTGAGGGCAAGAAGATTGTGGCGGTGAGCGACAACACGACTGTGGACTCACCGCACATGCTCAACTTCAAGCACGCCGTGGTGGCCCCCGGCGTCATCGACGTGCACATCCACCTCAATGAGCCCGGTCGTGTGGAGTGGGAGGGCATTTGGAACGGC…	1539	3.5.2.5	1	not verified	not verified	not verified
684	estExt_fgenesh2_pg.C_190047	ATGCTCGCTTCTCGCAACATGCGCGCCAGCGGCGCCCGTGTGGCCGCGGCTCCCGCCCAGCGCGCCATCCTGGCTGCTCGCTCCGGCCGCCGCGCCTCGGTCGCCGCTAAGGCCCAGAAGAAGGAGATTATGATGTGGGAGGCTCTGCGCGAGGCCATTGACGAGGAGATGGAGCGCGACCCCACCGTCTGCGTGATGGGCGAGGACGTTGGCCACTACGGTGGCTCCTACAAGTGCACGCTGGGCCTGTACAAGAAGTATGGCGACATGCGCGTGCTGGACACGCCCATTTGCGAGAACGGCTTCATGGGCATGGGTGTGGGCGCCGCCATGACCGGCCTGCGCCCCATTGTGGAGGGCATGAACATGGGCTTCCTGCTGCTGGCCTTCAACCAGATC…	1008	1.2.4.1	1	not verified	not verified	not verified
685	estExt_fgenesh2_pg.C_190184	ATGCCGCTCGCAAAGCTGCGAAACGTGGTGCTGGAGTACGCGGCCATAGCCATCTACGTCAGCGCCATCTACACCTCGGTGGTGCTGCTGCCCTCGGCGCTCGCGCTGTTCTACCTGTTTGGGGCCACCAGCCCCTCGGCCTGGCTGCTGCTAGCCGCCTTCCTGGCCCTCACCTTCACGCCGCTGCAGCTGACCACCGGTGCGCTGTCGGAGCGGTTCGTGCAGTTCAGTGTGGCGCGGGCGGCGGCCTACTTCCCCACCCGCGTGGTGGTCACGGACCCGGAGGCCTTCCGCACTGACCGCGGCTACTTGTTCGGATTCTGCCCGCACTCGGCTCTGCCCATCGCACTGCCCATCGCCTTCGCCACCACCTCGCCGCTGCTGCCCAAGGAGCTGCGC…	984	2.3.1.20	0.998	not verified	not verified	not verified
686	estExt_fgenesh2_pg.C_190195	TCCATCGAGCACGTGGCCAAGCACTGCGCGGAGAACGACAAGATCTACGCCATGAACCTGTCGGCACCGTTCATTGTGCAGGTGCCGCCCTTCAAGAAGGTGCTGATGGATTCCATGCCCTACATTGACTTCCTGTTCGGCAACGAGATCGAGGCGGCGGCGCTGGCGGCCAGCGAGGGCTGGGAGGGCCTCAGCCTGGAGGAGGTGGCCAAGAAGATGTCGCGCATGCCCAAGGCCAACGGCTGCCGGCCGCGTGTGGTGGTGTTCACCCAGGGCTGCGACCCCACCATTGTGGCGGTGGGCGGCCGCGTGTCGCGCTACCCCGTGATGCTGCTGGCCAAGGAGGAGCTGGTGGACACCAACGGCGCCGGCGACGCCTTTGTGGGCGGCTTTATGAGT…	516	2.7.1.20	1	not verified	not verified	not verified
687	estExt_fgenesh2_pg.C_200130	ATGACGGACGCGCTGGCAGCATCTCTCCTGCGCAAGCAGCTGAAGGAGCTCACCAGGAACCCCGTGGATGGCTTCTCGGCTGGTCTAGTCGATGATAGCAACGTGTTCGAGTGGCAGGTCACCATCATTGGGCCCCCGGAGACACTCTACGAGGGGGGATTCTTTAATGCGCGGCTGACGTTCCCTAAGGACTACCCCAACTCCCCGCCCACGTGCCGTTTCACATCCGAGATGTGGCACCCCAACGTGTACGACGACGGCAAGGTGTGTATCTCCATCCTGCACAGCCCGGGCGATGACCCCAGCGGTTACGAGACCGCGGCGGAGCGCTGGTCACCAGTGCACACGGTGGAGACCATTATGATCTCAATCATCTCCATGCTATCGTCCCCCAACGAC…	504	6.3.2.19	1	not verified	not verified	not verified
688	estExt_fgenesh2_pg.C_20070	ATGGCCGCTCCTCTCGCTGACCAGCTGGACATTGTGATCCCCACTATCCGGAACCTGGACTTCCTGGAGGAGTGGCGCCCCTTCTTCCAGCCCTACCACCTGATCATCGTGCAGGACGGTGACCCGACGAAGAAGATCGCTGTGCCCGAGGGCTTCAGCTATGAGCTCTACAACCGCAACGACATCGAGCGCATCCTGGGCGACAAGGCTTGGTCCATCTCGTTCAAGGACTCGGCCTGCCGTTGCTTCGGCTTCATGGTCTCTAAGAAGAAGTACATCTACACCATCGACGATGACTGCTTCGTGGCCAAGGACCCCTCGGGCAAGCCCATCAACGTCCTGGAGCAGCACATCAAGAACCTGCTGTCCCCCTCGACTCCCTTCTTCTTCAACACCCTG…	1035	2.4.1.12	0.999	not verified	verified	verified
689	estExt_fgenesh2_pg.C_20197	ATGATGCACGTCGCACGGCTCCTGCGCAAGTCCGCTCTGAGGCCTGCCGCAAACCTCGCTACTCGTCGCTTCAACGTTGTCTCTGCCCAGCGCTTTGCTAGCTCTGAGGCCCGTGTCCCCGCGTCTGGTCGTCGCGCATTCGGTGGACTTTCATCAACCCCTGCTGTGTGGTCTGCAAAGCGCTTCAACTCAAGCAGCTCTCGCGCCATGACTGCTGAGGCCGCTGCCGTGGAGGCCGCCGTGGCGCCGGCTGTGTCTGTGGCAGACAACCCCCTGCTCGCCGATGTAAGCTTCCCCAAGTTTGACCAGGTCAAGCCGGAGCACGTGGTGCCGGGTGTGAAGCACCTGCTGGCGCAGCTGCACGCGGAGATTGACAAGTGGGTGGGAGCGGGCGCATTG…	2187	3.4.15.5	0.9973	not verified	not verified	not verified
690	estExt_fgenesh2_pg.C_20267	ATGCAGCTACAACTCCGCTCGCTTCGGCAAACACGTCAAGGCGGCGCTGCTCGGGTGCAACCCTGCACGCACAGCGTTCGCCCTGTCCAATTTGCTCGCCGACCTCAATTTTCGACTGATATTAAAGCTTCAGCTACACCCACTGCTCCTGCGGGCTCGAAGACCGTGCAGCCTGAGAAGGATGTGCCGGGCATGTCCTCGTTCCTGGACAGCCTTAAGTGGGACAAGAACAATCTAGTCGCTGTCATCGTTCAGCACATCGACACCGGCGAGGTGATGATGCAGGCGTTCGCGGACCGGGCTGCCATCAGCGAGACTCTGCAGACGGGCCTGGCAACCTTTTACAGCCGCTCCCGCGGCGGGCGCTGGTGCAAGGGCGAGACGTCTGGGCACTTCATC…	924	3.6.1.31	1	not verified	verified*	verified
691	estExt_fgenesh2_pg.C_20293	ATGATGCTCAACCAGAGGACTTGCCGGGCGTCGGCGCGGCCCTTCTCGAGCAAGCAAAGCAGCAGGTCCGGGCGATGCACGATTGTCGCCCGCGCGGGCGCTGGCCCCAGCGGGCAGCCGCTACAGCGTGCTGAAAGTGCCACGGGATTGATATGCCGGCGTCAGCTGCTCGCGGCGCTGGCCGGCGTCAGCATCGCCAGCGTGGTGCTGCCCCCGTCGGAGGCCTCCGCGGCAGACGGCGCGTCCGTGGTGGGGCCCCCGGAGGGCAACGCATTCCTGCTCAGCGCCACCGAAGTGGCGGCGCTGACCTCCCAGGAGAAGCTGGTGCTTAACCTGAACCGCCGCATCCAGACCCAGAACCGTGTGCCCGTGGACTTCCCGGGCTTCATCCGGGAGGGC…	810	5.2.1.8	1	verified	verified	verified
692	estExt_fgenesh2_pg.C_20402	ATGCAGACCCTACGTACTCGCCAGCCCTTCGCTGGCACCACTCGTGCGCGTGCGCCCGCTCCTGTTCGCGTCAGCCGCGCGACTGCTGTCTCTGTGCAGGCTGCTATCAAGCTTTACACAAATCCTGGTTCTCGCGGCAAGATTGCTGAGTGGTACCTTGCTGAGCTCGCCGTGCCCCACGAGCTGGTGCTACTGGACATGCGCAAGGGTGAGCACAAGAGCCCGCAGTTCCTGGCCATCAACCCATTCGGCAAGGTCCCAGCCATGACAGACGGCGACCTGCCCATCTTTGAGAGCGGTGCCATCCTGCTGCACCTGGCTAACAAGTACGGCAAGCTCAGTGCGGACGAGCTGGGCACGGCCGCGCAGTGGACGCTGTTCGCCAACTCCACCCTGTCT…	729	2.5.1.18, 1.11.1.9	1	not verified	not verified	not verified
693	estExt_fgenesh2_pg.C_220036	ATGGCGCGCTTCCCCTACACCACCCTGCGCATCTTCCAGCAGGGCGCGCAGGCGGTGGTGCAGCCTGTGCCTGAGGGCAATGCGTCGTCCGTGGAGACGCTGGTGGTGGACCTGGCGAACGGGAAGTCCACGGTGACGCCGAGCCAGAGCGTCATGCGCGGCACCCCCACGATCGAATGCCTTGGCCTTCTGGGCATCAGTAAGCTGACCACCGGCGCGGCGGCGCTGGTGGCCATCACCGAGGCGCGGCAGGTTGCGGCTCTGGGCCCCAACAGCAGCGCCGTGTACGAGCTGGTGCGGGCGCAGGTGCTCACGGAGCCGGGCGCAGACAAGAACAGTGCCAACCGACAGCTGCTGTCGCTGCTCAAGGATGCTGTGGACCCCGCGCGCTCCGGCCGC…	1410	3.1.3.36	1	verified	verified	verified
694	estExt_fgenesh2_pg.C_220170	ATGATGTTGACCCAGACTCCTGGGACCGCCACGGCTTCTAGCCGGCGGTCGCAGATCCGCTCGGCTGCGCACGTCTCCGCCAAGGTCGCGCCTCGGCCCACGCCATTCTCGGTCGCGAGCCCCGCGACCGCTGCGAGCCCCGCGACCGCGGCGGCCCGCCGCACACTCCACCGCACTGCTGCGGCGGCCACTGGTGCTCCCACGGCGTCCGGAGCCGGCGTCGCCAAGACGCTCGACAATGTGTATGACGTGATCGTGGTCGGTGGAGGTCTCTCGGGCCTGGTGACCGGCCAGGCCCTGGCGGCTCAGCACAAAATTCAGAACTTCCTTGTTACGGAGGCTCGCGAGCGCGTCGGCGGCAACATTACGTCCATGTCGGGCGATGGCTACGTGTGGGAG…	1692	1.3.3.4	0.9988	not verified	not verified	not verified
695	estExt_fgenesh2_pg.C_220182	ATGTCTCTGAACAGTAGCACTATGTCGCGCCGGCAGGCGGTGGCCGGGGCCCCGGCAGTGGCGCCGTTCCGACACGCCGGGCTGTTCCCGCGCGTCAGGCTCTGCGCGAACCGCCGGGTGGCGCGTGTGGCGCCGAAGGCAGCGGGCAACGGCAATATCGCACAGGGCGAGCAGGGCTTTGACACCCTCTTCCTCTCGGACATCTCCCTAGTGGGCCAGCGCACGCCTCTGCTGCTGGGCTTCTTCAACTACTTCGAGCGCCACCTCCCGCATGTGGGCTTCTTTGAGCCCATTGCCGCCGAGGCGCTAGCGTCGTCGGAGCTGCGTATTGACCGCCACGTTGAGCTAGTGTACAAGGTGTTTAACCTCAAGGGCGACGTGCGCGCCATGACGGGCGTG…	2379	2.3.1.8	0.9992	not verified	not verified	verified**
696	estExt_fgenesh2_pg.C_220210	ATGGCCGGCGGCTGGCCAGGAGGGCCGGTCCAGGTTGACAGCGAGCCGCGAGACCCCCAGCATGCGGCCATGAAGCCGACCCCAGAGCGCGGCACGCACGTGCACGGCTCGTCTGCATTCCTACAAGCTCTCGGTGATGCGCCTCACGCGGAGACGGCCTGGCGGCCTCCGCCGGCCAGCGGTCCTGGTCCCGGTCCTGCGCAGGCTTCCGGCGCGGCACTGTACGCGGCGCACCACGTCGCACCGTCCTGCCCCGACCTTGCCGGCGCGCCTCAGGCGCTGCAGTACTACAACCCTTACCACTCCGCCTCCACGCCCATGCTGCACCCTGGGCAGCACCCTCACCACGCGGCGCCCCCGGCGCCGTACACGCTGGCGTACACGCAGTACGAGCAGCAC…	1353	3.1.3.48	0.9335	not verified	verified	verified
697	estExt_fgenesh2_pg.C_230064	ATGCCCCGGTTGAAGCGTGTAGATTCTGACGATAGTATAGGTGCTCCGTGGATAGAGGCAGCCCCTTCGTCACACCAAGAGTGCTTTTCTCCCGGAGCGAGCAAGGCCGTTCTCACCCGAACGGGCAAAGCTCAGGAGTCTCGAGCAGCAGCTATTAATAGGACTGAGAGCAGTGCCTCATCATGCGTCGGTGTTCAGGCGTGCGCAGGCGGCGAGGAGGGCCCCGCATCGCTGGAGGCAGTGATGCGGTTCCGTGGCCACCGAGTCAAGGTGAAGAGCACGGCCACGCACGTGTCCTGGAAGGCGGTCAACCAGGCGGCGGGCTGCTGCGTGGACCGGCGGAAGCTGGCGAGGCGAGTTCCTTTTGATGAGGTGCTCTCAGCCCTGGCGCTGAACAAG…	1575	2.7.1.138	0.939	verified	verified	verified
698	estExt_fgenesh2_pg.C_230116	ATGACGAATTCTCTTCTTCGGGGGCCCAGCGGCTCGTTGGCTAGCTCGGCGAGTAGCCCTAGCACAAGTGGAAGATATCCTGCTGTAATCACAAGGGCGCGTGCTACACCTCGTGGACTTGGGGTTTCGGGACCGGCGGCTCTGTTGGCCTGCAACGTTGCCTGCAGCGGGAGGCCTGCCGCTCGCCGCGTTGCGTCTGTTGTTACGCGAAGCATTGCGGATGGCCATGACGCGGAGCGACTGAAGGATTGCGACGTGCTGCAACTCGAGACATTCCTCCAGGCCATCCGGGAGCGGAACCAAGGCCCCTCCCAGGCCCCCGGTGAGGTGTTCCTGGTGGGGACTGGCCCCGGCGACCCCGGGCTGCTGACGCTGCGGGCGGCGCAGCTGATGGCAACT…	1101	2.1.1.107	0.3034	verified*	verified	verified
699	estExt_fgenesh2_pg.C_240115	ATGTTGCAGCGCGCTGCATGTCAGCTGCTTCAGGCCTCACGCCTGGTCGCACCCGCGATGGGCAACCTGGCGCTGCGCGGGCTATCAGCTGCGCCCCAGCCTGCAGAGGACGCTGATGCAGGTCAGAGCAGAGGCCCTTCCACCTCTGGCGGCGGCTCCGGGGTGATTGAGAAGAAGGGCATCGCCCTGCGCGGCGTGCCGTTATACCTGGACATGCAGGCCACCACCCCCATGGACCCCCGCGTTATCGACGCCATGCTGCCGTACATGACCGAGCAGTTCGGCAACCCACACTCACGCACCCATCTGTACGGCTGGGAGTCGGAGGAGGCGGTAGAGGATGCACGCAAGCAGATTGCCGGCCTCATCGGCGCCGACCCCAAGGAGATCATCTTCACC…	1407	2.8.1.7	0.9993	verified	verified	verified
700	estExt_fgenesh2_pg.C_250145	ATGCGGAGCATAAGTCAACTTGGCGTGTTTGTGGGCGTCTTTCTCGGGACAGTGGGCTTTCTTAATGTGCGAATGCACTTACAACACGCATCACACCAAAAGCTTCTTCACCTAGATCATGGGCACACGCAGTCGTCGCCCGTAGCTGCAGCCTCAGCGCTGGGGCGCAAGGACCCGGTTAAGCCGCTTGCTGTCCATTCAACAAACGTTAGCGAGGAGAGCTATCCCTTTAAGAGTGTGGAGGAGGTCAACATTGGAGTCCAAACCGGGCATTTCTTTGGCAACGACTTCGAGGGGTTGCAGCAAGGCTGTACGATAGGGAAGACGACGATTAATTGCCGGTATGGGGTGGGCATCAACCCGGAGACAGCAGACGCGCTGTGGTACCACATCCCATCG…	1221	2.4.1.214	1	not verified	not verified	not verified
701	estExt_fgenesh2_pg.C_260007	ATGTTGCGGGCAAGGCCGCTGGCGCCGAGCGTGCCAACATGCACATCTTCATCCTGTTCTACATCAGGCGCCTCACTAGTGCCAATCCTGGCAGCAGCGGAGTGCTCGACGCGGACCATCGCGGGCGCGGCGCGTTCAGTGCCTTGTCGCCGTGTGCTTGGGAGGCGTGCACGAGGCGTCCGGGTGCTGGCCATTGACGCTGCACAGCCCTTTGATTTTGAGCACCGGATGAAGCAACGAATCAGCGACAAGGAGAAGCTCAAAGTCGGCATTGTCGGTTTTGGAACGTTCGGGCAGTTCCTCGCAAAGCGTCTTGTTGCGAGAGGCCACCAGGTCATTGCCACATCCCGCTCGCCGTACGAGGACATTGCCAAGAAGATTGGCGTGGAGTACTACCAG…	1209	1.3.1.78, 1.3.1.43	1	not verified	verified	verified*
702	estExt_fgenesh2_pg.C_260023	ATGTCAGAGGCTGATCTAGCTTCCCTGTCTGTGGAGGACTCCCAGGCCAGTGTGGGGTCCAAGCCCGATGCGGAGGCTAAGAAGGCGGCCAAGGCCGCGGAGAAGGCGGCTAAGGAGGCGGCCAAGGCTGAGCGCGCTGCCCAGCGTGGCCAGAAGGCGGCGGTGATGACCCAGCCGGACCCGGAGGACCCGCTGAAGGACAAGTATGGCGACTACCCCATGGTGCAGAGCCAGGGCCAAACCACCCGCAAGTGGACTGAGGTCGAGCAGCTGGAGAAGGAGCTGGCGGACCAGACGGTGCTGGTTCGCGCGCGCATCCACAACACGCGCGGCAAGGGCAAGTCGGCTTTCCTGGTGCTGCGCCAGCGCACCGCCACCGTGCAGGCCATCATGTTCGCG…	1638	6.1.1.12	1	not verified	verified*	verified*
703	estExt_fgenesh2_pg.C_260038	ATGACGGCAGAGAAGGAAACCAGCATGCTTCCTTGTGCAAGGTGTGCGGCACCCGCCAAGCTGCAGTGCCCCAACTGCCTCAAGTTGGGCCTGCCGAAGGAGGCGAGCGTGTTTTGCTCACAGGAGTGCTTCAAGGCTGCCTGGCCTGAGCATAAGAAGGTCCACTCGCCGCCCGCGGACGCATGGCTGTTCTGCACCAAGCGGGGCAAGGCACGCGCTGACGCGATGCCGGACTTTGAATGGACGGGACCGCTGCGGCCATACCGCATCAGCCCCATGCGCGAGATTCCCGCCCACATTCCGAAGCCGGACTACCATAAGGACGGCTACCCCTACAAGGAGCAGGAGAGCCGCCAGCAACAAATAGTGCCCATCCGTGGTCCGGACGACACGGCTGGC…	1152	3.4.11.18	0.9991	not verified	not verified	not verified
704	estExt_fgenesh2_pg.C_260067	ATGGCGGCTGGCGGCGAGCTACGCGAGAAGAAGGTTTGCGTCGTTGGCTCAGGAATTTCTGGCCTCTCCGCCGCATGGCTGCTTCACAGGAATGGTGCGCGCGTCACCCTGCTTGAGAGCGAGGCCACATGCGGCGGCCACACGCTGACCGACCACACCTCGCCCTACCCGGTGGACCTGGGCTTCCAGGTCTGCAACCTCACCACATACCCTCACTTCATGGGCTTCCTGGAGTGCCTGGGTGTGGACACGCAGCCGTCCGACATGAGCTTCGCGCTGTCGCTGGACGGCGGCAAGCTGGAGTGGGGCAGCGACAACCTGGACACCATCTTTGCGCAGCGTTCCAACCTGGCCAGCCCGTCCTTCATGGGCATGCTCCGGGACGTGGTGCGCTTCGGC…	3453	2.1.1.79	0.333	not verified	not verified	not verified
705	estExt_fgenesh2_pg.C_260084	ATGGCCTCGTCTATGGGACGGGCACTGCAGCCCGGCATGTCCGGCGCGCAGCGCAGCGTCCGAAAGGGCGCGAACAGGATCCGCGGTGCCCAGGGGCCCCGCACCGTTCCTCTGCTGGGCCTGAAGGCGCTGCGTAAGGAGGACGCGGAGCTGCTGAAGGAGGCTGAGTCGTACATGTCGCCTGAGGAGCACGCCGAGCTGCGCCGCCTGCTGGAGGAGAACCAGCGGCTGCGCCAGCAGATCACGGCGCCCCAGGCCGCCTCCGCCTCGCGCTCGTCCGCCGCCTCCAGCACCGGCCGCTTCGAGGCCGCGGCCGGCGGCAGCGGCTACGGCTACGGCCGCGACTACGCCAAAGACATGGCCAGCCTGAGTGTGGAGCTGGACGCCACCATTGACGAC…	2961	2.4.1.21	1	not verified	verified	verified*
706	estExt_fgenesh2_pg.C_260094	ATGGCCTCCAACGGCGCTGCCCCGGACCGCTGGTCGAACGTGAAGCGTGTGTACACACGCCAGGATGTGGAGAAGCTGCGTGGCTCCATCAAGATCGAGTATACCCTCGCGCGACTGGGCGCCGAGAGGTTTTGGAATCTGCTGCACACGGAGGACTACGTCCCCGCCCTTGGCGCCATGACCGGCGGCCAGGCTGTGGAGATGGTCGCCGCCGGCCTCAAGGCCATCTACCTATCGGGCTGGCAGGTCGCCGCCGACGCCAACTCGGCTTCGCAGACCTACCCCGACCAGTCCCTGTACCCAGTGGACTCCGTGCCCCGGGTGGTTTCCCGCATCAACAACGCCTTCCAGCGCATGGACCAGATGCAGCACTCTGAGGGCCGCGGCGACACGTACTGG…	1254	4.1.3.1	1	verified	verified	verified
707	estExt_fgenesh2_pg.C_270061	ATGCAGGTCTCAATGCGCCCTTCAACTTGCCTGGCGGCCCAGCGGGTTTCTACGCGCTGCTTCAAGGCCAGCGCACCGGCCCCGCGTGTGGTCTCTGTGGTAGCGCAGGCTACTGGCAAGCGGGCACCTGCTGATGCGCCGGTGCCTGCGCTGACTCGCCCCAAGCCCGCAAGCGCGGACAAGCAGGCGCAAGCGCAGGCCCCATCCCAGGGTCCGTCCCAGGCAGCGATTAGCGAGGCCTATATCAAGGCTGCTTCCTCCAAGGAGCGCGGCGAGACTGTTGAGGTGAAGATTGTGGGGCAGAACGAGGGCGGCGTGATGGTGCAGTTCGGCCCGCTGCGAGGCTTCATGCCCTACAACAAGCTGGACCCGGCCCGCCTGCGCGCCTGCGCCAACGGC…	1080	2.7.7.8	1	not verified	not verified	not verified
708	estExt_fgenesh2_pg.C_270119	ATGGCTCTGCAGTGCAAGCGTGTTGCCGTCGGCACCAGCGGCCGTCGCGCGATGGACGTGCGTGCCCAGGCGGTGGCCTCGCCCGCACCTGCGTCTGCGCCCATGAAGACCAACGTGGCTAAAATTGCGGTTCTGGGTGCTTCCGGCTACACGGGCGCTGAGGTCGTGCGGCTGACCGCGCTGCACCCCAACATTAAGGTCACCGTTCTGACCGGCGACAAGCAGGCGGGCAAGGCCTTCTCCGACGTCTTCCCCCACCTGGTGGCCGCCACCAATGTGCCCAAGCTTGTCAAGATTGATGACGTCAACTTCGCTGACGTGGACGCCGTGTTCTGCTGCCTGCCGCACGCCACCACGCAGGAGGTGATCAAGAAGCTGCCCTCCGACCTCAAGGTGGTG…	1152	1.2.1.38	0.9983	not verified	verified	verified
709	estExt_fgenesh2_pg.C_270135	ATGCTTAACCTTCAGCACTCTGCCCGCGCGGGCCCTGCCTGCCGCTCGAGGGCCACTACCCGCAAGCTTTGCGTTTCTGTTAGCGCCGCTGGCTCGACCTATGGAAACAACTTCCGGGTGACCACGTTCGGGGAGTCGCATGGAAAGGGTGTGGGCTGCGTGATCGATGGTGTGCCCCCGCGGCTGGCAATTACCGAGGATGAGATTCAGCTGGAGCTGGACCGCCGGAAGCCCGGTCAGAGCATCATCACCACGCCGCGCAAGGAGGACGACATTGCGGAGATCCTCTCTGGCGTCGTGGACGGTGTGACGCTGGGCACGCCCATCGCCATCGTGGTCCGTAACAAAGACCAGAAGTCTCAGGACTACTCGGAGATGTCGGTCGCGTACCGCCCCAGC…	1266	4.2.3.5	1	not verified	verified*	verified
710	estExt_fgenesh2_pg.C_300052	ATGGGAGCCTATCTATCGTCGCCTATTACTGATAAGGAAGTGTTTGAGGGAGATGGGCATGGCCTACGCTTCGGGGGCGGCGCTATGCAGGGTTGGCGCCGCACCATGGAGGATGCGCACGTCGCCGAGGTCAACGTCGCAAACGACCCCAACGTGGCCATGTTTGGCGTGTTTGACGGTCACGGAGGAGCAGAGGTAGCAAAGTTCTGCCAGAAGTATATGGCCGCGGAGCTGCAGCGGTTTGAGGAGTTTGGCAAGGGCAGCGTAGAGGACAGCCTCGTCAAGGTCTTCCACCGAATGGACGAGATGCTTCGCGACCAGCGGTACGCGGAGGAGCTGGAAAAGCTCAAGTCGAAAGAGTCCAACGAGGACGAGGGGGAGGGCGAGGGGGGTGGCGTT…	1086	3.1.3.16	1	not verified	verified*	verified*
711	estExt_fgenesh2_pg.C_300054	ATGGCCCTGAACATGAAGCAGCAGCAGGCTGGCCTGTCGCGCAAGGCCGCGCGCTCCGTCTCGAGCCGTGCGCCCGTCGTTGTGCGCGCGGTTGCCGCCCCGGTCGCTCCGGCGGCCGAGGCCGAGGCGAAGAAGGCCTATGGAGTCTTCCGCCTTTCATATGATACCCAGAACGAGGATGCTTCGCTGACCCGCAGCTGGAAGAAGACCGTCAAGGTTGCCGTGACTGGTGCCTCTGGCAACATCGCGAACCACCTGCTATTCATGCTTGCTTCCGGTGAGGTGTATGGCAAGGACCAGCCCATTGCGCTTCAGCTGCTGGGCAGCGAGCGGTCGAAGGAGGCGCTCGAGGGTGTCGCGATGGAGCTCGAGGACAGCCTGTACCCACTGCTGCGCGAG…	1248	1.1.1.82, 1.1.1.37	1	verified	verified	verified
712	estExt_fgenesh2_pg.C_300151	ATGTCGCTATTCAAGTCTAGCCTGCCTGCGGGCTTCCTATTCCCCTATCGGCACCCCAAGGCCAAGGGGCTTGTTGAGGGCACGCTTTATGGACTGGGCTCCCTGTTTCGCGGCGTGGGCGCCGCGCTGGATGAGCTGGGCTCTATGGTTCAGGGCCCTCAGGGTAGTGTCAAGGACCACGTCCAGCCTAACCTGGCGTTTGCACCAGTGCACCGCAAGCCGGATGTGCCCGTTAACGCGGGCCAGGTGGTGCCCGCTCCACCCGCTGCTGCTCGCACGCTGAAAATCAAGGAGGTGGTTGTGCCCAACAAGCACAGCACCGCGTTCGTGGCTGCCAACGCCAATGTGCTCGGGAACGTTAAGCTGGGGGCGGGCTCATCGGTGTGGTATGGCGCCGTG…	939	4.2.1.1, 1.6.5.3	1	not verified	verified*	verified
713	estExt_fgenesh2_pg.C_30028	ATGGCGGTCTTGAAGCTCCAAGCCGCGCTGGCGCTGGCGCTGCTGCCCGCGCTGGCCCTGGCAGCGAGGCCCGCGCTGCTGCCCGGCGCCACCCTACAGCGGCACGATGGGGCCGCACAGCAGCAGCTGCAGCAGGCCATCCGCACCAGCAGTAGCACCGGCGGCAGCAGCAGCCTGGCCAAGGGCAATGACCGGGACAAGGACCACCCAAATGACGCCAACATGCGCCCCATTATCGGCATCCTTTCGCAGCCCGGCGACCCTGCCCCTGACGGCCAGTCCTACATCGCTGCCTCCTACGTCAAGTGGCTGGAGAGCGCCGGCGCCCGCGTGGTGCCCATCTTGTACGACATGAGCCCGCAGCAGGTCGAGGACCGCTTCGACGTGATCAACGGGCTG…	1140	3.4.19.9	1	not verified	verified	verified
714	estExt_fgenesh2_pg.C_30179	ATGCTTCACCAGATTAGCGCAAAGCGCTGCGGAGCGAGCGGCGTCGTGCGTGGCGCTGCGGGCCTGCAAGCCTTTAGCACAAAGCTCGTCGCTCCCTTGCCAGCGCGGCGAGTGGCTTGCCAGGTTGTATCTACGGAGACTGAGGCACCTACCATCGTGCTTGACCGGCCCGGGAGGACCGTTCAGCCGGAGCTCTCCATTCCAGCGGCCCTGAATCAAGAAATCCGCGAGGGGCACTATGAGGCCGCGCTGGTGAAGGAGCAGGCGAACAAGGCGGACGCCTCTCAAGCGGCAATTGCGTCCGTATTGAAGCCCGCTGACACCACGGTCACAGCCGATGTGACAATTGTTGGTGCGGGCCCGGCTGGCCTCTTCCTGGCTGCGGAGTTGGGCAAGCGG…	1752	5.3.99.8, 5.5.1.-	0.9989	not verified	verified	verified
715	estExt_fgenesh2_pg.C_30255	ATGGGCGACACGAAGGATGGACCCCCCAAGGGGAAGAAGGATTCGAAGAAGTCCGAGAACCTCCGGAAGGACCTGCCGATCACGGCTCACGAGCAAACGATAGAGGAGGTAGCCGCGGAGTTCAACACCTCCACGAGTAGAGGCCTGACGGCGGCGCAAGTGGTGGAGAGCCGTGCCAAGCACGGCGAGAACCGCCTGACGCCGCCCAAGGTCAAGCCATGGTGGATGCTTTACATCGAGCAGTACACAAACTTCTTCTCGCTGCTTCTCATTGCCGGCGGCATCCTGTGTTTCATCGCCTACGGCATCGATCAATCGGATGCGTCCAACTTGTACCTGGGTGTGGTGCTCCTCGTGGTCGTGTTCATTTCCTCCACCTTCGCCTACTTCCAAGAAGCC…	3336	3.6.3.9	1	verified	verified	verified
716	estExt_fgenesh2_pg.C_30299	ATGAGGATCCTAGCGGGCGTGCTTATTGGCTCGAGCGTGGCCCTTGCAGCACTCGCTGCTCTTAAAGTCCGGGGCCTCCGGGCACAAAGCTCGTCTTGGCACGCCAGCCTGCCGGTCTTCAAGCTAAAGAATGCAAACGGCATGGAGGTGCACGTCTCCACGTTTGGTGCAGCCATCCTCAAGGTCGTTGTGCCGGATAAAGCGGGCAAGAAGGCGGATGTGGTGCTCGGCTACGCAAGTGTGGATGAGTATGAGACCGCCAACCCCGTCACCTACTTCGGTGTGGTGGTGGGCCGCGTGGCCAACCGCATCGCCGGCGCCAAGTTCTCGCTGGGCGGCGTTGACTACCGCCTGCTCGCCAACAACGGCCCCAACGCACTGCATGGTGGCCTGAAGGGT…	1164	5.1.3.3	1	verified	verified	verified
717	estExt_fgenesh2_pg.C_30376	ATGCACACTCAACTGCTGCAACGCCGCGCCGCTGCTGCTTCGCCTGTCGGGACTGTGCCCAAATCAGCGGCGATGTTTTCTCTCTTTAAGTTTGGCAAGAAGCGCTCGAACCAATATGTCGCGGCTTCAGCGCCTGCCCAAAGCACCTCCACCGAGCTCATAGAAAAGACCAGCCAGCCCACGGTCGCGTCTGGCAGCATCAGCCACCAGGACCTGTACTCGGGGTCTACGCCTCTGCCTGCTGGCAAGCAGCTCAAGCTGCAGCTGGCCGTTTGTTATCTTCCGCACCCGGAGAAGGTGCACTATGGTGGCGAGGATGCGCACTTCATCTCCGACTACGGGGGCGGCATGATGGGCGTGGCCGATGGAGTTGGCGGGTGGCAGGAGTCTGGCGTGAAC…	1194	3.1.3.16	1	not verified	verified*	verified
718	estExt_fgenesh2_pg.C_30480	ATGCAGTTGCCCGGGGTTCTACTGTGCGTCGTCGGGAGCTTGGGCAGGGGCGTCTTCGGGCAAAGGCTGCACTATGCCTTTGCTTGCAGCGCAAAGTCCCAATTGCAGCGGCACGAAGCTGCAGCGCAGTCATGTGGAGTTCTGTCTCGGTGCTTCTCAGGCGTGCCTGCTCACACGATCGTCGGCATGCCAGCATTATCACCTACTATGTCTCAAGGGAACATCGCGAAGTGGCACGTGAAGCCGGGACAGGAGGTTTCGCCGGGCTCGGTCCTCGCAGACATTGAGACGGATAAGGCCACGCTGGCATTTGAAAACCAGGACGAGGGCTTTGTTGCAAAGCTTCTTGTGCCCGATGGTGCGCGGGACATTCCGATCGGACAGCCGGTGCTGGTGCTG…	1929	2.3.1.12	1	not verified	verified*	not verified
719	estExt_fgenesh2_pg.C_310209	ATGCTCATGCTCACCGGCCTTCCCACAACTTCGCGGCCCGTAAAAGCAGTTACAGCTTGCCCCCTTCGCGCTTTCAGCGTGAACGCTCGCCGAGCCGGGAGTTTGACTCCATCTGCAACACTTGCGCAGTTGCAAGAAGACGCGATGCCGCCGACTAACCGTGTGGCAGACCCTGAGGATGCGGAGAATACAAAGAACTCGGTGTGCCCTCGCATCAATATGATCCCGGTCAAGTACACCAAGACCATCCACTTTGTCCGCCACGGGCAAGGGTTCCACAACGTGGCAGGACAAATAAACCACGACAACTACAAGAGCTGGGAGCACTTTGACGCGCATCTGACGGAGCTGGGCTGGCGGCAGGCAGAGAACCTGGGCAAGCACGTGGCTGCCACCCGG…	1092	5.4.2.1	1	not verified	verified*	verified*
720	estExt_fgenesh2_pg.C_320031	ATGATGACAGTCCAAGAGTTCATCGCGGCGATTGCTGACTCGCTGTTGCCCCGGCTGCCAGCGCTCCTCCAAGCATACTGGGTCCTCGCATCATCAGCAGTGCTTCTTACACTTCTGCCACTGCCTATCGTACCAAGCGCGTTTAAGGCTGCTGTGAAGCTTGCGGCCTCGCGAGGCAAGCTTTGGCATGACCGGCCAGATGCAAAGGCCCTGGGTTTCCTAAAGGACGTGTCCGTGCCGCAGCAGTACTTTGAGCACTTCTACCTGGTGGGCTCGCTGGTCACCACGGTGCTGCTGCAGGTCTACATCTTCGTGTGCACGCCCGACACGGACGGCAGCACGCTCAAGCGCGACTCCCTGCTGGCCCTGTTCCTGTTCGAGCTGCACGTGCTGCGCCGC…	1104	1.3.99.5, 1.3.99.-	0.9973	verified	verified	verified
721	estExt_fgenesh2_pg.C_320049	ATGGAGCGCGCGGTGCGGCAGCGCTACAACGCCATGAACGGCACGTGGGTCACGGACGAGGTGCTTGTGAAGATGGAGGGCAAGCCCTTCGCCGCGGGCGCCATGCGTGAGTGCTTCGCCGCAAAGAAGCTGAGCACCTTCACACACAACGTGGACTGGCACAAGGCGCAGAACATGGTGGCCAAGCGCTACAAGAAGGAGGGCGTGCGCAAGAGCGTCTACTACAACGACGTGCTCGTGCAGATGGACGCCAAAATGCTGGGCGAGTGCTACAACCGCACCGACCCGCCCAAGCAGGTGGACGTCATGCAGTGCGCCATCCTGCACTTCGCCGGCCGGCCCGGCGGGCCGCTGTACGCGGTGGAGCAGCTGATCGAGGGCGACTACGTCAAGTACAAC…	504	2.7.11.20	1	verified	verified	verified
722	estExt_fgenesh2_pg.C_320104	ATGCAGGCCCTGGCCACTCGCCCCTCGGCTATCCGCCCCACCAAGGCTGCTCGCCGCTCCTCGGTGGTTGTGCGCGCTGATGGCTTCATTGGCTCGTCGACCAACCTGATCATGGTTGCCTCGACCACCGCCACCCTGGCCGCTGCCCGCTTCGGCCTGGCCCCCACCGTGAAGAAGAACACCACCGCTGGCCTGAAGCTGGTGGACTCCAAGAACTCGGCTGGCGTCATCTCCAACGACCCCGCTGGCTTCACCATTGTGGACGTGCTGGCCATGGGCGCTGCTGGCCACGGTCTGGGCGTTGGCATTGTGCTGGGCCTGAAGGGCATTGGCGCTCTGTAA	342	RXN-924	1	not verified	verified*	verified
723	estExt_fgenesh2_pg.C_320158	ATGAAGCTCCAGACTTCTCAGGGCCAGGCCCTTCGCACATCTCGCCCCGCTGTGCGCGGTCTGCCGGCTCTCTCCCGGCGCCCGGTCCGTGTTTCGGCCATCGCTGCTCCGGAGAAGCAGTCTACTCCGGCCTCTCTGAATGGCACGTCCAACTGGCAGCCGACCTCGTGGCGGTCCAAGCCCGTGGTGCAGCAGCCGGAGTACCTCGATAAGCAGGAGGTGGTGAAGGCGTGCGAGGAGATCGCCCGCATGCCTCCTCTGATTTTCGCCGGCGAGTGCCGCACCCTGCAATCGCGCCTGGCGAAGGCATCGACCGGTGATGCCTTCGTGCTGTTCGGTGGTGACTGTGCTGAGGCCTTCAGCCAGTTCTCCGCCAACCGCATCCGCGACCTGTACCGC…	1509	2.5.1.54	0.9987	not verified	not verified	verified*
724	estExt_fgenesh2_pg.C_350033	ATGGCGAGCTCTGCTCCTCGCCTGGTCCGCCTGGGTGCGCTACTGGCTCGCCAGGGAGCGCCCGCGACGTCGCTGCTCTCGGCTCAGGGCCAGGCCGTGCGCGCTTTCTCCGAGAAGGCAGCAGCCGAGGCACCTGCTGCCGCGGCCGCCGCGGCGTCGAAGGATGAGGCCAAGAGCAAGATTCGGGGCTTCCAGGCTCTGCTGTTCGGCGGCCTGGGCGCGGGCTTCCTGTACGGCTACTCACTGTTCACCAGCAAGGTGCCGGAGAGCGGGCCGCTGGCAGGGCCGCCCGCGCTGGTGACCAGCAAGCCCTCCACGCCCGGCGACTACGCGGCTGTGCGGCAGTCCATTGCGGCCCTGCTGGACGACGGCGACTACGACGACGGCAGCTACGGCCCC…	1128	1.11.1.11	1	not verified	verified*	verified*
725	estExt_fgenesh2_pg.C_360009	ATGCAGCTGTTCGCTCGTTCCCCTGCTGGCGTGCGCGTGCAGCAGCATGCGCAGCGCAAGTCGGCCAAGGTGGCCGGCCGCGGCCGCCTGAACGTCCGTGCGGAGGCCATTGCCATGCCCCCTGCCCCCGCTGAGCAGGAGAAGGAGCTGCAGCGACTGGAGAAGGGCAACGCTTTCGAGGAGCTCAAGGCGATGGCGACGTCGCCTCGCCAGTCCGTGAACCGCCCCCAGAAGGCCGAGGACCTGACCTTCCGCCAGGCGCCCACCATTGCCGACTGCTTCCCGGACAGCGAGAAGATGTACAAGGAGGTCAAGTACGACGACGAGATCACTCTGCGGGTTCCCTTCCGCCGTATCCACCTGACCACCGGCACTGACTTCGACGTGTACGACACCAGC…	1914	2.5.1.3, PYRIMSYN1-RXN	1	not verified	not verified	not verified
726	estExt_fgenesh2_pg.C_370022	ATGTCAAAGACGGGGCCGCAAAAGGTGGAGCTGGAAGAACAGGCTACTGAGGAGCAGCAGCGAAGAGGGCCGACAGTCCAAGTCGCTGCCGGCGCGCCATCAGCTGGACTGCCGGGTGCGAATGCACCATCGACCCCAGCAACGCCCATGCCGCCTGCATCGGCGGGTCCGGCAGCTGGCGAGCCGGCGTTCCGCGACGTGTTCGCGCACACAGTCAAACCCAACCAGAAAAAGAACGTTGTCATTCGGGGCCTCGAAGCCTCCTTCGGCTGCGTGTTGCACGGGGAGTACGCATCCAATGAGATTCGCACGGCTAAGTACACGCTGCTGACGTTCCTGCCGGTCAACCTGTTCGAGCAGTTCACGCGCGTGGCGAACCTGTATTTCCTCGTCATCGCC…	3843	3.6.3.1	0.9722	not verified	verified	verified*
727	estExt_fgenesh2_pg.C_370038	ATGGCGGGAAAGAACGAAGGCGCGCGCTGGCTGGCGCTGGATCCTTCGAAGCGCTGGACAGAGGTTTTCTTCCTCGCATACAGCCCTTTCTGGATCATCTGGGCCCTGGTGCTGCTGGTGCCGTTCCAGCTCTTCGAGTACTGCGGCAACTATGGCTACATGCTTATCGGCATCTCCTGCGCGGCGCCGACGTTCATTCTGCCGCTGTTCATCCGGTGCAAGGCGGACCAGGGCAAGCCCATGTGGCAGCGGTTCTGGGTCAAGGCCAACATCTGGATCGCCATCTTTAGCTTCATCGGGAACTACTTCTGGACGCACTACTTCTACAAGGTCCTGGGCGCCTCCTATACCTTTGTGTCCTGGCGCCTCAACGACGTGCCCATCACGCTGTACCTGATG…	828	5.5.1.9	1	not verified	not verified	not verified
728	estExt_fgenesh2_pg.C_370112	ATGCAGCAGGCATTCCGCGCTCACGCGCCACGCCGCGCGGGCGGCATACGCGGTAGCGGTTCTCGATTGAAGCCCTCCGTGGCTTGCCGCGCTGCGTCGTCGGTTGCAAGCAAGGCAGCAGTTGAATCTGCGATTGCTTGGGCAACCAAGCAGGGCGCAAAGCTGGAGAAAGCGAACCTCTCCACAGACATCCTCACCGACAAGCCGATTTTGGTCGCGTCGGCTGATGTGCAGCCCGGCGAGTCGCTCATCGTCGTTCCTGATGCCGCTTGGGTGTCGGTCCCAAACGTCGCGAAGACGACTGTGGGCAAACTTGCATCCTCAGCGGGGCTCGAGCCTTGGCTGCAGCTCGCGCTGGTGCTAGTCGCCGAGCGTTTCGGCAGCGCTAAATCTGAGCTG…	1425	2.1.1.127	1	not verified	verified**	verified*
729	estExt_fgenesh2_pg.C_380023	ATGGACATTAGTCTGGAGGTCAGGCAGGCGCAGCAGCTGCCCACTCGTACCGCCTCCGTGGCCTCCTCCCAGCAGCAGCAGGCGGGCGGCAGCGGCAGCGGCTACCCCGCCTACGGCCAGCCGTACCGCTCCGCAGACGCCGACGTGGCAGAGCAGCAGACCCGCGAGCGACTGCTGTCTTCTTCGGGAGCCTCGGGATCCGGATCCGGCATGCACGTGCAGCCGCGGAGGCTGCAGCGCGCCGCCGGCAAGCAGCAGCAGCAGCAGACCAAGCAGCAGAAGAAGCAGGTGCCTTCCTCCGCCGCCGACCCCACCGACGCCGAGTCGCTGTTGACGGATGAGTTCGATGCCGAGCGCGAGGCGGCCTTTGCGGCGCAGCAGCAGCAGCTCTGGCTTGAA…	2199	1.1.3.9	1	not verified	verified	verified
730	estExt_fgenesh2_pg.C_380149	ATGCAACCCGGGGCCTGGCTGCTAGGGCTATCGGCCCTAAGACGCCAGGGATCGTCCACACGGCACCGCACGCAAGCGTTGCTGTGCCGCGCGCGGCTGTCGCAAGCGAATGCATCGTCAGCCCCGAGCCCTAGGCCGCTGCTCGCGGCGCTGGGCTTCGCTACCTCCGCAACGGACCCCTCGCCAATGGTGAAAAAGCTTCTAGTAGCCAACCGCGGTGAAATCGCTTGCCGCATCCTCAGCACGGCCCGGAAGCTCGGCGTCCCAACTGTCGCGGTCTACAGCGAAGCAGACCGGCGCGCCAAACACGTGGAGTTGGCGGATGAAAGCTTCTGCATTGGCGCCGCGGCGGCACGTGACAGCTACCTGCGCGCCGACGCCATCCTGGACGCGGCCCGG…	2292	6.4.1.4	1	not verified	verified*	verified*
731	estExt_fgenesh2_pg.C_40055	ATGACGTCCAAGCGACCCCTGCATTCAATCCTGCTCTCACCTCTCGGCATGGCCAACGTTTCGGAGCACCGTTCGCCAGCACGGCTTAATGCCGAGACGGGAGCTCGAGACATGCGAGACGAACCTTTAGATGTGCTAGTCATTGGCGCGGGCATCAGCGGCCTCGCAGCGGCCTCCGCCCTGCAGCGGCATGGCTTGCGTGTTGCAGTGCTGGAGTCTCGGGCGCGCGTGGGCGGGCGAATCCACACCGTCCAGATTGGGCCGCACGGCCCCAGTGTCGACCTCGGCGCGGCCTGGATTCACGGCATTGGCAGCGCGCAGGCGCCCAACCCGCTGTTTGCGCTCGCCAGCCGCGCCGGTCTCGGAGCCGCGCCGACAGACTACGCTGACGCGGCCACC…	1581	1.4.3.4, 1.5.99.6	0.9798	not verified	verified	verified*
732	estExt_fgenesh2_pg.C_40236	ATGTCGCGGCAGGGGATGCTCGCTGGCCTTCTGCCGCTTTGTAGACAGCGTCATAGTCTTGTAGGAGCATCATGTAGCTCCTGGCGCTCATTCTCCGCCACCGAGACTGACGCGGGACCATCCTCATCGGGGCGAGTCGCTCACCTAACGTCACGCGGCGTGCTGCTGGCGGAAGGGCCGCAGGCTCTGACCTTTCTGCAGGGCATGGTCACCAACGACGTGCGGCCGCTGCAGACAGCTGGCCCGGCCGAGCCGCCTGTGTACGCCACGGTCCTGACGCCCAAGGGGAAGTTCCTGCACGACCTGTTCATCAGCCGGCACCCGGACATGCCTGACGCCCTGCTCCTAGAGGTGGATGCCGCCGGGGCGACGGCGGCCATGCAGCTGCTGAACAAGCCC…	2448	2.1.2.10	0.0833	not verified	verified	verified*
733	estExt_fgenesh2_pg.C_40343	ATGCTTGTTGCTCGCTATAGCACTCACATCATTGCGCAAGTCCGTAACGGGCGCAACGCTGTATTCGGTGCCAAGCCCGCGTTCAAGGGACCCATCGCTGCAAGCTCAGCGCGTGCGCCCGCGACCCCCCTAGGGGCCAGCCCCGCCGACCCCGCCGCGGTGCCCCACGCCACGCGTCCCGACGTCAGCCTCCGGGCCGTGAACGAAAACAGCGCCAGCGGCGTTAGCGCAGCTGCCGGCAGCTCCTCCAAGATGGAGGTCGCGACTCTGGGCGGTGGCTGCTTCTGGTGTGTTGAGGCCTGTTACAACATGCTGAGGGGCGTGCAGTCCGCCATCAGCGGCTACGCCAACGGCGACGTCAAGGACCCCACCTACAAGGCGGTCTGCTCCGGCACCACC…	783	1.8.4.11	0.9987	not verified	not verified	not verified
734	estExt_fgenesh2_pg.C_40382	ATGGTCCAGGACGTCCCCATCATTGACATGTCCGCCCCCGAGGCAGCGGCCGCGGCGGCGGTGCGGGCGGCGGCGGCTGGCAGCGGCTTCTTCTACGTGACGCAGCACGGCGTGTCGGATCAGCTGGTGGCTGAGGCGTTTGCGCAGCAGCGGGCGCTGTTTGCGCTGCCGCAAGAGACCAAGATGGCGCTGCTTCAGGACGCCAACAACCGGGGGTACACGCCCTTCAGGGAAGAGACCCTGGATCCCGCCAACCAGAAGCACGGCGACACCAAGGAGGGTTTCTACTTCGGGCGCGAGGTGGCCCCCGACAGCCCCGAGGCCTCCAAGCCCTTGCACGGCCCCAACCAGTGGCCGGATCCCGCGCTGCTGCCCGACTACCGCAGGGTGACGTGGCAA…	996	1.14.11.11, RXN-527	1	not verified	verified	verified
735	estExt_fgenesh2_pg.C_430008	ATGGACTTCTTCGTGGGTATCAAGGGCAAGGACTTCGTTATGGTGTGCAGCGACACCAGCGCCGCGCACAGCATCATCAGCATTAAGCAAGACGAGGACAAAATCGTGCCTATTGACGATCATAAAGTCTTCTGCATTGCTGGAGAGGCGGGAGACCGTGTGAACTTCAGCGAATACATCATCGCTAACGTGAAGCTGTATGCGCTGCGCAACGGGACACCGCTGAACACCAAGTCGGTAGCAAACTACACGCGCGGGGAGCTGGCGACAGCGTTGAGAAGCTCTCCCTACCATTGCAACCTGCTACTGGCGGGCTGGGACGAGCAGGCGGGCGCCTCGCTCTACTGGATGGACTACCTGGCCACACTCAACAAGATCAACACCGGCGGCACCGGCTAC…	582	3.4.25.1	0.9966	not verified	verified	verified*
736	estExt_fgenesh2_pg.C_440040	ATGCTCGCGCGTGTTGCTCTGGGCCTGGCCCGCGATGGCCAGAGCGCTGTGCCCACTATGACCCGCGCTATGTCGTCCGTGAAGCTGCCTGACCTGCCCTATTCTTACGGGGCGCTGGAGCCCTACATTTCGGGCCAAATCATGGAGCTGCACCACTCCAAGCACCACGCCACTTACGTAGCGAACCTGAACAAGGCGCTGGAGCAGCAGGCGGAGGCTGAGCACAAGGGCGACGTGGCAAAGCTTATTTCGCTGCAGAGCGCTATCAAGTTCAACGGCGGGGGTCACGTCAACCATGACATTTTCTGGACCAACCTGTGCCCGCACAAGGAGTGGCAGCCTCCCTCGGGCGACCTGAAGGCCCTCATTGAGGCGCAGTGGAAGACTCTGGACAACTTC…	672	1.15.1.1	1	not verified	verified	verified
737	estExt_fgenesh2_pg.C_450077	ATGGCCCCCAAGCTGTATTATTTTGCCATTCCCGGGCGCGGAGAGGTTGCGCGCCTGTTGTTCCACATCGGCAACGTTCAGTTCGAGGACGTGCGTATCGATGGGCCCACCTGGCCGGAGCAGAAGTCAAAGTTCCCATTTGGCCAGGTGCCGGTGCTGGAGCTGGACGACGGGCGCATGCTGGCTCAGAGCGGTGCCATTGGCCGCTATGTGGCGAAGCTGGCGGGTCTGTACCCGGAGGACCCCATCCAGGCGGCGTTTGCGGACCAGGCCGTGTTCCTGGTTCAGGACGTCTGGGATGCCACCCTGATGCCCTCATTCTCCCTACCGGCTGAGGAGAGGGCCAAGGCCCGGCAAGACGCCCTGGCAGGCAAGGGCGGAGACAAGCTGAAGCAAATG…	657	5.3.99.2	0.997	not verified	verified*	verified*
738	estExt_fgenesh2_pg.C_450083	ATGAGCGTTACAGAGTACATCACGCGGTTGACGATAAAGTCCGCGAGGGACCTGCCCAAGACAGACCGCCTGAGCAAGATTGACCCTTACATGGTGATACTGGTCAATGGGCAGCAGTTTAGGACCAAGGTCAAGGACGACAACGAGAACCCGGACTGGAATGAGACGTTTGGTGCGCGCCTGCTGAAGCACCCGACCGGGCTGCTGCAGGGCAGCCTAGAGCTTAACCTTTATGATGAGGATACGTTCGCGGACTCCTACGTGGCCAAGTATGTGCTGGACCTCTCCACACTCACGCAAGCACAGCTGGGCATCCCGCTGACGTTTAGCATGGAGTATGTCAAGGACAAGTACAAGTCACAGGGAAAGCACCCAACCATCACAGTCCAGTTCGACGGG…	1212	3.1.1.4	0.9983	not verified	verified	verified
739	estExt_fgenesh2_pg.C_470013	ATGACAGGCCATGAAAACCCTTTCGAGCACTTGGATAAACACATAGAACAGCTGCTCCGGTGCGAGCCGCTCCCTGAGGCCGACGTGAAGGCTCTCTGCGAGAAAGCTAAAGAGATCCTTGCGGAGGAGTCCAATGTGCAGCCTGTGCGGTGCCCTGTGACCGTCTGCGGAGACATCCATGGCCAGTTCAACGACCTGCTGGAGCTATTCCGCATCGGCGGTGACAGCCCCAACACGAACTACCTCTTCATGGGCGACTACGTCGACCGAGGCTACCACAGCGTGGAGACGGTGTCGCTGCTGGTGGCCTTGAAAGTCCGCTTCCGGGACCGCATCACCATTTTAAGAGGAAACCACGAAAGCCGACAAATTACGCAAGTGTACGGCTTCTATGACGAG…	945	3.1.3.16	1	not verified	not verified	not verified
740	estExt_fgenesh2_pg.C_480025	ATGTCGCTTTCGGGCTACTTCAGTCGCCTGCTGGAGGCCTCCGGCAAGAAGTCGGTCGGGTCCTTCTTCGCATCGTGGGAGTTCGGCAAGATGCTGGTAGATGGCAACCTTGCGCACAACGTGCTGGTCCGCGCCACGGGTGCCGGGCGGCTGGTGGGCACCGACTACAACGGCAACCGGTACTACGAGAACGAGGAGGCGGCCTACGGCCGGCGGCGCTGGATCGTGTACAAGGACAAGTTCGACTACAACCCCACCACCATCCCTCCCGAGTGGCACGGCTGGCTCAACTACATCAACGACTACAACCCCACAAACACGCAGTTCAAGCAGCCCACCTACCAGATCGAGGCTTCCATGACCAAGACCGGCACGCAGACCTGCTACAACCCCAAGGGT…	471	1.6.5.3	0.9958	not verified	verified	verified
741	estExt_fgenesh2_pg.C_500079	ATGGCCGTCGCTATGCGCTCCGCTGCCATGCCCTCGCTGGCCTCGCGCCCGCGCGTCTCCAGCCGCCGCTCCGTGGTGGTGCGCGCTGAGGCCAGCAACAAGTCGTTCCCCCGCGACTGGGTGAAGACTGACCCCCTGGTCCCCGTCCTGGGCTTCGCTGGCTGGACCATCCCCGCCAACATCGGCGTGTCTGCCTTCGGCGGCCAGTCCCTGTTCGGCCTCTTCACCCAGTCTATCGGCGAGAACCTGGCCCACTTCCCCACCGGCCCCGCTCTGGACGACAAGTTCTGGCTGTACCTGATCACCTACCACCTGGGTCTGTTCCTGACCATCACCCTGGGCCAGATCGGCGTGCAGGGCCGCAAGCAGGGCTACTGGTAA	381	RXN-924	0.9948	verified	verified	verified
742	estExt_fgenesh2_pg.C_50234	ATGTCGCTCACCCCAGAGCTCATCACGCAGTTTGGGCTTCTCGGCAAGGTGCGCACCGGGCATCCAGTCCTGGACGCCGTGCTGTGCATGCTGCTGCCGCTGTTGCTGCGCTGGGCGCAGCCCCGGCTGAACCGCTGGGCGCTGCTGGCGGCGGCAGCGTTGCGGCGGTGGTGGTCGGGAGAGGCGGGGTGCAAGGAGGTGGTGCGCGTCATCGAGCACGTGGCGGCGGAGGACGGATACTACTACGACCCCGACGGCCAGCCCGCGAACGCCATCCTGCAGCGAGCACTGTTGGCCTACAAGCGGCGCCGGCGGCTCGCAGCAGCTGGCGGTGATGCTGATTCAGACTCGGGCGATGAGGATTCGGCGGCAGGCAGCAGTAGCAAAAGCAGCGACTGC…	2568	2.3.1.158	0.4416	not verified	verified	verified
743	estExt_fgenesh2_pg.C_50286	ATGCTAGCTGCCCAGCAAAACCTTCGATGCAATGCGAGCGGCCGTGTTAGCAGCTCTCGCAACGCCCGGCGAGTTCTGCTAGTTGCCGCGACGGCTGCGCCTGCCCAGGCAGCACACGCAGCCAACGGCGCTCCTGTGTCATCATACACGGGTAAACCCGCGCGTGTGGCTACCGTGAAGCGGAAGACGAAGGAGACCGAGGTGGAGGTGACCATCAACCTGGATGGCACGGGCGTGTGCGTCGCGGAAACCCCCGTCGGCTTCCTGAACCACATGCTCGACCAGATCTCCTCTCACGGCCTGTTTGACCTGACGGTCAAGGCCACGGGCGACACCTGGATTGACGACCACCACACCGTCGAGGATATCGCGCTGGCGCTGGGCGGCGCCATGTCGCAG…	756	4.2.1.19	1	not verified	verified	verified
744	estExt_fgenesh2_pg.C_50411	ATGCAGCTCCAGGCGCGCATGCAATTGCGTTCGGCCGGCCCCCGCCGCGCCGGGCCCGTGCCGGTCCGCGCCATGGCGGGCAGCCGCTTCGCTGACGTGGCGCAGGCGCCGCCCGACCCCATCCTGGGCGTGAGCGAGGCGTTCAAGGCCTCCACCGACCCCAACAAGCTCAACCTGGGCGTGGGCGCCTACCGCGACGAGCAGCTTAAGCCCGTGGTGCTCAGCGTGGTCAAGAAGGCGGAGTCGAAGATCTTCTCCCGCAACGAGAACAAGGAGTACCTGACCATTGAGGGCCTGGACGCCTTCCGCAAGGCCACCGTGGACCTGTTGCTGGGCGGAGACCACCCCGCCATCAAGGAGGGCCGTGTGGCTGTGGTGCAGTCGCTGTCGGGCACGGGC…	1287	2.6.1.1	1	not verified	verified	verified
745	estExt_fgenesh2_pg.C_50448	ATGTCAACATATTCTGTGCTAGCGCTAGCTGCGCTGGTGCTACTGCTATCCGGCAACCGGGCAGTCGATGCAGTTGATGCCCCGGGCCGCGAAGAGCAGCCCTGCGCGCGGAGCTGCCACACCATCAACTGCGACAATGTCGGTATCCGATATGGCCGGTTCTGCGGCGTGGGCCACGGCGGCTGCCCTGGCGTGAAGCCGTGCGACCCCGTGGATAAGTGTTGTCAAAAGCATGACCTCTGCGTTGAGAAGGAGAGCGTATTCTCGTCCAAATGCCACAAGCGCTTCCTGACATGCCTAGAGAAGCATAAAGAGAAGGACCATGAAGGCTTTGCGCCCAACACGTGTCCGTACAGTGTAGTCATCCCGACAATGAAGGCCGGAATCGAGATGGCCATG…	429	3.1.1.4	0.9953	not verified	verified	verified
746	estExt_fgenesh2_pg.C_510100	ATGACTGGCGACCATGGCCACCCGGAGGCCGAAGTGTTCCCACCCCCTGACTCTATTGTTGCGAAGGCCCACGTTCGTGGGCTAGCGCAATATAAGGAAATGTACGAGCGCAGCATCACGGACTCCGACGATTTTTGGGCGGAGCAAGCCGAAGCCCTTCACTGGAACAAGGGATGGAGCGCGCCGTTGTGCCAGTCCAACATCAACGTGGAGAACGGGCCTGTGCACATTTCCTGGTTTGTTGGCGCCGAGACCAACATGGCCTACAACTGCCTGGATCGCCACATTGAGGCGGGGCATGGCGACCGTGTGGCGATATTTTGGGAGGGCAATGACGAGGGCGAGGAGCGCGTGCTGACGTACTCGGAGCTGAAGTCCATGGTTTGCCGCATCGCCAAC…	1992	6.2.1.1	1	not verified	verified*	verified
747	estExt_fgenesh2_pg.C_520006	ATGGCGGACCCTGGGGCCCAACCTGTCCCAGCTCCCCAGTCTGCGGAAGAGCCGGTCACCGGAGGCCTTCAAGAGTCCGTGGAAGTCACAGCGTCAGGGAAATTAGACTCATACAACCGCGAGTACAACCAATTCCTGGTTTGCGGCAGCCTCTTTGAGTGCCCCGCTAAGTACCTGCCCATCAAGCCCATCGGCAAGGGGGCGTATGGCGTCGTCTGCTCCGCCAAGAACCTGGACAACCAGGAGAAGGTGGCCATCAAGAAGATCGCAAACGCCTTTGACAACGTCATCGACGCCAAACGCACCCTGCGCGAGATCAAGTTGTTGCGCCACCTGCAGCACGAGAACATTGTGCAGATCAAAGACATCATCCCGCCCACCAACCGCGATGCCTTCAAG…	1170	2.7.11.24	0.9991	not verified	verified	verified
748	estExt_fgenesh2_pg.C_530031	ATGGACAAGTACATTCGCGGCAAGGTGCTGGGGAAAGGCTCGTTCGGCTGCGCCATTTTGGTCACCAACAAGCTGGACAACAAGAATTATGTCATCAAGGAGATTGATATATCGCGCATGCCGAAGGCTGAGAGGGACGCGTCTGAGCAGGAGGCGAAGTTGCTGATGGCCCTGAACCACCCGAACATTGTCCGCTGCATCGAGTGCTTCACGCACATGAATAAGCTGTGCATTGTCATGGACTGGTGCTCAGAAGGCAAGTGGCCTGAAGGCAGCAGGGGGTATCAGGAGCTCTTGAAGAGGCGTGGCCAGCAGCTGAGTGAGGACACCATCCTGGACTGGCTGGTGCAGATGTGCCTGGGGCTCAAGCATGTTCATGACAGGAAAATCCTGCACAGA…	939	2.7.11.1		not verified	not verified	not verified
749	estExt_fgenesh2_pg.C_540097	ATGCCCACCCGCCGGGACGGCTTAGCTGCAGGGCGAGGCAATGCACAGCTTCAGGACGCGTACGATATGGGCAACAGCGATGGGGAGGCGGAGGGCTCGGGGCAGGCGGCACCGGCCTGGCCCAAGTCGACGGGCATGAAGAGGCCGCCTGGGGCTGCGTTTGGCGGCAGCGAGCCCAGGAAGCAGCAGTGTACCGTCAAGTCCATGTTTGCTGCGCAGCGGGAGCGGATATACCAGAACCGGCTGACGCCGGCGGGCATGGTCAACTTGGGGAACACCTGCTACCTCAACTCCGTCATCCAGGTACTGCTGCACATGCCCAGCTTCAACGGAGACCTGGGGCACCCGGCGCTGGAGAAGCTGCGGAACCAGCAGCTGCTGCCGCACGGCTCGGCGGGC…	2250	3.1.2.15	0.3558	not verified	not verified	not verified
750	estExt_fgenesh2_pg.C_560023	ATGCAGGCCCAGCTTCAGTCTCGCCAGACCGCTCGCGCGGGCGCTTTCCGCTCGGGTGCTCGCCCGGTCGCCCGCCGGACCGCTGTCAAGGTGGATGCGACCCTGAAGGTCATGATTGCGGGCGCCCCTGCTGCCGGCAAGGGCACCCAGTGCGCCAAGATTGTCGACAAGTACAAGCTGGTACACATCTCCGTGGGCGACATCCTGCGTGACGAGGTGAAGAACGGCACCCCCGCCGGCAAGAAGGCTAAGGACTTCATGGACCGCGGCGTGCTGGTTCCCGATGAGGTGGTCGTGGAGATGGTGAAGCTGCGTCTGGCGGAGGACGACGTGAAGCAGCGCGGCTGGCTGCTGGACGGCTACCCCCGCAGCGCCTCGCAGGCGGAGGCCATTGAGAAG…	795	2.7.4.3	0.9975	not verified	not verified	not verified
751	estExt_fgenesh2_pg.C_600041	ATGATGGTGCTGACCCTCATACCCACGGCTGTGCTGCGGCTCGTCCGGGCGTGTATGGGGTTGGTTGGCGTCACCGAGCACCGCTGGCGCGGTATCTCGCTGCACGTGCCGCTCACGCTCGAAGACCACAAGCATCTGGAGCTACTCGCAGCAAACCTGCAGCTGACCCTAGACGTGCACGCCATCCTGGCCGCGGCGTCCTCCACCGCTGCAGCATTCGGGCTTCCATACGAGGGCATGCCCGAGGCCGCGCTTCACTCCAAGCTGTCGACCTACATCCGCGGTGTTGCCTCCTCAGAAACGGTGTGCACGCAGGACTGCTTCAAGGCCATGCGCAAGCTGGGGCGCAAAACCATGGAGTCGCTCTGTGCCGCGGCGCAGCGCAGCCCCGCGCCCGCG…	2871	3.1.3.66	1	verified	verified	verified
752	estExt_fgenesh2_pg.C_600051	ATGGCTCCGAAGATTATCTACTTTCCCGTTCGTGGGCGTGCGGAGGCAATGAAGCTGGCGCTGGCAGCCGTAAAGCAGGACTTCGAGTTTGAGCAGGTCGAGTACAGCACCATGAAGGCGCACCCGGACCAGTACCCCTTCGGCCAATGTCCCCGGCTGGTCGATGGCGACATCGACCTCGTCCAGTCCAATGCAATCCTGCGCTACCTGGCCCGGCACTACAAGCTGTACGGCAAGGACGAGAAGGAGATGGGCCTGGTGGACATGATCATGGAGGGTGTGGAGTCGCTGCGTGTCAAGTACCTGGCGCTGGTGTACCAGGAGAAGTTGGCTGACGCCGCCATGGACCAGCACTGGTCCACCCACTGCGACCCCAACAACTCCGAGCAGCGCAACGGC…	666	2.5.1.18	1	not verified	verified	verified
753	estExt_fgenesh2_pg.C_60090	ATGAGCTTGGGCTTCCGCCTTTGGCAGAACCTTCTTCCAACGATGAACCGCTCTCTTGCTCCGTCGAAGGCCCAGTGCCTGCGGCGATGCGGCGCTGCCAACATTGCGCGGACGCGCCTGCACACGATCGCTGCTGCTGCGGCGCCCGTCGCTGGCGAGCGCAGGGCCAAGGCTAACATTGACTGGGACAGCCTGGGCTTCGGCCTGAAGGACGTTGCTGCGACCATGTATGTGGCGGAGTGGACGCCGGAGAAGGGCTGGGACAGCGGCAAGCTGGTGCCCTACGGCCCCCTCAACATGATGCCCAGCGCGCAGGTGCTCAACTACGGCCAGGCCATCTTCGAGGGCATGAAGGCCCAGGAGTCCGCCAAGGGCCGGGTGGTGCTGTTCCGCCCCGAC…	1125	2.6.1.42	1	not verified	verified	verified**
754	estExt_fgenesh2_pg.C_620048	ATGGTGGAAGCTACGGAGTCTGCAGAGGACACCATCCCCATTGTGCCGCTGCTGGGTGTCACCAAACCGGCGGAGTCCCTCACCTCCCCGATCGACCGCCGGAGCGACTTCTACCGGCATGCGGCGCTGGTGGTCCCCCACAAGCCGGCCCGCCAGCCGCTGATGACCATCCCCAACGTGCTCACCTTCTTCCGCCTGCTGCTGGTGCCGGTGCTGCTGCTGGTGTGGGAGCTGCAGTGGCATTACACGCCCACGCTGTGCGCGGTTATCTTCATCGCCGCCTCAGTCACAGACTACTTTGATGGATACCTGGCGAGAAAGCTCAAGATCGCGACTGTCTTTGGCGCCTTCCTGGATCCGGTGGCGGACAAAATCATGGTCGCCACGGCGCTGGTGCTG…	786	2.7.8.5	1	not verified	verified	verified
755	estExt_fgenesh2_pg.C_630002	ATGCGTTCTTTGCAAAGCCGCCCTGCGTCGACTTTTAGGCCGTGCAAGGGCTCTAACCGCATTGTGCGTATGCGATCAACAGCTGCCCAACCCATCAGCACGATGGAGCTGAAACCGGATGTAGCGCAGAAGCTGCGGCACGCGGAGGCGGTTTGCTTTGATGTAGACAGCACATTCTGTGAGGACGAGTCAATCGACGAGCTTGCAGCCTACCTCGGCGTGGGCGAGCAGGTGGCCGCGCTGACTGCCAAGGCCATGGGTGGCACCGTTGAGTTTAAGGAGGCTCTGCGCACGCGGCTGGGTGTCATGCACCCCAGCCGCCAGGCAGTGGACAAGTTCCTAGCAGACCACCCACACCGGGTGACCAAGGGCATCCCGGAGCTGGTGGCGCTGCTGAAG…	804	3.1.3.3	1	not verified	verified*,**	verified
756	estExt_fgenesh2_pg.C_640063	ATGGCGGAGTCGCAGTACTCTTTCTCGCTGACTACATTCAGCCCCAGCGGCAAGCTGGTGCAGATTGAGTATGCGCTGAACGCTGTGGCCGCGGGCGCCACCTCTCTCGGGATTAGCGCCACTGACGGCGTGGTCATTGCGACTGAGAAGAAGCTGCCCTCTGCTCTAGTCGACGAGACGACGGTACAAAAGATCATGACAATCACACCGCAGATCGGTGTGGTGTACAGCGGGATGGGGCCGGATTTCCGCGTGCTGGTGCGCCGCGCGCGCAAGACTGCGCAGGCGTACTTCCAGACCTACAAGGAGCACATCCCGGTGGCACAGCTCGTGCGTGAGACGGCGGCTGTGATGCAGGAGTTCACACAGACGGGTGGCGTGCGCCCCTTCGGTGTGTCG…	708	3.4.25.1	0.9972	not verified	verified	not verified
757	estExt_fgenesh2_pg.C_670029	ATGCCGCCTGCGGTGCTGGAACACAGGGCAAAAATTTATGCCAATGTCTGCAATGAGCGGGAACCGGAGTACAGCGACTACGAGCGGCTTTCTGTGTCTTGGGGCGACCAGGACAATTATGAGGTGGTGCGGAAGGTTGGGCGAGGGAAGTATAGCGAGGTGTTCGAGGGCGTCAACGTTGCAGCGGAGCCGCCCACGAAATGCATCATCAAAATCCTGAAGCCGGTGAAGAAGAAGAAGATTCTGCGCGAAGTGAAGATCCTGCAGAACCTGCAGGGCGGGCCAAACATCATCAAGCTGCTCGACATTGTGAAGGACCCGCACTCGCGGACGCCCAGCCTCATCTTCGAGTACGTGGAGAACACCGATTTCAAGGTGCTGTACCCCACCCTGACGGAC…	1020	2.7.11.1	0.999	not verified	verified	verified
758	estExt_fgenesh2_pg.C_670053	ATGACGGAGGTCCTCAAGCGTGGCTTTCCGGGCATGAAGAGTGTCAAAGACATGCCCATTGTTCAAGACGCTCCCCCACCGGGCGGGTTCCCGACTATCCGCATTGAGCGTCGCCTGCCGAGCACGGGGCCGACCGGCGTTGCTATTTTCGCTGGCCTGGCTGCCATCATGGGCTACGGCTTCTATAAGCTTCACGAGCAGCGCCAGGAGAAGAGGTTCGAAGCGGACGAAATCCTTACCGTGCGCAAAATCGTGCACCCCGTGCTGCAAGCGGAGTGGGACCTAAGGTACCTGGAGCACCTTAAGAGGGAGCGCGAGGAGGAGGCCAAGGTCATGAAGAATGTGCCCGGCTGGAAGGTTGGGGAGTCGACCACTCGCCACCGGTGGCTGGCGCCCCTG…	429	1.6.5.3	1	not verified	not verified	not verified
759	estExt_fgenesh2_pg.C_670056	ATGCAGCGCACTGTGCAGGGTATTTCGCAGCTTGCGCGTGCGCTGTCGTCCGCGCACGCGGTCGCGGGCCAGCGCTGCTTCGCTGCGCAGCCGGCGCTGTCCAACGAGGAGGAGTACAGTCGCTTCTCTCAGGATGCTAGCCGGGCGCATGTGACGTGGCCCAAGGTCCTGAACGCCGGCCTGGCTGAGGTGGACCCAGATCTCTTCGACATCATTGAGAAGGAGAAGAACCGCCAGTTCAAGGGCCTGGAGCTGATCCCCTCGGAGAACTTCGTGTCTGCCTCGGTGATGGAGGCGGTGGGCAGCGTCATGACCAACAAGTACAGCGAGGGCTACCCCGGCGCCCGCTACTACGGCGGCAACGAGTTCATTGACCAGGCAGAGCGCCTGTGCCAGGAG…	1563	2.1.2.1	0.9987	not verified	verified	verified*
760	estExt_fgenesh2_pg.C_670072	ATGCAGCAGTGCGTTGGCCGCTCCGTCCGCGCTCCGTCCAGCAGGGCGGTCGCGCCCAAGGTCGCTGGCGCTCGTGTCAGCCGCCGCGTGTGCCGCGTCTATGCCTCCGCTGTTGCTACCAAGACGGTGAAGATTGGCACGCGCGGCTCGCCCCTGGCTCTGGCCCAGGCTTACATGACTCGCGACCTGCTGAAGAAGAGCTTCCCTGAGCTGAGCGAGGAGGGTGCTCTGGAGATCGTGATCATCAAGACCACCGGTGACAAAATCCTGAACCAGCCCCTGGCTGACATCGGTGGCAAGGGTCTGTTTACCAAGGAGATCGATGATGCTCTGCTGAGCGGCAAGATTGACATCGCCGTGCACTCCATGAAGGACGTGCCCACCTACCTGCCCGAGGGC…	1050	2.5.1.61	0.9981	not verified	verified**	verified
761	estExt_fgenesh2_pg.C_690020	ATGAAGCAGGCCCAGAAGCTTGTGACGCCCGTGCTGGAGGCATTCGCCCAGAATGCCAAGCGTGGCTTCGCCTCGCAGCGTTTCGCGGCCCGCGCTTCTGAGGAGGTTGTTGCCGTGGACAATGCTGCGCGCAAGGGATGTGACGGCGTGCTGGAGGTGCCCAGCCGCCTGCTGATGGGCCCAGGCCCCGCCAACGCCTACCCGCGCATCCTGACCGCCCAGGCGCTGCCGCTGCTGGGCCACATGCACCCGCCGTTCCTCAAGATCATGGACGAGCTGTCAGAGGGCCTGCGCTACACCTTCCAGACCAAGTCCAAGTACACGCTGATGGTGAGCGGCACCGGGCACGCCGGCATGGAGGCCGCCATCGCCAACCTGGTGGAGCCGGGCGACAAGGTG…	1269	2.6.1.51	0.9984	not verified	not verified	not verified
762	estExt_fgenesh2_pg.C_70196	ATGGCCATCTCTGCTCGCTCCAGCATCAAGATGCAGGCTGCGCGCCCTGCTCGCGCCACCACCGTGGTGGTCCGCGCTTCGGCCGGCCGCCGTGAGCTGCTGGGCCTGGGCGCCCTGGCTCTGGGCCTGACCATGACCCTGGCCCCCGTCGCCAACGCCGGCGTTGTGAGTGACCTGCAGGCCAAGTCGGCCGCCAACAAGGCCCTGAACGACAAGAAGCGCCTGGCCACCTCGTACGCCAACCTGGCCCGCTCTCGCACCGTGTACGACGGCACCTGCACCTTCCCCGAGAACTTCTTCGGCTGCGAGGAGCTGGCGTTCAACAAGGGCGTCAAGTTCATTGCTGAGGACATCAAGATTGAGTGCGAGGGCAAGACCGCCAAGGAGTGCGGCTCCAAG…	417	RXN-924	1	verified	verified	verified
763	estExt_fgenesh2_pg.C_70298	ATGCAGAGCGCTCGGGTTTCGCGGACTGCACGCCACACCCGGCCGAGCTGCCGGCCCCAGCGGGCAGTGGCCGTGCGTGTTAGTGCAAAGGTCAATGTTGAGCAGCTGAAGGCGCTGAAGGCGGAGCTCTACAACTACATCAACAGCCGGGGCTGCAACCCCATTTCTGTGCGCCTGGGCTGGCACGATTCCGGCACCTACGACAAGAACATCGCTGAGTTCCCGGCCCGTGGCGGCGCCAACGGCAGCATTCGCTTCAAGCCGGAGATTGACCATGGCGCCAACAAGGGTCTGGCTATTGCTCTGGCCATTCTGAACCCCATCAAAAAGAAGTACCCGGACGTGTCGTACGCCGACCTGTTCCAAATGGCATCAGCCACCGCCATCGAGGCCTCCGGT…	984	1.11.1.11	1	not verified	verified	verified
764	estExt_fgenesh2_pg.C_70318	ATGTTGGGCCAGCTCTTTAACAAGGAGACGCAGGCGATTTTCTTCAACTACAAGGAGAAGCCTGTGCAGCGCATGCTTGATTTTGACTTCGTTTGCGGGCGCGAGACTCCATCTGTCGCTGCTCTGGTGACACCCGGCAGCTCGGGCGGCTTCCAGAAGCTGTTCTTCGGCAAGAACGAGATAGCCATCCCTGTGTACGGCAGCATCGCCGAGGCCACCCGCAAGCACCCCAAGGCGGATGTGTTCATCAACTACGCCTCCTTCCGCAGCGCCTACGAGAGCTCGCTGCAGGCGCTCAACAGCGCCACCCTGCGTGTGATCGCCATCATCGCGGAGGGTGTCCCCGAGAAGGACACCAAGCACCTCATCGCGGTGGCCCGCGCCAACAACAAGGTCATC…	1602	2.3.3.8	1	verified	verified	verified
765	estExt_fgenesh2_pg.C_70324	ATGGCCGCCCTTCAGAGCCGTGTTGGTCGGTGCGTGGGCGCTTCCGCTCGGCGCCAGCACTCGCTGGTTGCGAGCCGTGTTGCTGTGCCGCGCCCTAGCGTCAGCGTTGTGCCTCAGGTGCAGCAGGAGGCTCACCATGTGCAGGGCGTCGCCCAAATCCCCTCGAGCCGTGCCTCTTGCATTGCTCGGGCCACTTACCATGGCTCTGTTATGGCGGAGCCTGGCAGCAAGTACGCGGTGGTGGTCGCTCGCTTCAACAGCCTGATCACCAAGGGCCTGCTGGAGGGTGCTATGGAGACCTTTGAGGCGCATGGCGTGCCCAAGGAGAACGTGGACGTCGCTTGGGTGCCGGGCAGCTTCGAGATGCCCGTCATCGCCAAGTCCATGGCAAAATCGGGA…	675	LUMAZINESYN-RXN	0.997	verified	verified	verified
766	estExt_fgenesh2_pg.C_70362	ATGCAGATGATGCAGCGCAACGTTGTGGGCCAGCGCCCCGTCGCTGGCTCCCGCCGCTCGCTGGTGGTTGCCAACGTTGCGGAGGTGACCCGCCCCGCGGTCAGCACCAACGGCAAGCACCGGACTGGTGTGCCGGAGGGAACTCCCATCGTCACCCCTCAGGACCTGCCCTCGCGCCCTCGCCGCAACCGCCGCAGCGAGAGCTTCCGTGCTTCCGTTCGTGAGGTGAACGTGTCGCCCGCCAACTTCATCCTGCCGATCTTCATCCACGAGGAGAGCAACCAGAACGTGCCCATCGCCTCCATGCCTGGCATCAACCGCCTGGCGTATGGCAAGAACGTGATTGACTACGTTGCTGAGGCTCGCTCTTACGGTGTCAACCAGGTCGTGGTTTTCCCC…	1173	4.2.1.24	0.9983	verified	verified	verified
767	estExt_fgenesh2_pg.C_70a0034	ATGCTGTCCCAGTATGCGGGCACGCTGGCCCTTGGCGGCCGGCTGGTTTGCCAAGGCGCCGCGGCGATGTCGACACAGCTGGCGCGGCGTTATGGCGGTGTTCCCGAGGGCTCGTTCCTGTCGGACAAGCAAAAACAGTTGATCGAGCGGGAGGACAAGTTCGGGGCTCATAACTACGCGCCCATCCCCGTGGTCCTCGACCGCGGCGAGGGTGTGTTTCTGTGGGACGTGGACGGCAAGCGGTACTACGACTTCCTTTCTGCATACTCGGCCGTAAACCAGGGCCATTGCCATCCCAAGATTGTGGAGGCCCTCACGTCCCAAGCCGGAAAGCTCAGTCTCACCTCCCGTGCCTTCTTCAACGACGTACTGGGTGAGTACGAGGAGTACATTACTCGG…	1341	2.6.1.13	1	not verified	verified	verified
768	estExt_fgenesh2_pg.C_710033	ATGGCCACAGCCGCTATGAAGCCTCCCGGCGGCAGCATCTTCAACTATTACAGCAAGCAGAAGCAGCAGTCTCAGCAGTCCCAGCAGCAACAATGCTCTGAGAGCACCAGCTCGCTGCAAATGTCTTTGCGGCATATGAATCTCGGCGACATCTCGCGGCCTCCCGCAGCTAATCCGCCAGACGGCCCAGTTCTTTCTCAGGAGCCTCGGCCCCATATGCGGGCGCTTCGACCGCGCGTGCTGGACCTCAGCAGCCAGCCCAGCCAGGAGCAATACACCCCCGACCACCTCACACCGCAAGAGCAGCTGTTCCGCATGGAGTATGAGCCTTCAACCATGCAGGTGGACGACGACGTGAGCCGCTCGCCAGCACCCTCGCCCCGCGCAATGAAGCGGCCA…	1569	2.7.10.2	0.566	verified	verified	verified
769	estExt_fgenesh2_pg.C_720023	ATGGCCCTTCGCGAGGTGTCGCAGAAGCGGGTGCTACCGCTGCTCGCGCAATTCACGCGCGGGTTGAGTGCCAGCGCGATGCCCGAGCAGGTCTCGCTTGACGCGAACGCTCCTATCTCGCAGCCGGCGCCGTTTTCCTACGTGCCGCCTGGTCGGAACCACCTCTTCGTGCCGGGCCCGGTCAACATCCACGAGCGAGTGCTGCGCGCGATGCACGTGCCCGGCCAGAACCACCGCGACCCCTGGTTTGCGGAGTTCTACAAGGAGTGTCTGGAGGACACCAAGCACATGTACGGCACCAAGGCCGCTACCCCCTTCATCTTCCCCGGCACCGGCACTGGAGGCTGGGAGGCTGCGCTCTGTAACACGCTGTCACCCGGTGACAAGGTCATCTGCTTC…	1347	2.6.1.51, 2.6.1.4	0.9985	verified	verified	verified
770	estExt_fgenesh2_pg.C_770020	ATGAAGCGAAACAAACTGCCGGGTGGAGACAAGTACACAGAGATCAAGGCCAAGCTGCGCGAGCTGAAGCTGAGCACGGTGTGTGAGGAGGCGCGCTGCCCCAACCTGGGGGAGTGCTGGGGCGGCGGCGACGGCCACACCGCCACCGCCACCATCATGCTCATGGGCGACACCTGCACACGCGGCTGCAAGTTCTGCGCGGTCAAGACCAGCAAGGCGCCGCCGCCGCTGGACCCGCACGAGCCGGAGAACGTGTCCAAGGCCATTGCGGCCTGGGGGCTGGATTACGTGGTGCTCACCAGCGTGGACCGCGACGACCTGCCCGACGGCGGCGCCGCCCACATCGCCTCCACCATCCGGCTGCTCAAGCAGAAGACGGAGGGGCGGCTGCTAGTGGAG…	954	RXN0-949	1	verified	verified	verified
771	estExt_fgenesh2_pg.C_780052	ATGTCCCAACTTGCGTTCCAGCCGGCCTACGATGCCGAGAAGGCGCTGCAGCCAGCAAAGGTCTGCGTCACTGGAGTGACCGGCTTTGTAGCAGGCTCGGTGGTCTCGCGGCTGCTGGAGCTAGGCCACACCGTGCACGGCACCTGCCGCGACCCCTCGCGTACCGACACGGTCGCCCACCTCTTATCCCTACCCGGCGCGGCGGAGCGCCTGAAGCTGTTCAAAGCCGACCTGCTGTCGGAGGGCAGCTTTGATGAGCCTGTTAAGGGCTGTGATTACGTCATCCACACCGCCTCGCCCTACATCATCAATGTGGCCCCTTCGGAAGTGCGATCAAAGCTGCTTGAGCCGGCGGTGAAGGGCACCGAGCACGTGCTGAGCGCCGCCAGCAAGTCTCCC…	1089	1.1.1.195	0.9238	not verified	not verified	not verified
772	estExt_fgenesh2_pg.C_790013	ATGGCTCTGGCCCAGCGCCAAGTTTCCTGCCGCATTGAGCGGTCTACAGGAGCATCGACATCGCAGCCTGTTGGGTCATGCCTACTTGTGCAGCGGCGGCCGGGCCAGCGGCGAGGCGTGCCGGCGCGAGCGACACCCGAGTTCATCGATGCGCTCAGCGCCCTGGTGCCAAACCTCCCGCTGGAGCAGATTGCAGCACCGTGTCAAGTCATGAAGTGCGGTGACATCGTCTACCGCAGTACGCTGGATCCGTCCCTCTACAACGAGGCCGGCTTTGACGAGAAGACTGTCGCGCTGTTGGCCCCCGTGCTTGCGTATCTCTTCCTCCCACCGGGCGTGCTACCAGGCGCCATCGACTATTACATTCGCGCGCCCCTCAAGCGCAAGCAGACCAAGGCC…	2262	2.7.11.1	1	verified	verified	verified
773	estExt_fgenesh2_pg.C_80017	ATGCTGCCCATCCTTGGGCGCAACGCAGCCGGGTCGGCGCTGGCCCGCCTTGCAGGCCTGCGCTGGGCTGCTGCTGCGTCTCAGTCCAGCCGGGACTACAGCAGCACGCTCATGACTGCGGATAAGCTTGGCCCTGGAGGTCGCTCGTCGGTAAGCGGCATTACTGCCACCGTTTTCGGTGCAAACGGATTCCTGGGCTCGTACATCGTCAACGAGCTCGCCAAGCGCGGCTCTCAGGTGGTGTGCCCCTTCCGGAGCACGGAGAACGAGGCGATGCACCTAAAGCAAATGGGCGACCTGGGCCAGATTGTGCTGCTGCCGGAGCTGGACATTCGCAACGATGACGACATCAAGCGTGCTATTAGCCGCTCGAATGTTATCATTAACTGCGTGGGCATG…	1194	1.6.5.3	1	not verified	verified	verified
774	estExt_fgenesh2_pg.C_80074	ATGGACACGCTTACAAGGGCCCTCAAGGAACAAACGAACCTGGCGCACAGCCCAGATACGCGCGCAACGGACCCCCCCATGAAAGCGGCGAGCACCACCGCAGCTACCAAGGGGACTACCAAGGAGGGCGCTACAGCGCTGATGGCTGACACGCGGCAAACAAAGCTGGCGGTCAGCGGCTGGGAACTCGAGGGCATCAGCATCTCTGGCCAGGAGACAAGCATCATTGTGCCTCGCGCCAAAGTGACCTTCGACATCGGGCGGTGTCCCCAGCGCGCCTGCTTCCAGCAGACCGTGCTGCTCAGCCACACACACCTGGACCATGTCGGAGGCCTCCCGTTCCATGTATGCACGCGCAATATGCTGCAGCTGCCCCCTAGCAAGGTGGTGGTGCCTCAG…	1008	3.1.26.11	0.999	verified	verified	verified
775	estExt_fgenesh2_pg.C_80097	ATGAACGCGGCCTTGGTCGCCATCCTAATTTTAGCACTCGGCCACGCCCAGGGCTTGGCGCCGCTACCAAGCCATTCGCTTGGACATCGAAACGAATGGTCAGCGCGACGGATGCTGGATGAGGATGCGGACGAGGGCACTAACTTGGATGACAGCGACAGCGGAGAGGGGCCTAGCCTAGCGGACGCGGTCGCTGCGCGGGTTGTGAACAGCACCTGCGCGCCCGGGTGCTCGGAGCATGGCGTGTGTAACGAAGAGCTAGGGAGGTGTGACTGCCCTCGGCACTTCGTGGGTCCGGACTGCCAGACTCCCAACCCGGAGGTCAGCGACGTGTGTGCCAAGTACGGCTTCACGGTCAGCCAGTGCCGCGGCGCCTCGCCCTGCTTCAACAGCTGCAAC…	1845	RXN-9462	0.4694	not verified	verified	verified
776	estExt_fgenesh2_pg.C_80217	ATGGCGGGGACAAATGGGGGAGGTTTCGACTTTGACCTCGTCAAGCGTAATTCTATGCTAGAGGGTAAGGGCATGACCCTGCCAAAGGCGTGGAAGACGGGAACGACTATCGCGGGGCTCATCTTCAAGGATGGTGTGGTGCTGGGAGCCGATACCCGCTCCACCTCGGGCTCGACTGTCGCGGACAAGAACTGCTCCAAGATCCACTACATTACGCCCAATATCTATGCGTGCGGTGCCGGGACAGCTGCCGATCTGGAGCATGTAACAGACATGGTGTCCGGTCAGCTCGCGCTGCACCGGTACGCCACCGGGCGCAATGCGCGCGTCATCACGGCCATGACCATGTTCAAGCAGCACCTATTCAAGTACCAGGGGCACGTGGGCGCGGCGCTGGTG…	813	3.4.25.1	0.9988	not verified	verified	verified*
777	estExt_fgenesh2_pg.C_80247	ATGCAGCGCACCGGTGGTCTGGTTAGCCAGCTTGCGGGAGCGCAGCTGACTGGCGCGCTGCAGGAGCTGAAGACTGGGGTGCTTCTGGCCTTCAGCACTGCCGCTCCCGCGGCTGGTGCTCCCCCTCCGCCTCCTCCGCCTCCTGCTAAGACCAGCTTTGGTGGTCTGAAGGATGAGGACCGCATTTTCCAGAACATTTACGGTCGCCATGACCTCAGCATCAAGGGCGCCATGTCCCGTGGCGACTGGTACATGACCAAGGAGATCATCGGGAAGGGCCGGGACTGGATCATCGACCAAATGAAGAAGTCGGGACTGCGCGGCCGCGGCGGCGCCGGCTTCCCCTCCGGCCTCAAGTGGAGCTTCATGCCCAAGGCCTCTGACGGCCGCCCCAGCTAC…	1455	1.6.99.3, 1.6.5.3	0.9986	not verified	not verified	verified
778	estExt_fgenesh2_pg.C_80298	ATGAGCGGATTCTTTTCGCGCCACTCCAATGTGTATATCTATGTGCCAAACCTGATAGGGTATGCTCGGGTAGCTGCCGCGCTCTACGCGTTCGCGGTTGCATTCACCAGTCCTTTCCAATGCGTGGCTGCGTACTTCCTGAGCTTTGTTTGCGATGAGCTGGACGGGAGATTCGCGCGAATGTTCAACCAGACCTCCACGTTTGGCGCGGTGCTGGACATGGTCACAGACAGGCTTGCCACCACGGGCCTACTGCTGCTGTTGTGCATGGTGTACCCTGCCATGCACGTGGTGTGCGTCAGCCTCATCTTCCTGGACATCTTCAGCCACTGGTTCCAGATGTACTCCACCTTGGCAGCCGGGTCAGCCACGCACAAGGACGTGAAGAGCAAGAGCTGG…	744	2.7.8.11	1	not verified	not verified	not verified
779	estExt_fgenesh2_pg.C_830039	ATGCTGGCCACGGCCGCAAGCAAGCTCGGCCTAACAGGCCTGGGCATTCAGGCAATCAGTGCGGTCGGTAACTCGATTCGCCAGTTCTCGTCGACCGAGAACACCGACCTGAAGCAGGCGCTTCGTGAGCTCATTCCGGCGCAGCAGGAGCGCCTGAAGGCCCTGAAGAAGGGCCATGGCTCCAAGTCGCTGGGCGAGGTGACCGTGGATATGGCGATCGGCGGCATGCGTGGCATCCCGGGCATGCTGTGGGAGACGTCGCTGCTGGACCCGGAGGAGGGCATTCGCTTCCGTGGCCTGTCCATCCCCGAGCTGCAGGAGAAGCTGCCCGCGGCCGTCCCCGGCGGCCAGCCCATCCCCGAGGGCCTGCTGTGGCTGCTGCTGACCGGCCAGGTGCCC…	1410	2.3.3.1	0.9986	verified	verified	verified
780	estExt_fgenesh2_pg.C_880022	ATGCAGATGCAGCAGCAGCGCATGCGGTTCTCCCGCGATGCCCGTCGGATCGGCGCCTCGCGCGTGCCTCTGGCCAAGGCTGCGCCTGGCCGCAAGGTTGTGGCCCAGGTTGCCACTGCTACTGCTGAGAAGGTCGACGTGAAGCAGGCTGGATCCTTCGACTTCAACACCTATATGGTGGACCGTGCCAAGCTGGTGAACAAGGCCATGGACGAGGCCGTGCCGCTGAAGTACCCGGAGACTCTGAACGAGAGCATGCGCTACTCACTGCTGGCTGGCGGCAAGCGCGTGCGCCCAGCTCTCTGCCTGGCGGCCTGCGAGCTGGTTGGCGGCGACATCCACGCCGCGCTGCCTGCTGCGTGCGCCATGGAGATGGTGCACACCATGTCGCTCATCCAT…	1038	2.5.1.29	0.9981	not verified	verified*,**	verified*
781	estExt_fgenesh2_pg.C_880052	ATGAGGAACCTACAACGATTTGCAAGCGCTCTGTGCGGCAGCGTACCGGGCGCGGGCGGCTCGGCGCTGCCGAGGCTTGCCGCTCCGGTCGGCGTTGCCCGCTCCCTGAGCACGCTTCCCAACGGACTCCCCTCCAGCGTCACTATCTATGAAGTGGGGCCCCGCGACGGGCTGCAGAACGAGAAGAAGGTCATCCCCGCGGACGTCAAGGTGGCGTTCATTGACTTGTTGTCCGGAGCGGGCTTCAAGGCCATAGAGGCCACCTCGTTCGTGAGCCCCAAGTGGGTGCCGCAGCTGGGGGACGCGGCGGAGGTGGTGGCGCGCATGCGGAAGGCGCCGGGGGTGGAGTACCCCGTGCTCACACCCAACATGAAGGGCCTGGCCGGCGCTCTGGCCGCC…	1089	4.1.3.4	1	verified	verified	verified
782	estExt_fgenesh2_pg.C_90007	ATGCTTGTCGACTCCTTTGAGGTTCAGTCTCCCAACGTGGTGTACTCGGACGAGCACATCACCAGCACCTACGACTATGCGTCCACCAAGCTGGACCGCGCCCCTGATGGAAAGTGGGTGGTCAAGCCGACCTCCACCAGCTACCAGTTCCGCGTGGACCGCCGCGTTCCCAAGCTTGGTGTGATGCTGGTCGGCTGGGGCGGTAACAACGGTACCACTCTGACTGCTGGTATCCTGGCCAACAAGCATGGTATCACCTGGATGACGAAGGACGGCCTTAAGAAGCCCAACTTCTACGGCTCGCTGACCCAGGCGGCCACCGTTCGCGTGGGCAACTTTGAGGGCGAGGAGGTTTACGCGCCCTTCAAGGCGCTGCTGCCCATGGTGGAGCCCAATGAT…	1524	5.5.1.4	0.9987	not verified	verified	verified**
783	estExt_GenewiseH_1.C_110006	ATGCAGCTGAACGTCGCGCACCACTATTGCGAGTCCATCAACAAGACTATCCGTCGCCCCACGCGCACGGTCATGATCGGCAAGGTGCCGGTGGGCAGCCAGCACCGCATCGCCCTTCAGACCATGACCACCACGGACACCCGCAATGTGCAGCTGACCGTGGACCAGGTGAAGAAGTGCGCGGACGCCGGCGCGGACATCGTCCGCATCACAGTGCAGGGCAAGAAGGAGGCTGAGGCGTGCATGAAGATTCGCGAGCAGCTGTTCAAGGACAAGTACGACGTGCCCCTGGTGGCCGACATCCACTTCCAGCCCACGGTGGCCATGATGGTGGCGGACGCCTTCGAGAAGATCCGTGTGAACCCCGGCAACTTCGCTGACGGCCGCAAGACCTTCGAC…	2046	1.17.4.3	1	verified	verified	verified
784	estExt_GenewiseH_1.C_110091	ATGGCTCAGCTGCTGCTCCAAAACAAGTTCACTGCCGGCGCTGCTGCGCGTCCGGCACGGCGTAGCGTGGCTGCACGCTCCTCAGCCCCGGAGCTGTGGACGCCCACTTCGGAGGTCAAGCTGGCCGTGTCCTCGCGCAACCCCCACCCGCCGGTGGTGTGCCAGGGCCCCCCTCCCCCCAACCCCCTGGTGATTGAGCGCTTCCAAGGCGTGGTGTCCCAGCTGTTTCAGCAGCGCATCGTGCGCCTGGGCGGCGCCGTGGACGACGACATGGCCAACCTGCTGGTGGCCCAGCTGCTGTACCTGGACAGCGTCGACAACAAGCGCGACATCACCATGTACGTCAACAGCCCCGGAGGCAGCGTCACGGCAGGCATGGCCGTGTTCGACACCATGCGC…	771	3.4.21.92	0.9974	not verified	verified*	verified*
785	estExt_GenewiseH_1.C_140028	ATGGGTGCCCTCGCGGTGTTCGCCGTCGCTTGCCTCGCGGCAGTGGCGTCGGTTGCGCATGCGGCCGACACCAAAAAGCCCAACTTTGTGGTGATCTTCACCGATGACCAGGACGCCATTCAGAACAGCACCCACCCGCACTACATGCCCAGCCTGCACAAGTACATCCGCTACCCGGGAGTGGAGCTGTCTCAGTACTTCGTCACCACCCCCGTGTGCTGCCCCTCGCGGACAAACCTGTGGCGCGGCCAGTTCGCCCACAACACCAACTTCACCAGCGTGCTGCCTCCCTACGGTGGCTGGGCCAAGTGGAAGGGCCTGGGCATCGACCAGTCCTACCTGCCGCTGTGGCTCAAGGACCAAGGCTATAACACCTACTACGTGGGCAAGTTCCTTGTG…	1950	3.1.6.1	1	verified	verified	verified
786	estExt_GenewiseH_1.C_140147	ATGATGCTCAAGGCCAGTCCCGCTGCTCGCGCTGCTGCTCGCCCTGCTGCTCGCAACGTGCGCATGATGGCCGCGCCGGTCTCAACCCAGCTGAGCCAGGATGAGCTGAAGAAGCAGGCTGCCTGGAAGGCTGTTGAGTACGTTAAGAGCGGCATGGTGGTTGGCCTGGGCACGGGCTCGACCGCTGCGTTCGCGGTGGACCGGATCGGCCAGCTGCTGAAGGAGGGCAAGCTGCAGAACATCGTCGGTGTGCCCACCTCGATCCGCACCTACGAGCAGGCTCTGTCTCTGGGCATTCCTCTGGCCACTCTGGATGAGCAGCCCAAGCTGGACGTCGCCATCGATGGTGCCGACGAGGTGGACCCCAACCTGGACGTGGTGAAGGGCCGCGGTGGCGCT…	810	5.3.1.6	1	not verified	not verified	not verified
787	estExt_GenewiseH_1.C_150140	ATGCGGTCCCAGCTGCTCCGCTTCCTGACGCGGGCTCCCGCAGGCTTCAGCCAGGAGGGTCTGCAGGCCCTGCGCGCTGGCCTGACCTCGGGCGAGGCTTCCGGTCTGCTGCAGTCCTCTGCCTTCGGCCGGCAGAATGAGAGCGCTGCGCCCCGCGGCCTGGGCTTCGGCAAGATGGCTCTGCCCCTGAGCTTCCAGGGCCACCTGATGAGCACCCTGGCCTCCGCCAACGGTGACGACAAGAAGGAGCCCACCACCGGCGCCCTGGCGCAGCAGCCTCAGGTGCCCAACGCCCTGGCGGCCCTGCCCCCTCGCGGCACCCGCACCATGGGCAGCCACGCCGCGGGTCACCAGACCGCCAAGGAGTTCTACATGGAGCACATCGGCAAGCGCCACCCC…	1149	1.9.3.1	1	verified	verified	verified
788	estExt_GenewiseH_1.C_180031	ATGAACGTGCCCGGCTACGCCGAGCCGGTGGAGTTTGGGCTGCTGACGTCGTTCGCCTACCCGCTGGAGGACGGGTCGGGGGAGATCGTGGTGGCCACCACCCGCCCCGAGACCATGCTGGGAGACACGGCCGTGGCGGTACACCCCGAGGACCCGCGGCCCCGTGCCTACTCACATGTCGCCGCTGCATCAAAACACACACGCACCCAATTTCACATACACGTCACCAACACGCGCCCACACACTGCCCCCCCCCCCCCCGGCCCTCAGGTGACCCCGGCGCACGACCCCAACGACTTCACCACCGGCAAGCGCCACAGCCTGGAGTTCATCAACATCTTTGACGACAACGGACTCATCAACGCGCAGGGCGGCCCCTTCGAGGGCCAGCCGCGCTTC…	1722	6.1.1.9	0.9042	not verified	verified	verified
789	estExt_GenewiseH_1.C_180075	ATGGCGTTCGCTCTGCGCTCGCCTGGCGCCGTGCGCGCGCCTGCCTGCGCCCAGCGCGCGTCCGGTGTGCGTGCGGCCAAGCCTGGTTTCCTGCGGTCTGCGGCTGTTGCTCGCCCCCAGGTGCAGACCAACGCCGCGGCTCTGTCCGTGCCGGTCAACCAGCTGACTGATGAGGAGCGCGCCAACCTGGCCCGCGAGCTGGGCTACAAGTCCATCGGCCGTGAGCTGCCCGACAACGTCTCGCTCACCGACATTATCAAGAGCATGCCCGCTGAGGTGTTCAAGCTGGACCACGGCAAGGCTTGGCGCGCGTGCCTGACCACCATCGCTGCGTGCTCGGCCTGCTGGTACCTCATCTCTATCAGCCCCTGGTACCTGCTGCCCGCTGCTTGGGCCCTG…	1275	1.14.99.-	1	not verified	verified	verified
790	estExt_GenewiseH_1.C_20003	ATGTACGCCGACCCCGGCGTGTCCACACAACTGCTCATCAACAACCTGGACAGCTCCTGGCAGGAGCAGCTCAAGCTGCCCAAGCCCGACCTGAAGCGGGCGCTGCTGCGCGGGAACGTGGGCGGGCTGGTCATCACAGGCATCCTGTACGGCGTGGCGCAGGCGTGCTCGCTTGCTGGGCCGCTGCTGCTGCGGCGCATTGTGCAGGGGCTGCACTACATCATCGGCCTGTTCCTGGCGCCCGCCATCCAGTCGCTGTGCGAGAACCAGCAGCAGTACCTGCTGTACCGGCTGGGCACCCGCATGCGTAACGCGCTCATGGCTGCAATCTACCGCAAGTGCCTGCGCCTGAGCAACGCGGCGATCCAGGCGGAGAGCACGGGCAAAGTGGTGACGCTG…	3645	3.6.3.44	0.896	not verified	verified	verified
791	estExt_GenewiseH_1.C_200155	ATGTCGTCCCGACTTGCTCAGAAGGCAGTGGAGGTCGCGCACCAGGACAAGCGCCTGTTCGGGGGTGCTGCTCGGCATTTCTACTTTGAGATTTGCCGGTGCTTGCCGTTCATTCAGCGGCTGCACAAAATGGAGGAGATGGTGTCGCTGAAGGAGCTGCGTGCCATCGTTAAGGAGAAGTTCAAGGAGTACAAGGACGTCAAGGACGGGCGGGTGGTGGACCTGCTCATCTTCAAGGGCCGCGAGGAGATTGAGACCTACCTGCTCATGCACAAGCAGCGGCACCACGTGGTGACGGAGGTGGTGGAGCCCTATTACGCCAAGCAGCGCGCGGTGAAGAAGGTGACCACGAACAGCCCCTTCCTGGACAGCTTCCTGTCGTCCGGTTACGCGGCCATT…	417	1.6.5.3	0.9952	verified*	verified	verified
792	estExt_GenewiseH_1.C_250028	ATGGTGCAGGCTCTTTGTAGTGCTGGTGCCGCGCGCCGAGGCGGGCGACAGGCATACAGCTTTCTGGCGTCACTGCTGTCACAGCAGCGCGGGTTTGCCGCTGCAGCGGAGAAGGATGTGGTGGTTGTGGGCGGAGGGCCGGGCGGCTACGTTGCGGCTATCAAGGCCGCGCAGCTGGGTCTCAGCGTCGCCTGCGTGGAGGGGCGTGGCGCGCTGGGCGGCACCTGCCTCAACGTGGGCTGCATCCCCTCCAAGGCTCTGCTGAACAGCAGCCACATGTACATGGAGGCCAAGCAGCACTTCGGCTCGTACGGCATCAAGATGGACGGGCTGTCGTACGACTTCGCGGCGGTGCAGGCTCAGAAGGACGGAGTGGTGTCGGGGCTGACCAAGGGCATT…	1506	1.8.1.4	1	verified	verified	verified
793	estExt_GenewiseH_1.C_290028	ATGCGCGCCGCCGCGGGCGCGGGCAGCGGCAGTGGCAGTGAGATCCTGCTGCAGGCTTTCAACTGGGAGTCGCACCGCCAGAAGCTGTACAAGCAGCTGATGGGCCGGGTGAAGGACATCAGCGACGCTGGCTTCACGGGCGTGTGGATGCCGCCGCCCTCGGACAGTGTCAGCCCGCAGGGCTACCTGCCCCGCGACCTGTACTCGCTGGATAGCGCGTACGGCAGCGAGGCCGAGCTGCGCGAGCTCATCGCCGCCTTCCACCAGAACAACATCAAGGTCATCGCCGACATCGTGGTCAACCACCGCTGCGCGAACAGCCAGGGCAGCGACGGCAAGTGGAACAAGTTCGGCGGCCGCCTGGCCTGGGACGCCTCGGCCATCTGCTCCAACAACCCG…	1239	3.2.1.1	1	not verified	verified	verified
794	estExt_GenewiseH_1.C_300124	ATGCTGGGCATGAAGCTTTCGCCTCGCCATGTGAGCTCGCGGGCCAAGCCGGCGCCGGCGATGCGCGGTCGCAAGGTTTGCGTCTCGGTGAACGCGGCAGCCCCCAAGATGGGCCAGGTTAAGAAGGTGGTGCTGGCCTACTCGGGCGGCCTGGACACCTCCATCATCCTCAAGTGGCTGCAGGACACCTACGGCTGCGAGGTGGTCACCTTCACCGCCGACCTGGGCCAGGGCGAGGAGCTGGAGCCTGCCCGCGCCAAGGCCGAGAAGATGGGCGTCAAGCAGATCTTTATTGACGACCTGCGCGAGGAGTTCGTGCGCGACTACGTGTTCCCCATGTTCAGGGCCAACGCGCTATACGAGGGCACCTACCTGCTGGGCACCTCCATTGCGCGCCCG…	1326	6.3.4.5	0.9992	verified	verified	verified
795	estExt_GenewiseH_1.C_310087	ATGGTCACCACGCGCAGCGGCATCACCACCGCGGCCGACGGCGTCGCCGCTGGCACCGCCGCCACCGCCAGCAGCAAGGCGCTCCTGCGCTGCCTAGTCACCGGCGGCGCGGGCTTCCTGGGCCGCCATGTGGTGCAGCAGCTGCTGGACAGCGGCAAGTACGAGGTGACGGTGTTTGACGTGCGGCCGCTGGAGTCGCCGCGGCCGCATGCCAGCGTCGTGGGTGACCTGCGCAAGCCGGCGGACGTGGCGGCGGCGGTGGAGGGCATGGATGTGGTGTTCCACATCGCCACCGCTGCGCCCACGGGCGAGAACGCGCTCAACATCGCGCTGATGAATGGCGTCAACGTGGACGGCACGCGGCACCTGCTGGAGGCCTGCCTGGCGGCGGGCGTGGGC…	1206	1.1.1.170	1	not verified	verified	verified
796	estExt_GenewiseH_1.C_310194	ATGGCAGTCGCGCTTCAGCGCTCTGCTGTGGGTAAGCGCCTGCGCGCCGCTACCCCGGTCCGCGTCGGCCTGAGCGAGTCGGCTCGGCGACCTGTGGCGCGCCCCACTGGTGTGGCCGCTCGTCGGGTCACCCGCAGCTTCGTCGTCCGCGCTGACGTGAACTCCGATGCGTTCCAGCCACGCCCGGCGGGCGCCCCGGCCGCGCGTGTCGCGCCCGAGAACACGCCGCCTGTCCGTCAACACGATTTCCTCGTCATCGGCTCGGGCATCGCCGGCCTGACGTACGCGCTGAAAGTGGCAGAGTATGGCACGGTTGCCATCATCACCAAGGACAACGCTGCTGAGGGCTGCACTCGGTATGCGCAAGGAGGCGTGTGCGCTGTGCTGGACAAGAGCGAC…	2010	1.4.3.16, 1.4.3.-	1	not verified	verified	verified*
797	estExt_GenewiseH_1.C_350058	ATGTCGCGGACGCAGCTGCTCAGGCGTCTGCTTCCCGGCGTGCCCGGCACGCCTGGCCTCTTCTCGCAGTCTTGCACCGCTGTGCCAAATGGCCTGCAGCAGTGCGGCTTTTTCAGCAGCCACGAGGAGGAGCAGAAGCAGCAAAGCAGCCTGCAGCCGGCTTCCTCGTCGCTCGTGCAGTTCGCAAACATTGTCAACAGGCCCATGCCCGTGCCGCTTGCCACCGCTGCGGGCTTCGCTGCCTCCCCTCTCATGGCAATGCCAGCTCGGCGAGGCGCGGGCGTGATGGGAGTCAGGCGTCCAGCTCTGCCAATGCTGCCCGGCATGGGTCCCACAACCACGCCCTCTGCAGCCCTGGCCCGCTCTTACTACACAGAGGGCGAGATTTTCGGCACCACG…	684	1.6.5.3	0.9971	not verified	not verified	not verified
798	estExt_GenewiseH_1.C_370024	ATGAACAGATACAAGGTGGTAAAGCAGCTGGGCGATGGCACGTACGGCACGGTGTGGAAGGCCATCAACCGGCAAACCAATGAAGTGGTGGCTATCAAGAAGATGAAGCGCAAGTTTTACTCATGGGAGGAGTGCATGAACCTGCGCGAGGTCAAGTCGCTGCGCAAGCTGAACCACCCCTGCATCATCAAGCTGAAGGAGGTCATTCGCGAGAATGACGAGCTCTTCTTCGTGTTTGAGTACTTGGAATGCAACGTCTACCAATTAACGAAAGACCGGGACAAGTTCCTTCCGGAGTCGCGGATACGCAACTGGTGTTACCAGATCTTCCAGGGCCTGGCCTACATCCACAAGCACGGCTTCTTCCACCGCGACATGAAGCCAGAGAACCTGCTGGCC…	900	2.7.11.22	1	not verified	not verified	not verified
799	estExt_GenewiseH_1.C_390052	ATGGCCACCGAGCAGAGCTACATCATGATCAAGCCTGACGGCGTCCAGCGCGGCCTGGTCGGCGAGGTGATCAAGCGCTTCGAGCAGCGCGGCTACACGCTCAAGGGCCTGAAGCTGATGAACGTGGAGAAGTCGCTGGCTGAGAAGCACTACGAGGACCTGTCCGCCCGCCCCTTCTTCCCGGCCCTGGTCGACTACATCTGCAGCGGCCCCGTTGTGGCCATGGTGTGGGAGGGCAAGGGCGTTGTGGCCACCGGCCGCAAGATGATCGGCGCCACCAACCCCCTGGCCTCCGAGCCCGGCACCATCCGCGGTGACTTCGCCATCGAGGTCGGCCGCAACGTGATCCACGGTTCCGACTCGGTCGAGTCCGCCACCCGCGAGATTGGCCTGTGGTTC…	453	2.7.4.6	0.9978	not verified	verified	verified
800	estExt_GenewiseH_1.C_40224	ATGTCCGCAGACTTTTACAGCAAGGAGAGCGACTATGGCTACATCCGCAAGGTCTCCGGACCTGTGGTGGTCGCCGACCACATGGCCGGTGCTGCCATGTATGAGCTGGTTCGCGTGGGCACGGACAATCTGATTGGTGAAATCATTCGTCTGGAGGGCGACAGCGCCACGATCCAGGTGTATGAGGAGACGGCTGGTCTCTGCGTGGGCGACGTGGTGGTGCGCACCAAGAAGCCCCTGTGCGTGGAGCTGGGCCCTGGTGTCCTGGGCAACATCTTCGATGGCATTCAGCGCCCGCTGAAGCAGATTGCCATTGACAGCGGCGACGTGTTCATTCCTCGTGGTGTGGCCTGCCCGTCCCTGGACATTGTGAAGCAGTGGGAGTTCCAGCCGAAGGGC…	1851	3.6.3.14	0.9989	not verified	verified*	verified*
801	estExt_GenewiseH_1.C_500056	ATGACCTCGAATACTGTACGCGTTCCCTACTCTCATGAGCTCTACGCGATGAGCCGGCACGTTGTGTTCCGTGCCGAGAAGGAGCACAAAGCTGCTGTGGAGTGCAAGGGCAAGCATGATTGGCCGGAGGACTGCAAGCCAGAGTCGGAAGCGCTTGTGCGCGCGACCAACAAGCTCTACAAGGAAATTATGGAGAAGTCCCCGGAGGAATTCAAGGAGTATGCGCAGTGCCTAGACTGGTATGGACTGCGCTTTTCGCGCTGCCGCGACAAGCAGACTGCGTTCGAGAAGGCATTTCCCATCGTTGATGCCAAGAAG	318	1.6.5.3	1	not verified	verified	verified
802	estExt_GenewiseH_1.C_60074	ATGCAGCAGACTGTGCTCCGCGCGTCCTCCGGCGCCGTCAGCGGCCGCCCCACCGCTGTGCCTGTCGCCACTCGCGCCAGCCAGCGTGGTCGTGTTGCCCTGCGCCCGGTTGCCGCTGCCATTCTGAACAAGCCGGACAGCGATGAGGGCCTGACCTACAAGAAGGCCGGTGTCGATATTGACGCTGGTGATGAGCTGGTGGACCGCATTAAGAAGATGAACCCCAAGGCCAACATCGGTGGCTTCGGCGGTCTGGTGCCCTTCGGCGACTCTTACTTGGTGGCCGGCACCGATGGCGTGGGCACCAAGCTCAAGCTCGCATTCGACCTGAACAAGCACGACACCGTCGGCATTGATCTGGTCGCCATGTCCGTGAACGACATCATTACCCTGGGCGCC…	1122	6.3.3.1	0.9991	not verified	not verified	not verified
803	estExt_GenewiseH_1.C_620008	ATGAACTTCAGGACCGCGCACTCTGCTCAGACCTGCCCCGCTCGGGGCAGGCGCATGGCCGTTGCTCGCGCGACGCTGCTGCGGCCTCAATCCAATGTTTCTTCCTCAGCGCCGTCCTCTTCCGCCCCGGGCCTGCCCCAAACGCTTAAGGGGCGCGATGTGGAGGACTATGCGATGTGGAGGTGCATTGAGGCACATGAGGGACAGCGTATGGCAGTGCCACGAGGCTTCAAGTGGAGCGGCGGAGTGCTTGACCAAGCGTACGAGAAATGCGGGCAGGTCACCAGCGAGTATGCCAAGACTTTCTACCTGGGCACGCAGCTAATGACGCCAGCTCAGGCGAAGGCCGTTTGGGCGGTCTACGTTTGGTGCCGGCGAACTGACGAGCTGGTGGACGGC…	1146	2.5.1.32	0.9983	verified	verified	verified
804	estExt_GenewiseH_1.C_630009	ATGCCGCAGCTAAACAGGCTGACACGGCTTCGGCAGCCCTGGGTGCTGCCGGCCGCTTCCTCTGCACTGCAACTGCAACAGCTTAATAACCTAGAAACTACTGCCCATGCCGGAATTATCGGGGAGCGCTCGCTCGCGACGAAGGCGACTGCAACATCTTCCTCGCGCAGCGAGTCCTGGTCAGTCCCTGCCTCAATTCTAGCAGCTGGTGCTGCACTGCTGGGATCGGCGCTGCTTACGCCGGGTCAGGCCTCGGCCAAGAAGGAGCTCGCCATCCTGCCCGGCAGCAAGCCATCGCCCGCTGCTGCCCCAGCGAAGCCCGCTGGCGCTGCAGCTTCGGAGCCGGCGGCAGCTAAGGGCCCGGCGAAGGATGAGAAGGGGCGGCCCATCTACACGCGC…	1818	1.8.3.1	0.9989	not verified	not verified	not verified
805	estExt_GenewiseH_1.C_640019	ATGCAGGTCTTTGCCAATCGCCAGGCCTCGGGTTTCAAGGCCCGCGCGGAGCGCCCTTCGCGGATCTCCCGTGTGCTCGTGCCTGTGGTTCACGCCGTCGCTGCGGAGACCAAGCAGGTCGGTCCCGATGGCCGCACGCTGCGCCGCTCGCTGAACCAGACGGGCCGCTATGTGCGCCAGCCCACCAACGACCCCGCCAGCCAGGTCAAGATGGACGAGCACGGTGTGGGCTACTCCACCAGCGGCCTGGTGGCGCAGATGCGCACCCAGAACAACCTGTGGAAGGAGGGCGACGTGACCGTCAAGCTGGCCAAGGCGTACGGCTACTGCTGGGGCGTGGAGCGCGCGGTGCGCATGGCCTACGAGGCGCGCCTGGCGCACCCCGACAAGAAGGTGTTC…	1398	1.17.1.2	0.9986	verified	verified	verified
806	estExt_GenewiseH_1.C_640058	ATGGATGCCTACGAGAAGATTGAGAAGATTGGCGAGGGCACCTATGGCAAGGTGTACAAAGCCCGCGACATTAATACCGGGAAGCTGGTCGCGCTGAAGAAGTGCCGCCTTGAAATGGAGGAGGAGGGAGTGCCCTCGACAACGCTGCGTGAGATTTCGCTGCTGCAGATGCTCAGCGAGAGCAACCATATTGTCAAGCTCCTCTGCGTCGAGCACACCGAGGAGAACAACAAGCCATGCCTTTACCTGGTCTTCGAGTACCTGAACACGGACATGAAGAAGTGGATGGACCGCCATGGAAAGGGTCCAGCCCACCCGCTGCCTTCTATGCACATCAAGAGCATGGTCTACCAGCTCATCAAGGGTGTTGCCTACTGCCACATGCACGGCGTGCTGCAT…	975	2.7.11.23	1	not verified	not verified	not verified
807	estExt_GenewiseH_1.C_670048	ATGTCAACCTCGCTCAAAATGAGCGCGACGCTAGCGCGCTCGCTAGCAGTCGTTGCTGTTTTTGGAGCAGTATTAGTTTCAAGCCATCTTCTAGCAGGAAGCGCAGAGGTTGTCCACACGAAGTTCCCAAACGTGGTCATCGCTGGGCACTCTAGCAGCCTGCTGAGCGGCGTGCGGGCATGGTTCGCCTCGTTTGCCACGCAGGCGGACATGCCGGTGGCAGAGCGCCTCCGCCTGATGCGGGAGGAGAACGAGTGGAAGAACAACCTGGTCATGTGGCTGTTTCCCGACAGCGTCCGGGATCAAATTCCCCACTTCTGGCAGACGTGGCTGCGGTGCTGGATTCTCTGCGCAGCGGTGTACTTCGGCGTGGGCGGGCTGTGGTGCTACTACACCTAC…	1053	1.14.21.6	1	verified	verified	verified
808	estExt_GenewiseH_1.C_70037	ATGCTCGCGAGCACTTACACGCCCTGTGGCGTTCGCCAGGTGGCAGGCCGCACGGTTGCAGTGCCCAGCAGCTTGGTCGCGCCAGTGGCAGTCGCTCGGTCGCTGGGGTTGGCGCCCTACGTCCCTGTATGTGAGCCTTCTGCGGCGCTTCCGGCCTGCCAGCAGCCTAGCGGGCGTCGTCATGTTCAGACTGCTGCCACTCTCCGTGCCGACAACCCCAGCTCGGTCGCGCAGCTGGTGCATCAGAATGGAAAGGGGATGAAGGTTATTATCGCCGGCGCGGGCATCGGCGGCCTGGTGCTAGCCGTTGCACTTCTGAAGCAGGGCTTCCAGGTTCAGGTCTTTGAGCGCGACCTGACGGCCATCCGCGGCGAGGGCAAGTACCGTGGACCCATCCAG…	2289	1.14.13.90	1	not verified	verified*	verified*
809	estExt_GenewiseH_1.C_70119	ATGGCACTGCAAGCCTCAACCCGCTCGCTCCAGCAGCGCCGCGCCTTCTCTTCGGCCCAGACCTCCAAGCGTGTGTCTGTGACCAAGGTCCGCGCGACGGCTATCGAGGCGGAGAACTATGTGAAGCAGGCTCCCCAGTCGCTGGTCCGCCCGGGCATCGACACTGAGGACTCTATGCGCGCTCGCTTCGAGAAGGTGATCCGCAACGCCCAGGACTCCATCTGCAATGCTATCTCCGAGATCGATGGCAAGCCGTTCCACCAGGACGCCTGGACCCGCCCCGGCGGCGGTGGCGGCATCAGCCGCGTGCTGCAGGACGGCAACGTGTGGGAGAAGGCCGGCGTCAACGTGTCCGTGGTCTACGGCACCATGCCCCCTGAGGCCTACCGCGCTGCCACT…	1098	1.3.3.3	1	not verified	not verified	not verified
810	estExt_GenewiseH_1.C_780020	ATGTGGCGTTCGTATTCGGCAGCGCCTCAGGGCTCAAGTCCTGGGACCAGCTTAGCGTCGTTAGGGCCTGGCAGTGGAGTCTGGGGCCCCTCGCGCGCGTCCTTTGAGCAATTTGGGGATGAAGATAGCAATGACGGCAAGGGGCGGCATGGAGGACACGGTGGACATCGGGCGGGGCACTCGCGGTCGCCTTTAGGAGGCGACCAGTCAGAGAAGGACGAAGCATACCTCAAGTGGCAGGAGAAGCACCCGTGCGTCCTCGCGCACTTTGCTTCCTTCAAAGCAGCCGTGGACGGGAAGCGCCTCGCCGTGTTCCTAGACTATGATGGCACGCTCACGCCCATCGTGTCCAACCCGGACGAGGCTGTTATGTCCGAGGAGATGCGGGATGTGGTGCGG…	1167	3.1.3.12	1	not verified	not verified	not verified
811	estExt_GenewiseH_1.C_80022	ATGGGGGGCGCGGACGTGCAGGCGATCACCATCGCCGTGACGACGGGGAGAGACTGCGCCATGAGCGGGGATTACTCCGCGGGGTGCACGTACTATGAGAACGCCGTGGAGCTCATCACTCGGTACGTCCGCACGCTGGGTGACCCACACGCTATCCGGCAATGGAGCGCGCTGCTCAAGGAGGTGCAAGATGAGCACAGCAGCGTACGGCAGTGCGACAAGGAGGCACGGGGCATGCGCGTGTACGACAGCGTCGCGCGGTCCAACAGCTACCCCGAGATGAACGACCCTCGTGGCTCGGCGGCCTACGATGACGGCTACCGGCAACCCATTGTTGTGTGCCACAACTCGGGCCAGGAGGACCCCATGGTGTGGCGGCCGCCCACACGCGGCGAGGGC…	1677	3.6.4.3	0.9988	not verified	verified*	verified
812	estExt_GenewiseH_1.C_880013	ATGTCTTTGCAATCGTCAATCCGTGCCGACTCAAACTGCACGCTGCCAAACAACCCTGTCTGTGTACTTTTACCTGTTGACTTTATTGTAGCAGCCATGGCCTCGTCTACTTCCTCTGCTATGGCCAAGTGGGCCGCGCAAGCCGCGCGGGGCTTTGCTGCTGCTGCTCCGAGCTCGGGCAAGGGCCGCAAGGTCGCCGTGCTGGGTGCTGCTGGCGGTATTGGCCAGCCCCTGTCCATGCTCATGAAGATGAACAGCCAGGTGTCGTCTCTGTCGCTCTACGATATTGCTGGCACCCCCGGTGTGGCCGCTGATGTCAGCCACATCAACACCAAGGCGCAGGTCAAGGGCTTCGACAAGGACGGCCTGGCTGAGGCCCTGCGTGGGTGCGACCTGGTC…	1119	1.1.1.37	0.9276	not verified	not verified	not verified
813	estExt_GenewiseH_1.C_90025	ATGGCGGAACAGGAGAAACCCAAAGAAGAGCACGCTCCCATAAACTTTGATGAGAATCACGAGGAGAAGCGTGATTTCGTTATCAGCGAGGGCCTGACCACAGCAGAGGCCGAGGAGCTCATCAAGGTCCACGGGAGAAATGAGCTTGAGGAGAAGCACACACCAAGCTGGCTTATTTTCCTGCGCCAGCTCTACCAGCCCATGCCCATCATGATCTGGATTGCCGCCATCGTTGAGGGCGCCATCGAGAACTGGGCCGATATGGGTATCCTGCTGGGCATCCAGTTCATCAACGCCACCCTCGGCTGGTACGAGACCACCAAGGCCGGTGACGCCGTGGCTGCGCTCAAGGCCTCGCTCAAGCCCCTGGCCACCGCCAAGCGTGACGGCAAATGGGCC…	3246	3.6.3.6	0.9994	verified	verified	verified
814	estExt_GenewiseH_1.C_970004	ATGGACGACCCGAGATGCAACGTGCCCCGTGCCACCGTTGCTGCTGGCGAGGAGGCGCTGACCATTCGTAACGAGTTCGAGCTACTGAATGGTGACGTGCTCAACGTGACCCTTGAGGAGGTGGACACGCCCGAGAACCCCAGCCGCCGCCGCCTTCTGTCCATCATTCGCGAGGAGCAGCGCACGGGCCGCGTCCTGCTGGCCACCAGCGCGGAGCTCCCGACCCCCACGTTCAGGTTGAAGAGCCTGAAGAGCATCCTTAAGGGTTCCCAGAAGGAGATTTACGCCGGCAAGCCCATTGACCTGCGCACGATTGTGTACATCATGGACTTTAGCAGCTGCAAGCTGTCCGGCTGGTCGGCCCCCGCCACCCTGACCCCCGAGAAAGTCACGTCGGAC…	1641	3.4.24.38	1	not verified	not verified	not verified
815	estExt_GenewiseW_1.C_10200	ATGGCGCTGCTCGCGGCCAAGACGACGAGCCCTAGCGTGACGACTCGCCGCAGCGTCACCGGGCTGCCTTCTGTGTCGGGTTTCCGCGCGTCTCGGCCCACTCGCAAGCATGGCATTTACGTTCGCGCTATGGCAGCTGCAACCGCTGAGGAGGCCGAGCTGAGGAAGCAGCTGACGAATCTGGACCGCGTGACCATTCTGTCGGAGGCGCTGCCCTACCTCCAAAAGTTCCGCGGCAAGACCGTCGTGGTCAAGTATGGCGGAGCGGCGATGAAGGACCCCACGCTCAAGGCGGGCGTGATTAGCGACCTGGTGCTGCTGTCGTGCGTGGGTATACGGTGCGTGCTGGTGCACGGCGGCGGCCCTGAAATCAACTCTTGGCTGGCCAAGGTCGGCATC…	1023	2.7.2.8	0.998	verified	verified	verified
816	estExt_GenewiseW_1.C_10279	ATGCAGGCTTCTTTGCGCGCGCGGGCTAGGCCCTTTACCTCGGGCGCCCAGCCATCGCTGCGGCGAGCGCCCGCTCGCGTCTGCCGCCCCGTGGCGTCAGCAGCGGCTGCTAAAGGACCCGTTGTTGTTGTGGACAACTACGATAGCTTCACATACAACTTGTGTCAGTATCTGGGTGACTTTGGGGTTGACTATGTGGTGTACAAAAACGACGAGAAAACCGTGGATGAGATCAGGGCCATGAACCCTCGCGGTATCCTCGTGTCGCCCGGCCCCGGCCGGCCCATCGACTCGGGCATCTCCCTACAAACAGTGCGGGAGCTGGGTCCCGACTTCCCACTATTTGGTGTGTGCATGGGGCATCAATGCATTGGCGAGGCATTCGGAGGTGACGTGGTG…	690	2.6.1.85, 4.1.3.27	0.9986	not verified	verified	verified
817	estExt_GenewiseW_1.C_110298	ATGCAGACCCAGGTCAAGCCCTCTAGCTCGCGCCAGGCTAACCTGGTGGCGAAGGGCGCGTCGTGCCCTCGCGTAGCCGTCCGTCGCGTTGCTGGCCGTCGCGCTCTGGAGGTTGTTGCACGGGACTACCCGAGGCCTGCCTTTGAGACTGCGGAGACATTCCAGGAGGCGAAGGCGCTGTCCAGCAAGCTTAAGGATGCTCCCCGCCCGGCGAAGCCCCTTAAGGTTGTAATTGCCGGCGCTGGCCTGGCTGGTTTGTCTGCGGCGAAGTACCTTTCGGACGCTGGACACCACCCAATCGTTCTGGAGGGCCGCGACGTGCTCGGTGGCAAGGTCGCTGCATGGAAGGATGAGGATGGCGACTGGTACGAGACTGGCTTGCACATCTTCTTCGGCGCG…	1695	1.14.99.-	0.9988	not verified	verified*,**	verified*,**
818	estExt_GenewiseW_1.C_130017	ATGTTGTCCAGCGTGCGCCTCGCTGCCCTTCGGGCGGGCAAGACCAACAGCGTCTTCCAGGCCGTCCGCGCCTTCGCTGCGGAGCCTGCTGCTGCGGCGACTACTGATGCCGGCTTCGTCAGCCAGGTCATCGGCCCTGTGGTGGATGTGCGTTTCGATGGCGAGCTGCCTTCGATTCTGAGTGCTCTGGAGGTGCAGGGGCACAATGTGCGCCTGGTGCTGGAGGTGGCGCAGCACATGGGTGACAACACCGTGCGCTGCGTGGCCATGGACAGCACTGATGGTCTGGTGCGTGGCCAGAAGGTGGTGAACACCGGCTCCCCCATCAAGGTGCCGGTGGGCCGTGGCACTCTGGGCCGCATCATGAACGTGATTGGCGAGCCCGTCGACGAGCAGGGC…	1725	3.6.3.14	0.9988	not verified	verified	verified
819	estExt_GenewiseW_1.C_160004	ATGGCGTGGAGCCTCGCGGACCGAGCGGTCCGCCGCTCCGCTGCTGCTGCTCGGCGGCCGGCGGCCGGCCGCAGGTGCTGCGCTCGGGTAGAAGCTGTGTATGCGACGCATCGGGCCACGGTGCTGGTCACGGAGAAGCTGGGTGATGCGGGCCTGGACCGGCTGCGGCTGACATGCAACGTGGAGACTGCGTACGGCCTGACGCAGGAGGAGCTGTGCGCCAAGGTGTCACTGGTGGATGCGCTGATTGTGCGGTCGGGGACAAAGGTGACGCGCGCCGTGTTCGAGGCCAGCCACGGGCGGCTCAAGGTGGTGGGGCGCGCGGGCGTGGGCGTGGACAACGTGGACCTGGCCGCCGCCACGGAGGCGGGCTGCCTAGTGGTGAACGCGCCCACCGCC…	1578	1.1.1.95	1	not verified	not verified	not verified
820	estExt_GenewiseW_1.C_180033	ATGTCCGCTCGGAGGGCCTTGACGCTGGCCCAGCCCCTAACAGGGCTATGGCCAGGCGCGCAGGAGTTTGCACGCAGCATCAGCACTAGCGTGGGCGCTCTGTCGGGGCCTCCCCCGCCCCCGCCTCCCCCGCCTCCGCCTTCGGACCACCTGGAGGTTTTTGTCAACGAGCAGCCTGTTAAGATACCGAAGGGCTCTTCGGTGCTGCAGGCGTGCGATGCGGCCGGTATCGACATTCCACGCTTCTGCTACCACCAGCGCCTCTCGATTGCGGGCAACTGCCGGATGTGCCTCGTGGAGGTTGAGAAGGTCCCCAAGCCCGTGGCATCCTGCGCGATGCCCGCGGGCCCGGGCATGAAGATTAAGACGGAGACGCCGATGGTGAAGAAGGCGCGCGAG…	2202	1.6.99.3, 1.6.5.3	0.9991	verified	verified	verified
821	estExt_GenewiseW_1.C_180083	ATGGTCAAGGTCCTGTCGCCTCGCGCCCTGGAGGGCTTGAAGAACTATGTATACAAGCCAGGCGGCTACACATGGCTGGACCACGCGCATACTCCCTTTTGGAACTGGTTGACTGCCCAGCTGCCGATGTGGCTGGCGCCGAACCTCATCACGCTAGTGGGCCTCATAGTGACGTTCATCGCGTATGGCACTATGTGGTACTATCTCCCGGAGTACACAGGTGAGGGCCCGCGCTGGCCCTACTTCTTCGCGGGCGTGTCCATTCTGGTTTACACCAACCTGGACTGCATCGACGGCAAGCAGGCGCGGCGCACCGGCACCAGCAGTCCCCTGGGGCAGCTGTTCGACCACGGCTGCGACGCCGTCGCGCTGCACGTGATGCTGTCGCTGGTGCAGGCC…	1152	2.7.8.2, 2.7.8.1	0.9991	not verified	verified	verified
822	estExt_GenewiseW_1.C_180144	ATGTTTATTATAACGCAGATTGAAGACCAAATTCGCGTGCAGCCAGCGGACTTGACAAAGGCGCCCCTCGACGCCGTCACGCAGGTCATAGAGCAGCGCTTCGTCGACAAAGTTATCCCGAACCTGGGCTTAGTGGTATCAATTTACGACGTCACAAACATAGAGGGCGGCTTCGTGTATCCGAACGACGGCGCAGCTTTCTTCACGGTGCAATTTAGGTTGGTTGTCTTTCGCCCCTTCATTGGCGAGATTATCGTGGGGAAGCTCAAATCATGTTCAAGGGAGGGGCTGCGCATCTCGCTGGACTTCTTCGATGACATCCTCATTCCCGAGCACGCGCTGCAGGACCCGTCCTTCTATGACGAGGCCGAGCGGCTGTGGGTGTGGAAGTTCGACGGC…	606	2.7.7.6	0.9983	not verified	not verified	verified*
823	estExt_GenewiseW_1.C_180177	ATGGCCCTGGCGACGCGCAAGGCGTTCTCTGGCAAGTCAACGATTTCCGCTGCTCGCAGCCGGACCACCGTGACTCGTGTCTGCTGCCAGGCAAGCGGCAGCCCGCGCCGGTCCTTCCTGCAACATACGGCTGCCTTCACCGCTGCCGCTGCCATCCTCCTCGGCTCGCAGCCCGGTGCCATCGCCGCCAGCCTGCCCCCCCAGGACATTAAGGTCATCTGCGACGCGGAGTGCAGCGCCAAGCTGGAGTCTGCGCCCGAGGTGTCGCTGCCCAGCGGCCTCAAGTACCGGGAAATCGCGGTCGGCAACGGCCCCACGCCGCCCGTGGGCTTCCAGGTGGTGGTGCACTATGTGGCCATGACACCTAACCTGCGCGTGTTTGACAGCAGCCTTGACAAG…	627	5.2.1.8	1	not verified	verified*	verified*
824	estExt_GenewiseW_1.C_180225	ATGTCGCGCCGTGGCATGTCGCCTGCACTGCGACTCTGGCCCATCGCAAAATCCGTCGCCTCTCTCGCCTCGGCTCGCTGCACACCTGCTGCGTGGAACCCAGCGGAGCCGAAGCCGGTGCCTCTGGCAAAGCTAAAGGACAGCTTTAATGAGGGCACTAGCATTACGTATCTGGAGGAGCTGGAGGAGCGGTACCACAAGGACCCGGCGTCGGTCGACCGCAGCTGGCAGGCCTTTTTCCGCAACCTGGACCACGGCGTGACCGGCGAGGCCATGGCTGAGTCCTTTGACGCGTTTGAGAAGGGCAAGCTGGCCATGAGCCCCTTCACCGCCGCAGCCATCTCCAACCAGACCGTGCAGGAGTCCATGCGGCTGCTGCTCATGATCCGTGCATACCAG…	3111	1.2.4.2	0.5625	not verified	not verified	not verified
825	estExt_GenewiseW_1.C_20192	ATGGCGCTCAGCGCAGTGAGCATTAACCGAATGACTCGAGACATCAAGGAGATGACGCAGGCTCCGCCGGCGGGCATCAGCGCCTGGGCGACCGGCAACAGCATCTCACGGTGTCAAGCCCAAATCATCGGGCCCGAGGGGACGCCCTACATGGGCGGAGTCTTCCAGCTCCGCGTCACGTTCCCCGACAGGTACCCCATGGAGCCCCCGAACGTCAAGTTTGTTACCAAGGTGTACCACCCCAACGTGTCCAAGGAGGACGGCAACATTTGCTGCAGCGTGCTCAACATGCCGCCCAAGGGCGACTGGAAGCCCGCACACAGCCTGCGCACCGTGCTGCTGTCCATCCAGTCGCTGCTGGCAGAGCCCAACCCCGCGGACCCCCTGGACGCAGACGCG…	468	6.3.2.19	1	not verified	not verified	not verified
826	estExt_GenewiseW_1.C_20253	ATGGGTGTCGACGTCGCGACTACTCGCCCTGGCGATGGCGTGAGCTTCCCCAAGACTGGCCAGACCGTGTTTGTGCACTACACGGGCACCCTGACCGACGGCAAGAAGTTCGACAGCTCCCGCGACCGTGGCGAGCCCTTCTCTTTCCGCCTGGGCATGGGCGAGGTGATCAAGGGCTGGGATGAGGGCGTGGCCCAGATGTCCAAGGGCCAGCGCGCCACCCTGACCATCAGCCACGACTTCGCCTATGGCCCCCGCGGCATCCCCGGCGTGATCCCTCCCTCGGCTACCCTGGTGTTCGATGTTGAGCTGCTGGACTACAAGTAA	327	5.2.1.8	0.9939	verified	verified	verified
[truncated: 601 more rows]
