# Supplementary material for: Genome-wide functional annotation and structural verification of metabolic ORFeome of Chlamydomonas reinhardtii
Source: BMC Genomics. 2011 Jun 15;12(Suppl 1):S4. doi: 10.1186/1471-2164-12-S1-S4 (PMC3223727; doi:10.1186/1471-2164-12-S1-S4)
Supplement: Additional File 2 — Subcellular localization prediction of JGI v4.0 enzymes predicted by WoLF PSORT as plant or animal proteins. [file 1471-2164-12-S1-S4-S2.xls]

## Sheet: Additional file 2
JGI4.0 Gene model name	WoLFPSORT - Plant	WoLFPSORT - Animal
acegs_kg.scaffold_1000038	chlo 9.5, chlo_mito 7, mito 3.5	mito 28, cyto 2
acegs_kg.scaffold_1000099	cyto 7, nucl 2, plas 2, nucl_plas 2	cyto 18.5, cyto_nucl 17, nucl 10.5
acegs_kg.scaffold_15000054	cyto 5, chlo 3, pero 3, cyto_nucl 3, cyto_plas 3	cyto 18, nucl 11
acegs_kg.scaffold_20000058	chlo 14	extr 14, mito 8, pero 5, lyso 3
acegs_kg.scaffold_2000053	chlo 5, E.R. 4, cyto 2, nucl 1, plas 1, vacu 1, nucl_plas 1, cyto_pero 1	plas 32
acegs_kg.scaffold_23000039	cyto 9, chlo 3, nucl 1, mito 1	cyto 14.5, cyto_nucl 12.5, nucl 7.5, pero 4, extr 3, mito_pero 3
acegs_kg.scaffold_24000043	cyto 9, chlo 3, pero 2	cyto 19, cyto_nucl 14, mito 7, nucl 5
acegs_kg.scaffold_24000066	cyto 12, cysk 1, golg 1	cyto 19.5, cyto_nucl 12, mito 11
acegs_kg.scaffold_24000087	nucl 11, chlo 1, cyto 1, mito 1, chlo_mito 1	nucl 32
acegs_kg.scaffold_28000022	nucl 7, chlo 4, mito 2	cyto_nucl 10.1667, nucl 10, cyto 8, cyto_pero 7.16667, mito_nucl 7.16667, extr 6
acegs_kg.scaffold_3000210	cyto 8, chlo 4, cyto_pero 4, cyto_E.R. 4, cyto_plas 4	cyto 16.5, cyto_nucl 10, mito 5, pero 3, cysk 3, nucl 2.5, E.R._mito 2.5
acegs_kg.scaffold_31000032	cyto 11, chlo 3	cyto 16.5, cyto_nucl 14.1667, cyto_pero 11, nucl 8.5, mito 3, pero 3
acegs_kg.scaffold_37000023	extr 6, vacu 4, chlo 2, mito 1, E.R. 1	extr 10, pero 10, E.R. 7, mito 2, lyso 2
acegs_kg.scaffold_4000124	chlo 12, mito 2	nucl 11, cyto_nucl 10.5, plas 6, cyto 6, mito 4, pero 4, mito_pero 4
acegs_kg.scaffold_48000041	cyto 8, chlo 4, cyto_nucl 4, cyto_pero 4, cyto_E.R. 4	cyto 21.5, cyto_nucl 13.5, mito 6
acegs_kg.scaffold_50000002	chlo 11, mito 3	mito 27.5, cyto_mito 16
acegs_kg.scaffold_5000031	cyto 9, pero 2, cysk_nucl 2	cyto 24, cyto_nucl 15, cyto_plas 14.5, nucl 2.5
acegs_kg.scaffold_5000102	chlo 13	extr 12, nucl 11, mito 4, cyto_pero 3.5, cyto 2.5
acegs_kg.scaffold_5000113	cyto 5, nucl 4, cysk 2, chlo 1, plas 1, E.R._vacu 1	cyto 14, nucl 10, pero 4, mito 2
acegs_kg.scaffold_5000154	mito 9.5, chlo_mito 7.5, chlo 4.5	mito 29, cyto_mito 17
acegs_kg.scaffold_5000177	cyto 8, chlo 3, pero 2, chlo_mito 2	extr 19, cyto 8, nucl 3
acegs_kg.scaffold_68000015	chlo 4, cyto 3, chlo_mito 3, nucl 2, mito 2, plas 2, nucl_plas 2, mito_plas 2	cyto 16, cyto_nucl 13, cysk 8, nucl 6
acegs_kg.scaffold_69000018	nucl 7.5, cyto_nucl 5, mito 2, cyto 1.5, plas 1.5, golg_plas 1.5	cyto_nucl 11.5, cyto 10.5, extr 9, nucl 7.5, golg 3
acegs_kg.scaffold_69000020	cyto 7, cysk 2, chlo 1, nucl 1, extr 1, vacu 1, golg 1, cysk_plas 1	cyto 15, cyto_nucl 10, extr 8, cysk 5
acegs_kg.scaffold_8000072	chlo 10, mito 3	mito 13.5, extr 12, cyto_mito 8.83333, cyto 3, cyto_nucl 2.83333
au.g10256_t1	chlo 5, cyto 4, mito 2, pero 2, cyto_E.R. 2, cyto_plas 2	cyto 11.5, extr 11, cyto_nucl 8, mito 4, nucl 3.5
au.g10375_t1	cyto 9, plas 2, chlo 1, nucl 1, golg_plas 1, E.R._vacu 1, cysk_plas 1, mito_plas 1	cyto_nucl 16, nucl 15, cyto 11, extr 2, golg 2
au.g10467_t1	cyto 6, pero 3, cyto_E.R. 3, cyto_plas 3	cyto 23, nucl 4, extr 2, mito 2
au.g10592_t1	chlo 10, pero 2, cyto 1, mito 1	mito 15, cyto 10.5, cyto_nucl 8, mito_pero 8
au.g10745_t1	mito 8.5, chlo_mito 6.5, chlo 3.5	mito 15, nucl 7, cyto 7, cyto_nucl 7
au.g10757_t1	cyto 9, nucl 2, mito 2	cyto 12.5, cyto_nucl 12, nucl 10.5, pero 5
au.g10792_t1	nucl 7, cyto 3.5, nucl_plas 3.5, cyto_E.R. 2.5	cyto 14.5, mito 10.5, cyto_nucl 10.5, E.R._mito 6, nucl 5.5
au.g10810_t1	cyto 4.5, chlo 4, mito 4, chlo_mito 4	extr 19, cyto_nucl 6, nucl 5, cyto 5
au.g11009_t1	chlo 5, mito 4, cyto 3, nucl 1, plas 1, nucl_plas 1	nucl 14, cyto 10, mito 8
au.g11067_t1	chlo 13	mito 15, cyto 6, extr 5, cyto_pero 5
au.g11295_t1	cyto 10, chlo 1, nucl 1, mito 1, cysk 1, chlo_mito 1, cysk_nucl 1	cyto 19, cyto_nucl 15, nucl 7, pero 3
au.g11300_t1	chlo 12, mito 2	mito 25.5, cyto_mito 16.5, cyto 6.5
au.g11595_t1	cyto 9, nucl 2, extr 1, cysk 1, golg 1, nucl_plas 1	cyto 23.5, cyto_nucl 18.5, nucl 8.5
au.g11916_t2	chlo 5, cyto 5, mito 3, cyto_pero 3	cyto 18, cyto_nucl 13, extr 6, nucl 6
au.g11934_t1	chlo 4, nucl 4, cyto 3, extr 2, cysk_nucl 2, nucl_plas 2	extr 20, cyto 8.5, cyto_nucl 6
au.g12293_t1	cyto 7, pero 5, mito 1, E.R._vacu 1	cyto 17, cyto_nucl 13.5, nucl 8, extr 4
au.g12345_t1	mito 8.5, chlo_mito 7, chlo 4.5	mito 27, cyto 4
au.g12644_t1	nucl 6, E.R. 3, cysk_nucl 3, nucl_plas 3	cyto_nucl 11, nucl 10.5, cyto 10.5, pero 6, plas 4
au.g1280_t1	chlo 5, mito 4, cyto 3, nucl 2, cyto_mito 2, mito_plas 2	nucl 24.5, cyto_nucl 16, cyto 6.5
au.g12951_t1	chlo 14	plas 23, E.R. 9
au.g12981_t1	mito 6, cyto 5, chlo 2	cyto 19.5, cyto_nucl 14.5, nucl 6.5, extr 6
au.g13269_t1	cyto 4, pero 3, cyto_plas 3, chlo 2, plas 2, cysk 2, cyto_nucl 2, cysk_plas 2, cyto_E.R. 2	cyto 16.5, cyto_nucl 15.5, nucl 13.5
au.g13392_t1	chlo 11, mito 3	mito 24, cyto_mito 15, cyto 4
au.g13506_t1	chlo 6, cyto 3, mito 2, pero 2, cyto_nucl 2	extr 17, cyto 7.5, cyto_nucl 7.5, nucl 4.5
au.g13524_t1	cyto 10, chlo 3	nucl 15, cyto_nucl 13.5, cyto 10, extr 4
au.g1374_t1	chlo 13	cyto_nucl 14, nucl 10.5, cyto 10.5, mito 7
au.g13823_t1	cyto 10, nucl 3	nucl 20.5, cyto_nucl 16, cyto 8.5
au.g13855_t1	chlo 5, E.R. 3, chlo_mito 3, cyto 2, plas 2, E.R._vacu 2, cyto_plas 2	cyto 7, E.R. 7, extr 6, mito_pero 5, mito 4.5, nucl 3, pero 2.5
au.g13927_t1	cyto 8, chlo 3, nucl 1, mito 1, pero 1	cyto 17, cyto_nucl 16.6667, cyto_plas 10.6667, nucl 8, mito 4
au.g14338_t1	chlo 11, nucl 1, mito 1, vacu 1	mito 10, plas 7, nucl 6, cyto 3, E.R. 3
au.g14611_t1	nucl 6, cyto 3.5, nucl_plas 3.5, cyto_E.R. 2.5	cyto 20.5, cyto_nucl 16.5, nucl 7.5
au.g14614_t1	chlo 13	cyto 10.5, cyto_nucl 10, cyto_mito 10, mito 9
au.g14655_t1	chlo 7, mito 6	mito 19.5, mito_pero 10.5, nucl 8.5, cyto_nucl 6.5
au.g14851_t1	chlo 10, cyto 1, vacu 1, E.R. 1, pero 1, E.R._vacu 1, cyto_pero 1, cyto_E.R. 1	extr 13, mito_pero 6.5, pero 6, mito 5, cyto 4, plas 3
au.g14879_t1	cyto 9.5, cyto_nucl 8.5, nucl 4.5	cyto 16.5, cyto_nucl 12.1667, cyto_plas 10, extr 5, nucl 4.5
au.g14911_t1	mito 5, cyto 3.5, cyto_nucl 3.5, nucl 2.5, chlo_mito 2.5, cyto_mito 2.5	pero 9, cyto 7, mito 7, cyto_mito 7
au.g15006_t1	chlo 5, cyto 5, mito 2, nucl 1.5, cysk_nucl 1.5	cyto_nucl 13.5, nucl 13, cyto 12, extr 5
au.g15027_t1	pero 5, cyto 4, chlo 3, nucl 1, mito_plas 1	nucl 14, cyto 8, extr 3, mito 3, cysk 3
au.g15051_t1	cyto 4, mito 3, pero 3, cyto_nucl 3	cyto 14, nucl 11, mito 4
au.g15253_t1	chlo 5, cyto 3, mito 3, nucl 1.5, cyto_mito 1.5, nucl_plas 1.5, cyto_pero 1.5, cyto_E.R. 1.5	cyto_nucl 17, nucl 13.5, cyto 13.5, mito 3
au.g15686_t4	mito 7, chlo 6	mito 22, cyto 8
au.g1674_t1	cyto 8, chlo 4, cyto_pero 4, cyto_E.R. 4, cyto_plas 4	nucl 14.5, cyto_nucl 12.5, cyto 9.5, mito 3, cysk 3
au.g2037_t1	nucl 12, cyto 1, plas 1, cyto_plas 1	nucl 24, cyto_nucl 17.5, cyto 7
au.g2116_t1	chlo 3, vacu 3, plas 2, pero 2, E.R._vacu 2, nucl 1, cyto 1, extr 1, E.R. 1, cyto_nucl 1, golg_plas 1, cysk_plas 1, mito_plas 1, cyto_E.R. 1	E.R. 6.5, cyto 6, plas 5.5, extr_plas 5.5, E.R._mito 5.5, extr 4.5, nucl 4, mito_pero 3.83333
au.g2204_t1	chlo 8, mito 4, nucl 1, golg 1	nucl 8, mito 8, mito_nucl 8, plas 5
au.g2341_t1	mito 6, chlo 4, extr 2, nucl 1, pero 1	mito 16, pero 5, extr 4, cyto 4
au.g2651_t1	extr 11, chlo 1, cyto 1, vacu 1	extr 32
au.g3266_t1	cyto 10, chlo 3	extr 25, nucl 2, cyto 2, mito 2, cyto_nucl 2, cyto_mito 2, mito_nucl 2
au.g3315_t1	chlo 5, cyto 5, nucl 3, chlo_mito 3	nucl 16, cyto 10, extr 2, mito 2
au.g3447_t1	chlo 9, mito 3.5, cyto_mito 2.5	mito 26.5, cyto_mito 14.5, nucl 3
au.g346_t1	mito 8, chlo 6	mito 29.5, cyto_mito 16
au.g3464_t1	chlo 5, plas 3, cyto 2, vacu 2, E.R. 2, E.R._vacu 2, cyto_E.R. 2	cyto 13.5, cyto_nucl 8.5, pero 7, plas 4, mito 4
au.g3549_t1	chlo 8, nucl 1, cyto 1, mito 1, plas 1, vacu 1, pero 1, cyto_nucl 1, nucl_plas 1, cyto_pero 1, mito_plas 1, cyto_plas 1	plas 26, mito 3
au.g3687_t2	cyto 7, mito 3, nucl 2, chlo_mito 2	extr 18, cyto_nucl 9.5, cyto 8, nucl 5
au.g4052_t1	chlo 11, mito 3	mito 25, extr 2, cyto 2, pero 2, cyto_pero 2
au.g4218_t1	chlo 7, mito 3, cyto 2, mito_plas 2	cyto 19.5, cyto_nucl 11.5, mito 7, nucl 2.5
au.g4231_t1	chlo 12, mito 1, extr 1	mito 18, nucl 6, cyto_nucl 5.5, pero 4, cyto 3
au.g4234_t1	mito 7.5, chlo_mito 7, chlo 5.5	mito 28, cyto 2
au.g4250_t1	chlo 9, cyto 1, mito 1, plas 1, pero 1, cysk_nucl 1, cyto_pero 1, mito_plas 1, cyto_plas 1	extr 18, cyto 4.5, mito 4, cyto_nucl 4, nucl 2.5
au.g4419_t1	chlo 10.5, chlo_mito 7, mito 2.5	nucl 12.5, mito 12, cyto_nucl 8.83333, cyto 4, cyto_pero 3.33333
au.g4657_t1	chlo 9, mito 5	mito 19, cyto 6, nucl 4
au.g4660_t1	cyto 7, chlo 2, plas 2, nucl 1, mito 1, pero 1, golg_plas 1, cysk_plas 1, E.R._plas 1	cyto 16, cyto_nucl 16, nucl 10, extr 3
au.g4678_t1	plas 7, E.R. 3, chlo 2, vacu 2	E.R._golg 8, E.R. 7.5, golg 7.5, extr_plas 7.5, plas 7, extr 6
au.g4718_t1	cyto 12, pero 2	cyto 19, cyto_nucl 14.5, nucl 8, extr 3
au.g4724_t1	nucl 13	plas 31
au.g4889_t1	nucl 7.5, cyto_nucl 6, cyto 3.5, chlo 1, plas 1, pero 1	nucl 22, cyto_nucl 16.5, cyto 7
au.g5136_t1	cyto 9, pero 3, chlo 1, mito 1, chlo_mito 1	cyto 20.5, cyto_nucl 12, pero 6, mito 3
au.g5347_t1	cyto 7, chlo 4, pero 2, chlo_mito 2	cyto 13.5, cyto_nucl 12, nucl 7.5, extr 4, mito 3, cysk 3
au.g5372_t1	chlo 8, mito 5	extr 25, mito 2, lyso 2, golg 2
au.g5795_t2	cyto 4, mito 4, chlo 3, nucl 2.5, cysk_nucl 2, cyto_pero 2, mito_plas 2, cyto_E.R. 2, cyto_plas 2	cyto 15.5, cyto_nucl 11, mito 7, nucl 5.5
au.g6129_t1	cyto 5, chlo 3, pero 3, nucl 2, chlo_mito 2	mito 13, cyto 11, cyto_nucl 9, cyto_pero 7.83333, nucl 5.5
au.g6290_t1	chlo 12, cyto 1, mito 1	extr 11.5, extr_plas 9, plas 5.5, cyto 3, E.R. 3, lyso 3, golg 3, E.R._golg 3, cyto_golg 3
au.g6546_t1	cyto 9, nucl 2, chlo 1, cysk 1, nucl_plas 1, E.R._vacu 1	mito 10, cyto_nucl 9, cyto 8, extr 7, nucl 6
au.g6947_t1	chlo 8, mito 6	mito 25.5, cyto_mito 14.5, nucl 3
au.g6953_t1	E.R. 4.5, E.R._plas 4, cyto 3, plas 2.5, chlo 1, nucl 1, mito 1, pero 1, chlo_mito 1	cyto 8, E.R._mito 7.16667, mito_pero 5.33333, nucl 5, mito 5, E.R. 5, cyto_plas 5
au.g7127_t1	mito 6, cyto 3, cyto_mito 3, chlo 2, pero 2, cyto_plas 2	extr 21, cyto 10
au.g752_t1	chlo 3, extr 3, cyto 2, vacu 2, chlo_mito 2, mito 1, plas 1, E.R. 1, cysk_nucl 1, cyto_pero 1, E.R._plas 1, mito_plas 1	cyto_nucl 7, nucl 6.5, cyto 6.5, mito_pero 5.5, extr 5, E.R. 5, pero 4.5, mito 3.5
au.g7566_t1	chlo 11, mito 2	mito 19.5, cyto_mito 14.6667, cyto 8.5, cyto_pero 5.83333
au.g7638_t1	cyto 5, nucl 4, mito 3, chlo 2, cysk_nucl 2, nucl_plas 2	cyto_nucl 17.5, cyto 17, nucl 12
au.g7742_t1	mito 11.5, chlo_mito 7, chlo 1.5	mito 24, cyto 4, nucl 2, cyto_plas 2, cyto_golg 2
au.g7809_t1	mito 8, cyto 2, nucl_plas 2, nucl 1.5, plas 1.5	cyto 16.5, cyto_nucl 16, nucl 10.5, extr 3
au.g8007_t1	extr 11, chlo 2	extr 32
au.g8328_t1	nucl 7, nucl_plas 5, chlo 3, cyto 1, plas 1, E.R. 1, cysk 1, cyto_E.R. 1	cyto 11.5, nucl 8, cyto_mito 6.5, plas 5.5, pero 4, extr_plas 4
au.g8398_t1	chlo 7, mito 6	mito 26.5, cyto_mito 15, nucl 3
au.g84_t1	cyto 7, chlo 4, cyto_nucl 4	cysk 19, cyto 8.5, cyto_nucl 6, nucl 2.5
au.g8547_t1	cyto 10, chlo 1, nucl 1, plas 1, nucl_plas 1, E.R._vacu 1	cyto_nucl 15.5, nucl 14, cyto 11, cysk 5
au.g8711_t2	plas 8, vacu 2, nucl 1, cyto 1, mito 1, E.R. 1, cyto_nucl 1, cyto_E.R. 1	plas 31
au.g8738_t1	chlo 9.5, chlo_mito 7.33333, mito 4, cyto_mito 2.83333	mito 23.5, mito_pero 12.5, nucl 6
au.g8806_t1	chlo 11, nucl 3	nucl 23.5, cyto_nucl 15.5, cyto 4.5
au.g896_t1	chlo 7, cyto 5, nucl 1, mito 1	extr 21, cyto 4, nucl 3, mito 3, mito_nucl 3
au.g9125_t1	plas 10.5, golg_plas 6.5, golg 1.5	plas 22, E.R. 3.5, pero 3, E.R._golg 2.5
au.g9366_t1	cyto 7, chlo 5, nucl 2	nucl 15.5, cyto_nucl 10.5, mito 9, cyto 4.5, E.R._mito 4.5
au.g95_t1	chlo 8, pero 3, nucl 2	mito 21, nucl 6.5, cyto_nucl 5, cyto 2.5
au.g9571_t1	mito 5, chlo 4, nucl 2, vacu 2	plas 22, E.R. 3, pero 3, lyso 2, E.R._mito 2, mito_pero 2
au.g974_t1	chlo 6, nucl 4, E.R. 2, cyto_nucl 2, cysk_nucl 2	extr 10, plas 8, cyto 8, cyto_plas 8
au.g980_t1	cyto 5, nucl 3, mito 3, cyto_plas 3	cyto_nucl 12.5, nucl 11.5, cyto 10.5, pero 6
au.g9899_t1	cyto 6, vacu 3, cyto_nucl 3, cyto_E.R. 3	extr 25, plas 4
au.g9990_t1	cyto 14	cyto 16, mito 13
BTM_160662	mito 4, nucl 3, cyto 3, cyto_nucl 3, chlo_mito 3	cyto 13.5, cyto_nucl 13, nucl 11.5, mito 4
BTM_acegs_kg.scaffold_53000011	cyto 11, chlo 3	cyto 22.5, cyto_nucl 12, extr 5
BTM_e_gwH.24.60.1	cyto 8, nucl 3, nucl_plas 3, chlo 1, mito 1, plas 1, chlo_mito 1	cyto_nucl 15, nucl 12, cyto 12, pero 4
BTM_e_gwW.1.10.1	chlo 11, mito 1, vacu 1, E.R. 1, E.R._vacu 1	mito 13.5, cyto_mito 11.3333, cyto 8, cyto_nucl 6.33333, plas 5, nucl 3.5
BTM_estExt_fgenesh2_pg.C_200045	chlo 11, mito 2	mito 19, cyto 7, nucl 5
BTM_estExt_GenewiseW_1.C_90065	chlo 7, mito 7, chlo_mito 7	mito 32
BTM_estExt_gwp_1H.C_70304	plas 6, vacu 3, nucl_plas 3, cysk_plas 3, mito_plas 3	plas 28, E.R. 3
BTM_estExt_gwp_1W.C_300088	mito 9.5, chlo_mito 7, chlo 3.5	mito 25, cyto 5
BTM_fgenesh1_kg.C_scaffold_29000042	chlo 7, mito 7, chlo_mito 7	mito 16, cyto 10, mito_pero 10
BTM_fgenesh1_kg.C_scaffold_44000025	chlo 8, nucl 4, cyto 1, mito 1	cyto_nucl 13.6667, cyto 12, nucl 11, cyto_pero 8.33333, extr 5
Chlre2_kg.scaffold_10000132	E.R. 6, chlo 3, extr 3, E.R._vacu 3, E.R._plas 3	cyto 9.5, cyto_nucl 6.5, extr 6, mito 5, pero 5, mito_pero 5
Chlre2_kg.scaffold_10000161	chlo 8, cyto 3, mito 2, cyto_E.R. 2	mito_pero 9.33333, mito 8, pero 8, E.R._mito 7.16667, cyto 5, plas 4, extr 4, extr_plas 4
Chlre2_kg.scaffold_1000037	chlo 10, extr 2, nucl 1, vacu 1	extr 8, mito 7, mito_pero 7, plas 5, pero 5, cyto 3.5, cyto_nucl 3
Chlre2_kg.scaffold_1000130	chlo 9, extr 3, cyto 1, mito 1	extr 12, mito 8, cyto_nucl 5.83333, cyto 5, cyto_pero 4, nucl 3.5
Chlre2_kg.scaffold_1000250	chlo 8, mito 3, nucl 2	nucl 18.5, cyto_nucl 12.5, mito 7, cyto 5.5
Chlre2_kg.scaffold_1000323	cyto 8, pero 3, chlo 2	cyto 12, mito 9, nucl 7, pero 3
Chlre2_kg.scaffold_1000357	chlo 7, cyto 4, chlo_mito 4	cyto 16, nucl 5, mito 5, mito_nucl 5
Chlre2_kg.scaffold_1000370	mito 8, chlo 5	plas 27, E.R. 2
Chlre2_kg.scaffold_1000395	chlo 13	nucl 14.5, cyto_nucl 12, mito 8, cyto 6.5
Chlre2_kg.scaffold_1000398	chlo 10.5, chlo_mito 7, mito 2.5	mito 27, cyto 2, pero 2, cyto_pero 2
Chlre2_kg.scaffold_1000399	mito 8.5, chlo_mito 7.5, chlo 5.5	mito 30
Chlre2_kg.scaffold_1000431	mito 8.5, chlo_mito 7.5, chlo 5.5	mito 28, cyto_mito 16
Chlre2_kg.scaffold_1000473	cyto 6, chlo 3, cyto_pero 3, cyto_E.R. 3	nucl 11.5, cyto_nucl 10, mito 8, cyto 7.5, extr 2
Chlre2_kg.scaffold_1000526	mito 9, chlo 4	mito 26, cyto_mito 17, cyto 6
Chlre2_kg.scaffold_1000548	chlo 4, vacu 4, nucl 2.5, extr 2, chlo_mito 2, cysk_nucl 2, E.R._vacu 2	extr 13, cyto 6.5, cyto_pero 5.83333, pero 4, E.R. 3, mito_pero 2.83333, plas 2, lyso 2
Chlre2_kg.scaffold_1000625	chlo 14	mito 11.5, mito_pero 7.5, E.R. 6.5, cyto 4.5, extr 4, E.R._golg 4, cyto_nucl 3.5, pero 2.5
Chlre2_kg.scaffold_1000710	chlo 7.5, chlo_mito 7, mito 5.5	mito 27, cyto 2
Chlre2_kg.scaffold_1000788	cyto 10, mito 2, chlo 1, cysk 1, cyto_mito 1, mito_plas 1	nucl 19.5, cyto_nucl 16, cyto 9.5
Chlre2_kg.scaffold_1000881	chlo 10, cyto_nucl 2, nucl 1.5, cyto 1.5	extr 25, lyso 6
Chlre2_kg.scaffold_11000005	cyto 10, nucl 4	cyto_nucl 18.5, nucl 16, cyto 13
Chlre2_kg.scaffold_11000149	plas 9, vacu 2, golg 2	extr 8, E.R. 6, plas 5, pero 5, lyso 5
Chlre2_kg.scaffold_11000153	chlo 6, cyto 3, nucl 2, mito 2, cyto_pero 2	cyto_nucl 14.5, nucl 14, cyto 11, extr 5
Chlre2_kg.scaffold_11000222	mito 12, chlo 2	mito 23, cyto 7
Chlre2_kg.scaffold_12000061	cyto 10, chlo 1, nucl 1, mito 1, cysk 1, chlo_mito 1, cysk_nucl 1	cyto 17.5, cyto_nucl 12.5, extr 10, nucl 4.5
Chlre2_kg.scaffold_12000085	mito 5, cyto 3, plas 2.5, cyto_mito 2.5, nucl_plas 2.5	cyto 20, cyto_nucl 14.5, nucl 7, extr 4
Chlre2_kg.scaffold_13000065	chlo 9, cyto 4	cyto 13.5, cyto_nucl 10.5, extr 8, nucl 4.5, mito 4, extr_plas 4
Chlre2_kg.scaffold_13000122	cyto 5, plas 3, chlo 2, vacu 2, pero 2	cyto 17.5, cyto_mito 11.3333, plas 4, mito 4, E.R._mito 3.33333, nucl 3
Chlre2_kg.scaffold_13000270	vacu 5, chlo 2, extr 2, pero 2, cyto 1, mito 1, E.R. 1, cyto_E.R. 1	extr 21, lyso 5, mito 2, E.R. 2, pero 2, E.R._mito 2, mito_pero 2
Chlre2_kg.scaffold_14000039	chlo 7, E.R. 3, nucl 1, cyto 1, plas 1, cysk 1, cyto_nucl 1, cysk_nucl 1, nucl_plas 1, cysk_plas 1, cyto_plas 1	cyto_nucl 7.83333, nucl 7.5, cyto 7, plas 6, cyto_mito 5.16667, pero 4.5, mito_pero 3.83333, extr 2, mito 2, E.R. 2
Chlre2_kg.scaffold_14000106	chlo 10, cyto 1, mito 1, E.R. 1, pero 1, cyto_pero 1, cyto_E.R. 1	mito 13.5, extr 8, cyto_mito 7.83333, lyso 5, nucl 3.5
Chlre2_kg.scaffold_15000055	nucl 4, mito 4, pero 3, cyto_nucl 3	nucl 26.5, cyto_nucl 15, cyto 2.5
Chlre2_kg.scaffold_16000010	chlo 4, cyto 4, mito 3, nucl 2.5, nucl_plas 2, cyto_pero 2, cyto_E.R. 2	cyto 16.5, cyto_nucl 14, nucl 10.5, mito 3
Chlre2_kg.scaffold_16000054	nucl 9, cyto 2, mito 2	nucl 24.5, cyto_nucl 17, cyto 6.5
Chlre2_kg.scaffold_16000078	chlo 8, mito 6	mito 30, cyto_mito 17
Chlre2_kg.scaffold_16000152	cyto 5, mito 5, chlo 2, nucl_plas 2	cyto_nucl 15.5, cyto 13.5, nucl 12.5, extr 5
Chlre2_kg.scaffold_16000172	chlo 11, cyto 1, mito 1, plas 1, mito_plas 1, cyto_plas 1	mito_pero 6.16667, E.R. 6, E.R._mito 6, pero 5.5, extr 5, cyto 4, mito 3.5, cyto_nucl 3.5, extr_plas 3.5
Chlre2_kg.scaffold_17000115	extr 7, E.R. 3, chlo 2, E.R._vacu 2	extr 22, lyso 5, plas 3
Chlre2_kg.scaffold_17000159	chlo 13	mito 19.5, cyto_mito 12.6667, extr 6, cyto 4.5, cyto_pero 3.83333
Chlre2_kg.scaffold_18000157	chlo 13	mito 18, nucl 9.5, E.R._mito 9.5
Chlre2_kg.scaffold_18000177	chlo 6, cyto 4, mito 1, plas 1, pero 1, cysk 1, cysk_plas 1, mito_plas 1	cyto_nucl 16.5, nucl 13.5, cyto 12.5, mito 4
Chlre2_kg.scaffold_19000064	nucl 8, mito 4, cyto_nucl 4, cysk_nucl 4, nucl_plas 4	nucl 21, cyto_nucl 16.5, cyto 10
Chlre2_kg.scaffold_19000124	chlo 7, mito 3, nucl 2, mito_plas 2	cyto 12.5, cyto_nucl 12.5, nucl 11.5, mito 2, pero 2, mito_pero 2
Chlre2_kg.scaffold_19000250	nucl 4, E.R. 3, cyto_nucl 3, cyto 2, mito 2, pero 2, cysk_nucl 2, nucl_plas 2, E.R._vacu 2, cyto_pero 2	cyto 11, mito 6, E.R. 6, mito_pero 6, nucl 4, pero 4
Chlre2_kg.scaffold_19000252	nucl 6, mito 5, cyto 2	nucl 16, cyto_nucl 15, cyto 12
Chlre2_kg.scaffold_20000233	chlo 6, cyto 4.5, cyto_nucl 3, chlo_mito 3	cyto 8.5, cyto_nucl 7.5, mito 7, pero 7, mito_pero 7
Chlre2_kg.scaffold_2000239	nucl 5, cyto 5, cyto_nucl 5	plas 27, E.R. 5
Chlre2_kg.scaffold_2000300	vacu 7, E.R. 2, cyto 1.5, cyto_nucl 1.5, E.R._plas 1.5, mito 1, plas 1, extr 1, mito_plas 1	extr 11, golg 7, lyso 6, E.R. 4, pero 4
Chlre2_kg.scaffold_2000367	mito 13	mito 28, nucl 3
Chlre2_kg.scaffold_2000445	chlo 13	plas 21, E.R. 8
Chlre2_kg.scaffold_2000451	chlo 5, mito 5, chlo_mito 5	cyto 15, cyto_nucl 15, nucl 9, extr 7
Chlre2_kg.scaffold_21000008	nucl 6, pero 4, chlo 2, cyto 1, mito 1	cyto 19.5, cyto_nucl 16.5, nucl 10.5
Chlre2_kg.scaffold_21000100	chlo 13	mito 26, extr 5
Chlre2_kg.scaffold_22000091	mito 10, chlo 4	mito 29.5, cyto_mito 16.5
Chlre2_kg.scaffold_22000093	mito 9, chlo 4	mito 29.5, cyto_mito 16.5
Chlre2_kg.scaffold_23000014	mito 5, chlo 4, cyto 2, pero 2, cyto_pero 2	cyto 11, nucl 7, mito 6, pero 4, extr 2
Chlre2_kg.scaffold_24000209	mito 10, chlo 4	mito 29
Chlre2_kg.scaffold_25000188	mito 12, chlo 2	mito 24, cyto 6
Chlre2_kg.scaffold_26000101	cyto 9, chlo 5	cyto 17.5, cyto_nucl 15, nucl 9.5, extr 2, pero 2
Chlre2_kg.scaffold_26000123	cyto 9, plas 2, chlo 1, nucl 1, E.R. 1, golg_plas 1, cysk_plas 1, mito_plas 1	cyto_nucl 14, nucl 13, cyto 13, mito 2, cysk 2
Chlre2_kg.scaffold_27000025	chlo 11, mito 2	mito 27.5, cyto_mito 16.5
Chlre2_kg.scaffold_27000078	cyto 8, nucl 3, chlo 1, plas 1, cysk 1, cysk_plas 1	cyto_nucl 14.5, cyto 14, nucl 11, extr 5
Chlre2_kg.scaffold_28000082	cyto 5, mito 4, cyto_pero 4	cyto 16.5, cyto_nucl 14, nucl 8.5, cyto_plas 8.5, cyto_golg 8.5
Chlre2_kg.scaffold_28000199	nucl 7, chlo 5, cyto 1, mito 1	nucl 14, cyto_nucl 13.5, cyto 9, mito 9
Chlre2_kg.scaffold_29000135	nucl 5, chlo 4, cyto 2, plas 2, chlo_mito 2, cyto_plas 2	nucl 20, cyto 8, extr 2, mito 2
Chlre2_kg.scaffold_30000131	nucl 4.5, chlo 4, nucl_plas 4, plas 2.5, chlo_mito 2.5	nucl 20, cyto_nucl 14, cyto 6, extr 5
Chlre2_kg.scaffold_30000162	pero 7, chlo 4, mito 3	cyto 14.5, cyto_nucl 14, nucl 12.5, mito 4
Chlre2_kg.scaffold_3000078	chlo 10, mito 4	mito 22, cyto 7
Chlre2_kg.scaffold_3000093	E.R. 3.5, E.R._plas 3.5, cyto 2.5, plas 2.5, nucl 2, mito 2, cyto_pero 2	cyto 10.5, cyto_nucl 10, nucl 8.5, plas 5.5, extr_plas 3.5, E.R. 3
Chlre2_kg.scaffold_3000099	cysk 12, mito 1, pero 1	cyto 12.5, mito 11, cyto_nucl 11, nucl 6.5
Chlre2_kg.scaffold_3000204	chlo 13	mito 21.5, mito_pero 11.5, extr 6
Chlre2_kg.scaffold_3000315	chlo 6, cyto 5, mito 2	extr 9, mito 9, cyto 8.5, cyto_nucl 7, nucl 4.5, extr_plas 4.5, E.R._mito 4.5
Chlre2_kg.scaffold_3000336	chlo 10, mito 3	mito 30
Chlre2_kg.scaffold_3000368	chlo 8, cyto 3, nucl 2, cyto_plas 2	nucl 19, cyto_nucl 16, cyto 9
Chlre2_kg.scaffold_3000369	chlo 14	mito 19.5, cyto_mito 13.5, cyto 6.5, extr 2, nucl 2
Chlre2_kg.scaffold_3000417	chlo 7, cyto 4, chlo_mito 4	mito 10.5, nucl 9.5, cyto_nucl 8.33333, cyto_mito 8, extr 5, cyto 4
Chlre2_kg.scaffold_3000469	nucl 4, cyto 3, mito 2, pero 2, cysk_nucl 2, nucl_plas 2, cyto_E.R. 2	plas 29
Chlre2_kg.scaffold_31000094	cyto 8, chlo 3, nucl 1, mito 1, pero 1	cyto 16, cyto_nucl 12.5, nucl 7, mito 6
Chlre2_kg.scaffold_31000232	chlo 10, mito 4	mito 28.5, cyto_mito 16
Chlre2_kg.scaffold_32000091	mito 4.5, plas 4, chlo_mito 3.5, cyto 2, E.R. 2, nucl_plas 2, golg_plas 2, cysk_plas 2, cyto_E.R. 2	plas 20, mito 3, E.R. 3, E.R._mito 3
Chlre2_kg.scaffold_34000098	E.R. 4, chlo 3, cyto 3, plas 3, cyto_plas 3	cyto 13.5, cyto_nucl 9, pero 5, plas 4.5, mito_pero 4.5, mito 4
Chlre2_kg.scaffold_34000151	plas 7.5, cyto_plas 6.5, cyto 4.5	extr 14, E.R. 11, pero 5
Chlre2_kg.scaffold_35000039	cyto 4, mito 3, plas 3, mito_plas 3, chlo 2, cyto_pero 2, cyto_E.R. 2	cyto 22.5, cyto_plas 12, nucl 3, extr 2, mito 2
Chlre2_kg.scaffold_35000046	cyto 4, cysk 4, nucl 3, mito 3	cyto 26, extr 6
Chlre2_kg.scaffold_35000078	mito 9.5, cyto_mito 5.5, chlo 2, cyto 1, plas 1, cyto_plas 1	mito 25, cyto 4
Chlre2_kg.scaffold_35000092	chlo 7, mito 5, extr 2	mito 20.5, cyto_mito 12.5, extr 6, cyto 3.5
Chlre2_kg.scaffold_36000085	mito 6, chlo 4, cyto 3, cyto_mito 3, mito_plas 3	mito 13, plas 9, nucl 3, E.R. 3, golg 2
Chlre2_kg.scaffold_38000045	chlo 9, cyto 4	extr 11, mito 7, nucl 5.5, cyto_nucl 5.5, extr_plas 5.5
Chlre2_kg.scaffold_38000106	chlo 9, mito 5	mito 24.5, mito_pero 13.5, cyto 3.5, cyto_nucl 3.5
Chlre2_kg.scaffold_4000164	cyto 10, nucl 2, plas 1, cysk_nucl 1, E.R._vacu 1	cyto 14.5, cyto_nucl 14.5, nucl 13.5
Chlre2_kg.scaffold_4000205	cyto 9.5, cyto_E.R. 5.5, pero 2, chlo 1, nucl 1	cyto 24, nucl 4, mito 4, mito_nucl 4
Chlre2_kg.scaffold_4000217	cyto 7, E.R. 2.5, E.R._vacu 2.5, vacu 1.5, nucl 1, plas 1, pero 1, nucl_plas 1	cyto 10, E.R. 6, pero 5.5, extr 4, nucl 4, mito_pero 4
Chlre2_kg.scaffold_4000245	mito 4, nucl 3, chlo_mito 3, chlo 2, extr 2, cysk 2, cyto_mito 2, mito_plas 2	cyto 23.5, cyto_nucl 13.5, mito 4
Chlre2_kg.scaffold_4000341	chlo 12, mito 1, E.R. 1	pero 9, mito 8, cyto_nucl 6, cyto 5.5, plas 4, nucl 3.5
Chlre2_kg.scaffold_41000025	chlo 10, mito 4	mito 22.5, cyto_mito 14.5, cyto_nucl 6.33333, cyto 5
Chlre2_kg.scaffold_43000017	chlo 10, cyto 3	extr 10, cyto 9, cyto_nucl 7.83333, mito 6, nucl 5.5, cyto_pero 5.33333
Chlre2_kg.scaffold_43000018	chlo 10, vacu 3	extr 12, lyso 9, golg 6, extr_plas 6
Chlre2_kg.scaffold_44000005	cyto 6, chlo 3, nucl 3, cyto_pero 3, cyto_E.R. 3, cyto_plas 3	extr 17, lyso 8, nucl 3, cyto 2, mito 2, cyto_mito 2
Chlre2_kg.scaffold_44000044	chlo 7, nucl 4, extr 1, E.R. 1, pero 1	cyto_nucl 12.3333, nucl 11, cyto 9.5, cyto_pero 5.83333, extr 4, mito 4
Chlre2_kg.scaffold_44000091	cyto 8, mito 2, pero 2, chlo 1, nucl 1, cyto_mito 1, mito_plas 1	cyto_nucl 12.5, nucl 12, cyto 11, mito 5
Chlre2_kg.scaffold_46000058	nucl 6.5, cyto_nucl 5.5, cyto 3.5, plas 1.5, golg_plas 1.5	cyto 18.5, cyto_nucl 18.5, nucl 7.5, extr 3
Chlre2_kg.scaffold_47000002	cyto 9, chlo 5	cyto 21.5, cyto_nucl 14, nucl 5.5, mito 2
Chlre2_kg.scaffold_47000081	plas 9, nucl 3, extr 1, golg 1	plas 30
Chlre2_kg.scaffold_48000015	cyto 3, plas 2.5, nucl_plas 2.5, mito 2, golg 2, cyto_E.R. 2, nucl 1.5, chlo_mito 1.5, cyto_pero 1.5	cyto 12, pero 11, mito 5, golg 2
Chlre2_kg.scaffold_5000005	cyto 5, chlo 4, nucl 2, mito 1, plas 1, cysk_nucl 1, E.R._vacu 1, mito_plas 1	nucl 19.5, cyto_nucl 18, cyto 11.5
Chlre2_kg.scaffold_5000146	plas 7, chlo 4, E.R. 2, chlo_mito 2	plas 31
Chlre2_kg.scaffold_5000180	chlo 9, E.R. 2, mito 1, plas 1, vacu 1, mito_plas 1, cyto_E.R. 1	cyto 9.5, mito 8, cyto_nucl 8, nucl 5.5, pero 5, plas 4, E.R._mito 4
Chlre2_kg.scaffold_5000286	chlo 11, mito 2	extr 10, E.R. 6, cyto_pero 4.5, cyto_nucl 4.16667, mito 4, cyto 3.5, E.R._golg 3.5
Chlre2_kg.scaffold_5000289	cyto 6, chlo 3, cyto_pero 3, nucl 2	nucl 20, cyto_nucl 16, cyto 10
Chlre2_kg.scaffold_5000304	chlo 14	extr 13, mito 11, plas 5
Chlre2_kg.scaffold_5000405	mito 6, cyto 5, chlo 2	cyto_nucl 11.5, cyto 9.5, mito 9, nucl 8.5, extr 5
Chlre2_kg.scaffold_5000418	cyto 6, nucl 3, E.R. 3, cyto_pero 3, cyto_plas 3	cyto 11.5, cyto_nucl 10.5, nucl 8.5, pero 5, plas 3
Chlre2_kg.scaffold_51000076	cyto 7, chlo 5, nucl 1, mito 1	mito 15, cyto_mito 10.3333, nucl 6.5, cyto_nucl 5.66667, cyto 3.5, extr 3, lyso 3
Chlre2_kg.scaffold_52000060	mito 7.5, chlo_mito 7.5, chlo 6.5	mito 25, cyto_mito 15.5, cyto 4
Chlre2_kg.scaffold_53000008	chlo 14	mito 16.5, cyto_mito 14.1667, cyto 10.5, cyto_pero 6.83333
Chlre2_kg.scaffold_53000066	chlo 7, cyto 4, mito 3	mito 21, cyto 6, cyto_nucl 5.5, nucl 3
Chlre2_kg.scaffold_54000022	cyto 7, chlo 3, nucl 1, mito 1, vacu 1, pero 1	cyto_nucl 14.5, cyto 13.5, nucl 12.5, extr 3
Chlre2_kg.scaffold_56000059	cyto 10, chlo 2, plas 1, cysk 1, chlo_mito 1, cysk_plas 1	nucl 15, cyto_nucl 14.3333, cyto 11.5, cyto_mito 8.66667, mito 4.5
Chlre2_kg.scaffold_56000076	nucl 8, cyto 4, cysk_nucl 4, nucl_plas 4	cyto 12, cyto_nucl 12, nucl 10, extr 4, mito 4
Chlre2_kg.scaffold_58000001	nucl 13	nucl 26, cyto_nucl 18.5, cyto 5
Chlre2_kg.scaffold_6000002	chlo 11, mito 2	mito 24, cyto 3, cyto_nucl 3, pero 3
Chlre2_kg.scaffold_60000060	nucl 5, cyto 5, cyto_nucl 5	nucl 12.5, cyto_nucl 12.5, cyto 11.5, mito 4
Chlre2_kg.scaffold_6000133	plas 11, nucl 1, vacu 1, E.R. 1, E.R._vacu 1	plas 29
Chlre2_kg.scaffold_6000208	cyto 8, vacu 1.5, E.R._vacu 1.5, chlo 1, nucl 1, pero 1, cysk 1, cysk_nucl 1	cyto 20.5, cyto_nucl 14, nucl 6.5, mito 2, cysk 2
Chlre2_kg.scaffold_6000246	nucl 7, mito 6	extr 17, cyto_nucl 10, cyto 9, nucl 5
Chlre2_kg.scaffold_6000313	plas 5.5, cyto_plas 4, E.R. 3, cyto 1.5, E.R._vacu 1.5, chlo 1, mito 1, extr 1, golg 1, chlo_mito 1	plas 13, E.R._mito 7, cyto_plas 7, pero 6, mito 5.5
Chlre2_kg.scaffold_64000041	chlo 11, mito 2	mito 22, extr 8
Chlre2_kg.scaffold_65000020	cyto 7, chlo 3, nucl 3	mito 15, cyto 11, extr 3, nucl 3
Chlre2_kg.scaffold_67000057	cyto 7, nucl 2, pero 2, chlo 1, vacu 1, E.R. 1, cysk_nucl 1, nucl_plas 1, E.R._vacu 1	cyto 23, cyto_nucl 15.5, nucl 6
Chlre2_kg.scaffold_68000016	nucl 7, chlo 5, mito 1, plas 1, mito_plas 1	nucl 18, cyto_nucl 14.5, cyto 9, mito 4
Chlre2_kg.scaffold_69000017	cyto 6, chlo 4, cyto_nucl 4	nucl 17.5, cyto_nucl 17.5, cyto 12.5
Chlre2_kg.scaffold_7000012	chlo 11, mito 3	nucl 10, mito 6, cyto 5, E.R._mito 5, plas 4, E.R. 4
Chlre2_kg.scaffold_7000087	chlo 6, mito 5, cyto 3	cyto 14, cyto_nucl 14, nucl 10, mito 4
Chlre2_kg.scaffold_7000099	nucl 13	nucl 22.5, cyto_nucl 15.8333, cyto 8, cyto_mito 4.83333
Chlre2_kg.scaffold_7000146	mito 9, chlo 5	mito 24.5, cyto_mito 15, cyto 4.5
Chlre2_kg.scaffold_7000293	chlo 6, mito 6, chlo_mito 6	mito 15, cyto 5.5, cyto_nucl 5.5, plas 5, nucl 4.5
Chlre2_kg.scaffold_7000367	chlo 4, nucl 4, plas 4, nucl_plas 4	plas 29
Chlre2_kg.scaffold_7000398	chlo 6, nucl 4, cyto 2, nucl_plas 2	nucl 17, cyto 11, mito 3
Chlre2_kg.scaffold_7000411	E.R. 4.5, E.R._plas 4.5, plas 3.5, chlo 2, mito 2, chlo_mito 2	plas 6.5, pero 6, extr_plas 5.5, cyto 5, E.R. 5, mito_pero 5, nucl 4, extr 3.5
Chlre2_kg.scaffold_70a000019	chlo 10, mito 4	mito 29
Chlre2_kg.scaffold_71000041	chlo 14	mito 19, nucl 6, pero 6
Chlre2_kg.scaffold_79000027	chlo 14	mito 11, cyto 7, cyto_nucl 6.33333, mito_pero 6.33333, extr 5, cyto_pero 4.83333
Chlre2_kg.scaffold_79000047	chlo 7, mito 2, plas 2, mito_plas 2	cyto 11.5, cyto_nucl 10.5, nucl 8.5, pero 3, plas 2.5, extr_plas 2.5, mito_pero 2.5
Chlre2_kg.scaffold_8000010	chlo 7.5, chlo_mito 7, mito 5.5	mito 31
Chlre2_kg.scaffold_8000227	cyto 6, mito 6, chlo 1, nucl_plas 1	cyto 20, cyto_nucl 14, nucl 6, pero 3
Chlre2_kg.scaffold_82000007	chlo 7, cyto 6	mito 16.5, mito_pero 11, pero 4.5, extr 4, cyto 2.5, cyto_nucl 2.5
Chlre2_kg.scaffold_82000032	chlo 7.5, cyto 5, chlo_mito 5	extr 10, nucl 6, mito 6, mito_nucl 6, lyso 5, extr_plas 5
Chlre2_kg.scaffold_82000043	chlo 9, cyto 3, nucl 1, mito 1	nucl 20, mito 5, cyto 4
Chlre2_kg.scaffold_83000010	chlo 6, E.R. 3, chlo_mito 3, vacu 2, E.R._plas 2, cyto_E.R. 2	extr 9, mito 6, pero 6, mito_pero 6, plas 4
Chlre2_kg.scaffold_84000019	nucl 7, chlo 3, cyto 2, plas 1, vacu 1, cyto_pero 1, cyto_E.R. 1	nucl 23.5, cyto_nucl 18.5, cyto 6.5
Chlre2_kg.scaffold_87000034	cyto 10, chlo 3	mito 12, cyto 10.5, extr 8, cyto_pero 7.5
Chlre2_kg.scaffold_88000022	nucl 5, cyto 3, cysk_nucl 3, nucl_plas 3	nucl 23.5, cyto_nucl 16, cyto 5.5
Chlre2_kg.scaffold_9000078	chlo 7, nucl 4, cyto 1, plas 1, pero 1, cyto_pero 1, cyto_plas 1	nucl 28.5, cyto_nucl 17.5
Chlre2_kg.scaffold_9000095	nucl 4, cyto 3, nucl_plas 3, mito 2, plas 2, cysk_nucl 2, cyto_pero 2, mito_plas 2	nucl 17, cyto_nucl 17, cyto 13
Chlre2_kg.scaffold_9000098	chlo 7, cyto 3, nucl 2, mito 2	mito 16, cyto 6, cyto_nucl 6, nucl 4, extr 3
Chlre2_kg.scaffold_9000207	chlo 9, mito 5	mito 19.5, cyto_mito 13, cyto_nucl 6.33333, cyto 5, nucl 4.5
Chlre2_kg.scaffold_92000008	chlo 7, cyto 5, pero 1, cysk_nucl 1	cyto 12, extr 9, cyto_nucl 8.5, mito 8
DNE_171544	chlo 9, cyto 2, extr 1, E.R. 1, pero 1, cyto_nucl 1, cyto_plas 1	extr 9, mito 8, lyso 7, nucl 5, cyto_pero 2.5
DNE_Chlre2_kg.scaffold_74000010	E.R. 3.5, E.R._plas 3.5, plas 2.5, nucl 2, cyto 2, mito 2, cyto_nucl 2	E.R. 9, extr 6, cyto 6, nucl 5, E.R._golg 5
DNE_DNE_e_gwW.42.59.1	chlo 9, mito 4	mito 12, nucl 9.5, cyto_nucl 6.5, plas 3, E.R. 3, cyto 2.5
DNE_DNE_gwH.55.10.1	mito 9, chlo_mito 7.33333, cyto_mito 5.33333, chlo 4.5	mito 22, nucl 5, cyto 5, cyto_nucl 5
DNE_e_gwW.52.47.1	cyto 9, pero 2, chlo 1, nucl 1, mito 1, chlo_mito 1	cyto 14.5, cyto_nucl 14, nucl 8.5, extr 3, mito 2, E.R. 2, pero 2, E.R._mito 2, mito_pero 2
DNE_fgenesh2_pg.C_scaffold_6000379	mito 7, chlo 4, mito_plas 4	nucl 9.5, mito 8, cyto_nucl 7.5, plas 6, E.R._mito 6
DNE_fgenesh2_pg.C_scaffold_71000022	chlo 11, nucl 3	nucl 15, cyto_nucl 11.3333, cyto 5.5, extr 4, lyso 4, cyto_pero 3.66667
e_gwH.1.136.1	chlo 6, E.R. 4, vacu 2, E.R._plas 2	extr 21, nucl 4, cyto 2, pero 2, cyto_pero 2
e_gwH.1.174.1	E.R. 5, E.R._vacu 4.33333, E.R._plas 3.83333, vacu 2.5, cyto 2, mito 2, plas 1.5	plas 16, mito 8, cysk_plas 8, cyto_plas 8
e_gwH.1.558.1	chlo 10, cyto 2, nucl 1, E.R. 1, cyto_pero 1, cyto_plas 1	extr 8, mito 8, cyto_nucl 7, cyto 6.5, nucl 4.5, pero 3
e_gwH.1.613.1	cyto 9, nucl 2, chlo 1, mito 1, chlo_mito 1, cysk_nucl 1, nucl_plas 1, E.R._vacu 1	nucl 14.5, cyto_nucl 13, cyto 10.5, extr 5
e_gwH.1.618.1	cyto 12, chlo 1, pero 1	cyto 11.5, cyto_nucl 11.5, nucl 10.5, extr 5, mito 2, cysk 2
e_gwH.1.79.1	nucl 5, nucl_plas 4, chlo 3, mito 3, chlo_mito 3	nucl 17, cyto_nucl 15.5, cyto 12
e_gwH.100.1.1	pero 4, chlo 3, cyto 3, extr 3	nucl 11, lyso 6, extr 5, mito 5, cyto 2.5, extr_plas 2.5, E.R._mito 2.5
e_gwH.13.29.1	cyto 8, mito 2, chlo 1, nucl 1, pero 1, cysk 1, cyto_mito 1, cysk_nucl 1, mito_plas 1	cyto 18, nucl 7, mito 4
e_gwH.16.141.1	mito 7, cyto 4, chlo 2, cyto_pero 2, cyto_E.R. 2, cyto_plas 2	mito 11, cyto_nucl 9.5, cyto 9, nucl 8
e_gwH.16.160.1	chlo 5, cyto 5, pero 3, chlo_mito 3	extr 10, mito 9, nucl 7, cyto 4
e_gwH.17.63.1	chlo 8, mito 5	mito 17, cyto 7.5, cyto_nucl 6.5, nucl 4.5
e_gwH.18.105.1	cyto 7.5, cyto_E.R. 4.5, nucl 3, chlo 1, cysk 1, golg 1	cyto 20, mito 10, cyto_pero 10, cyto_plas 10, cyto_golg 10
e_gwH.19.225.1	cyto 7.5, cyto_nucl 5.5, cysk 3, nucl 2.5	cyto 19, nucl 9, plas 3
e_gwH.2.35.1	chlo 7.5, chlo_mito 6, mito 3.5, plas 2	mito 12, cyto 8, nucl 7, mito_pero 7
e_gwH.2.394.1	cyto 10, chlo 3	extr 13, cyto 11.5, cyto_nucl 10, mito 4
e_gwH.20.198.1	chlo 3, extr 3, mito 2, plas 2, vacu 2, mito_plas 2	plas 9, cyto 8, mito 7, cyto_nucl 7
e_gwH.20.42.1	vacu 5, plas 3, cyto 2, extr 2, golg 2	plas 24, mito 4.5, E.R._mito 4.5
e_gwH.21.168.1	cyto 6, chlo 3, mito 3, cyto_nucl 3, chlo_mito 3, cyto_E.R. 3, cyto_plas 3	mito 13, cyto 11, cyto_nucl 8, extr 3, nucl 3
e_gwH.21.58.1	cyto 13	cyto 13, mito 12.5, cyto_nucl 9.5, E.R._mito 7, nucl 4
e_gwH.23.167.1	chlo 5, cyto 5, pero 2, nucl 1, mito 1	extr 13, cyto 8, cyto_nucl 7.5, mito 6, nucl 5
e_gwH.24.14.1	chlo 8, cyto 2, nucl 1, mito 1, E.R. 1, pero 1, cyto_plas 1	mito 9, cyto 7.5, cyto_nucl 6, extr 4, pero 4, cysk 4
e_gwH.24.32.1	cyto 10, mito 2, pero 2	cyto 14.5, cyto_nucl 11.5, nucl 7.5, pero 5, mito 3
e_gwH.26.60.1	chlo 11, extr 2	plas 27, mito 4
e_gwH.27.166.1	cyto 6, chlo 3, cyto_plas 3, nucl 2, pero 2	extr 13, mito 8, cyto_nucl 6, nucl 5.5, cyto 5.5
e_gwH.28.33.1	chlo 4, pero 4, mito 3, cyto_pero 3	cyto 13.5, mito 10, cyto_nucl 9, pero 5, E.R._mito 5
e_gwH.3.109.1	nucl 4, cyto 4, cyto_nucl 4, chlo 2, mito 2, chlo_mito 2, cysk_nucl 2, cyto_pero 2	cyto 18, cyto_nucl 16, nucl 10
e_gwH.3.306.1	cyto 5, chlo 4, mito 2, E.R. 2	mito 10, cyto_nucl 8.5, mito_nucl 8.5, cyto 7.5, mito_pero 7.5
e_gwH.30.116.1	plas 10, E.R. 3	plas 32
e_gwH.30.66.1	cyto 10, nucl 2, extr 1, cysk 1, nucl_plas 1	cyto 27, cyto_nucl 16.5, nucl 4
e_gwH.31.219.1	cyto 6, chlo 3, nucl_plas 3, cyto_pero 3, cyto_E.R. 3	cyto 19, cyto_nucl 15.5, nucl 6, mito 3
e_gwH.34.63.1	chlo 8, cyto 4, chlo_mito 4	cyto 16, cyto_nucl 13, mito 7, nucl 4, pero 3
e_gwH.38.90.1	cyto 6, mito 4, cyto_nucl 4, cyto_pero 4	cyto 26, cyto_nucl 15.5, nucl 3
e_gwH.4.188.1	cyto 9, chlo 2, cysk 1.5, chlo_mito 1.5, cysk_nucl 1.5	extr 24, cyto 4, nucl 3
e_gwH.4.60.1	cyto 8, chlo 2, pero 2, mito 1, plas 1, mito_plas 1	cyto 26, nucl 3
e_gwH.4.66.1	cyto 8, nucl 2.5, cysk_nucl 2, chlo 1, mito 1, plas 1, chlo_mito 1, mito_plas 1	cyto 24, cyto_nucl 17, nucl 4
e_gwH.43.47.1	chlo 6, cyto 3, extr 3, nucl 1, mito 1	cyto 16.5, cyto_nucl 15.5, nucl 7.5, mito 5
e_gwH.44.2.1	cyto 8, chlo 6	nucl 14, cyto_nucl 13, cyto 8, mito 6
e_gwH.5.198.1	cyto 10, chlo 2, mito 1, pero 1	cyto 12.5, cyto_nucl 12.5, nucl 7.5, extr 6, mito 6
e_gwH.53.26.1	nucl 6, cyto 4, extr 3, cysk_nucl 3, nucl_plas 3	extr 14, cyto 13, nucl 3
e_gwH.56.65.1	cyto 11, chlo 1, pero 1, cysk_nucl 1	cyto_nucl 15.5, nucl 11.5, cyto 10.5, extr 8
e_gwH.6.128.1	cyto 7, nucl 4, chlo 2, cysk_nucl 2, nucl_plas 2	extr 16, cyto 10, cyto_nucl 7, mito 3
e_gwH.6.252.1	cyto 10, pero 3	mito 11, cyto_nucl 10, nucl 9.5, cyto 9.5
e_gwH.6.39.1	cyto 5, chlo 4, cyto_nucl 4	nucl 17.5, cyto_nucl 14.5, cyto 8.5, extr 2, mito 2, pero 2, mito_pero 2
e_gwH.7.125.1	chlo 5, mito 5, chlo_mito 5	extr 18, mito 6, nucl 3, mito_pero 3
e_gwH.7.153.1	cyto 8, chlo 3, mito 2	mito 24, cyto 4, nucl 3
e_gwH.7.191.1	cyto 7, nucl_plas 3.5, cyto_pero 3.5, cyto_E.R. 3.5	cyto 23.5, cyto_nucl 13, mito 5.5, E.R._mito 3.5
e_gwH.7.7.1	chlo 7, nucl 6	nucl 10.5, cyto_nucl 10.5, cyto 9.5, mito 8
e_gwH.79.12.1	chlo 3, cyto 3, pero 3, cyto_pero 3, nucl 2, extr 2, cyto_plas 2	nucl 24.5, cyto_nucl 16, cyto 4.5
e_gwH.8.198.1	cyto 10, chlo 4	cyto 11, cyto_nucl 11, nucl 9, extr 6, mito 5
e_gwH.8.220.1	cyto 8, chlo 5	cyto 15.5, cyto_nucl 13, nucl 7.5, cysk 6
e_gwH.8.48.1	chlo 11, extr 2	mito 28, extr 1, nucl 1, cyto 1, cyto_nucl 1, pero 1, cyto_pero 1
e_gwH.84.15.1	cyto 9, chlo 2, vacu 1.5, E.R._vacu 1.5	cyto_nucl 16, cyto 15, nucl 13
e_gwH.84.6.1	E.R. 6, cyto 2.5, cyto_nucl 2.5, chlo 2, nucl 1.5, chlo_mito 1.5	cyto 13, cyto_nucl 9, mito 6, plas 3, nucl 3, pero 3
e_gwH.89.6.1	chlo 9, E.R. 2, nucl 1, cyto 1, mito 1, cyto_nucl 1, E.R._vacu 1, E.R._plas 1	nucl 25, mito 6
e_gwH.9.103.1	cyto 8, chlo 3, mito 2	cyto 19, cyto_nucl 12, extr 5, nucl 3, pero 3
e_gwH.9.247.1	chlo 12, extr 1, vacu 1	extr 16, mito 6, pero 4, cyto 3, E.R._mito 3, mito_nucl 3
e_gwH.9.270.1	cyto 6, chlo 3, pero 3, cyto_E.R. 3, cyto_plas 3	cyto 21, cyto_nucl 15, mito 6
e_gwH.9.75.1	cyto 9, pero 2, chlo 1, nucl 1, vacu 1	cyto 19, cyto_nucl 15, nucl 9
e_gwH.90.9.1	cyto 8, chlo 4, cyto_pero 4, cyto_E.R. 4, cyto_plas 4	cyto 14, cyto_nucl 10, extr 8, mito 4.5, golg 3, E.R._mito 3
e_gwW.1.124.1	chlo 7, mito 3, pero 3	cyto 15.5, mito 10, cyto_nucl 9, extr 3
e_gwW.1.215.1	nucl 9, nucl_plas 7, plas 3	nucl 18.5, cyto_nucl 18, cyto 10.5
e_gwW.1.243.1	cyto 6, chlo 5, mito 2	mito 13, cyto 8, cyto_nucl 7, nucl 4, pero 4
e_gwW.1.306.1	chlo 10, mito 4	mito 19, cyto 7.5, cyto_nucl 6, nucl 3.5
e_gwW.1.372.1	cyto 9, nucl 4	nucl 14, cyto_nucl 12.5, extr 10, cyto 7
e_gwW.1.50.1	cyto 7, mito 3, chlo 1, nucl 1, plas 1, pero 1, nucl_plas 1	cyto 18, cyto_nucl 16, nucl 10
e_gwW.1.590.1	chlo 8, mito 6	mito 26.5, mito_pero 14, cyto 3.5
e_gwW.1.598.1	cyto 5, mito 4, chlo 3, cyto_nucl 3, cyto_pero 3	nucl 14, cyto_nucl 12, cyto 8, extr 6
e_gwW.1.628.1	cyto 5, mito 3, cyto_nucl 3, cyto_plas 3	cyto 13.5, cyto_nucl 12.5, nucl 8.5, extr 6
e_gwW.1.716.1	mito 9, chlo 5	extr 25, cyto 5.5, cyto_nucl 5
e_gwW.1.720.1	cyto 6, nucl_plas 3.5, nucl 3, mito 3, cyto_pero 3, cyto_E.R. 3	cyto 23.5, cyto_nucl 14.3333, cyto_pero 13.1667, extr 4
e_gwW.1.91.1	cyto 10, pero 4	cyto 23, cyto_nucl 14.5, nucl 4, mito 2, cysk 2
e_gwW.1.93.1	nucl 5, cyto 5, cyto_nucl 5	cyto 15, nucl 6, extr 5, pero 5
e_gwW.10.215.1	cyto 6, chlo 5, nucl 2	nucl 22, cyto_nucl 15.5, cyto 7
e_gwW.10.24.1	cyto 8, plas 2, chlo 1, nucl 1, mito 1, pero 1, chlo_mito 1, golg_plas 1, cysk_plas 1, E.R._plas 1	nucl 21, cyto_nucl 15.5, cyto 8
e_gwW.10.64.1	plas 8, chlo 3, E.R. 2	plas 21, pero 3, lyso 3, E.R. 2, mito_pero 2, cyto_pero 2
e_gwW.100.49.1	chlo 10, mito 3	mito 21, cyto_mito 12.8333, mito_pero 11.3333, nucl 7
e_gwW.11.33.1	cyto 9, chlo 2, nucl 1, mito 1, vacu 1	cyto_nucl 13.5, cyto 12.5, nucl 11.5, extr 3, cysk 3
e_gwW.11.47.1	cyto 9, pero 2, nucl 1, extr 1, cysk 1, cysk_nucl 1	cyto 21.5, cyto_nucl 15, nucl 5.5, extr 2, pero 2
e_gwW.11.68.1	cyto 7, nucl 3, mito 2, chlo 1, pero 1, cyto_mito 1, mito_plas 1	cyto 27.5, cyto_nucl 17.5
e_gwW.12.13.1	cyto 9, nucl 3, plas 1, pero 1	cyto_nucl 19.5, nucl 16.5, cyto 15.5
e_gwW.12.166.1	cyto 10, chlo 1, plas 1, cysk 1, E.R._vacu 1, cysk_plas 1	cyto 15, cyto_nucl 13, nucl 9, mito 3, cysk 3
e_gwW.12.195.1	extr 8, vacu 6	extr 32
e_gwW.12.75.1	mito 8, chlo 5	cyto 16.5, cyto_nucl 15, nucl 8.5, extr 3
e_gwW.13.124.1	chlo 8, extr 4, nucl 1, mito 1	extr 12, mito 9, cyto 8
e_gwW.13.49.1	chlo 9, mito 3, vacu 2	mito 22.5, cyto_mito 13.5, cyto 3.5, nucl 3, pero 3
e_gwW.13.81.1	cyto 4.5, mito 4, cyto_E.R. 3, chlo 2, cyto_mito 2	cyto_nucl 13, cyto 12.5, extr 11, nucl 8.5
e_gwW.14.219.1	cyto 5, chlo 3, cyto_nucl 3, cyto_pero 3, cyto_plas 3	cyto 25.5, cyto_nucl 14, mito 2, pero 2, mito_pero 2
e_gwW.15.134.1	cyto 8, chlo 2, mito 2, pero 2, chlo_mito 2	mito 12, cyto 10, cyto_nucl 8, extr 5, nucl 4
e_gwW.17.48.1	mito 6, chlo 4, cyto 3, cyto_mito 3, mito_plas 3	cyto 14.5, cyto_nucl 10.5, nucl 5.5, extr 5, mito 5
e_gwW.17.82.1	cyto 7, chlo 6	cyto 16, extr 7, nucl 6
e_gwW.18.105.1	cyto 7, chlo 4, mito 2	cyto 10.5, mito 9, cyto_nucl 9, pero 5, nucl 4.5, E.R._mito 4.5
e_gwW.18.109.1	cyto 7, chlo 3, pero 2, chlo_mito 2	nucl 17, cyto 9, mito 4
e_gwW.18.161.1	vacu 12, plas 1, extr 1	plas 15, extr 5, mito 4.5, E.R._mito 4.5, pero 2, lyso 2, golg 2
e_gwW.18.36.1	chlo 12, mito 1, extr 1	mito 10.5, nucl 9.5, cyto_nucl 9, cyto_mito 8.66667, extr 5, cyto 5, cyto_pero 4.83333
e_gwW.18.78.1	cyto 7, chlo 3, nucl 1.5, nucl_plas 1.5, mito 1, pero 1	cyto 9.5, cyto_nucl 9.5, nucl 8.5, mito 5, extr 4, pero 4
e_gwW.2.349.1	chlo 6, cyto 4, nucl 2, cyto_pero 2, cyto_E.R. 2	nucl 20, cyto_nucl 15, cyto 8
e_gwW.2.39.1	chlo 9, mito 5	mito 21, cyto 4.5, extr 4, cyto_nucl 3.5
e_gwW.20.124.1	cyto 12, pero 1, cysk_nucl 1	mito 14, cyto 12, cyto_nucl 9, extr 2, nucl 2, pero 2
e_gwW.20.153.1	cyto 5, mito 5, nucl 2, plas 1, golg 1, cysk_nucl 1, golg_plas 1	cyto_nucl 13.6667, cyto 13.5, cyto_plas 8.83333, mito 8, nucl 6.5
e_gwW.21.159.1	cyto 9, chlo 2, vacu 1.5, E.R._vacu 1.5	cyto 23.5, cyto_nucl 14, mito 4
e_gwW.21.193.1	chlo 10, mito 3	nucl 12, cyto_nucl 11.3333, extr 9, cyto 6.5, cyto_pero 4.33333
e_gwW.21.36.1	chlo 7, cyto 6	cyto 12.5, cyto_nucl 12.3333, nucl 10, cyto_pero 7.16667, mito 6
e_gwW.21.59.1	chlo 6, mito 3, cyto 2, pero 2, cyto_pero 2, mito_plas 2	cyto_nucl 14, cyto 13.5, nucl 7.5, mito 7
e_gwW.22.13.1	chlo 6, cyto 5, mito 1, vacu 1, pero 1	nucl 10.5, cyto_nucl 10, extr 8, cyto 6.5, lyso 3
e_gwW.22.48.1	plas 6, cyto 4, E.R._plas 4	plas 30
e_gwW.24.2.1	cyto 4, plas 4, pero 4, cyto_pero 4, cyto_plas 4	plas 19, E.R. 7, nucl 5
e_gwW.24.24.1	cyto 9, pero 3, chlo 2	cysk 14, cyto_nucl 10, nucl 9, cyto 7, cysk_plas 7
e_gwW.25.11.1	cyto 9, nucl 4	cyto 12, cyto_nucl 12, nucl 10, mito 7
e_gwW.26.208.1	chlo 8, mito 5	mito 13, cyto 10, cyto_nucl 9.5, nucl 5
e_gwW.26.24.1	cyto 13	cyto 24, cyto_nucl 13.5, mito 5
e_gwW.26.42.1	plas 5, vacu 3, mito_plas 3, chlo 2, E.R. 2	plas 32
e_gwW.26.5.1	mito 12, chlo 2	nucl 24, mito 6
e_gwW.26.75.1	nucl 4, mito 4, cyto 3, chlo_mito 3	cyto_nucl 15, nucl 13.5, cyto 13.5, extr 2, mito 2
e_gwW.27.56.1	chlo 4, nucl 2, plas 2, vacu 2, E.R. 2, chlo_mito 2, nucl_plas 2, E.R._vacu 2, E.R._plas 2	extr 26, E.R. 5
e_gwW.27.74.1	chlo 13.5, chlo_mito 7.5	extr 19, cyto 4.5, mito 3, cyto_nucl 3, pero 2, lyso 2, E.R._mito 2
e_gwW.27.98.1	cyto 9, chlo 4	extr 30
e_gwW.28.14.1	chlo 9, mito 2, vacu 2	cyto 9.5, cyto_nucl 8, plas 6, mito 6, nucl 5.5, extr 1, E.R. 1, pero 1, lyso 1, golg 1, E.R._golg 1
e_gwW.28.43.1	cyto 7, mito 3, pero 3	cyto 17, cyto_nucl 12.5, nucl 6, extr 4, mito 3
e_gwW.28.81.1	chlo 8, cyto 3, mito 3	extr 19, cyto 9.5, extr_plas 9.5
e_gwW.3.162.1	chlo 6, nucl 4.5, nucl_plas 3, cyto 2	nucl 18, cyto_nucl 15.5, cyto 11
e_gwW.3.208.1	chlo 7, cyto 5, nucl 1, mito 1	cyto 15, nucl 8, cyto_golg 8
e_gwW.30.123.1	mito 6, chlo 4, cyto 4	mito 25, cyto 2.5, cyto_nucl 2.5, extr 2
e_gwW.31.190.1	cyto 7, chlo 4, plas 2	nucl 26, cyto_nucl 17, cyto 6
e_gwW.31.83.1	cyto 9, nucl 3, extr 1, cysk 1	cyto_nucl 15.5, cyto 13, nucl 10, extr 4, mito 2, cysk 2, extr_plas 2
e_gwW.32.74.1	chlo 10, extr 2, vacu 1, golg 1	mito 21.5, cyto_mito 12, plas 6, nucl 2
e_gwW.33.35.1	cyto 9, chlo 3, plas 1, cysk 1, cysk_plas 1	extr 12, cyto_nucl 11, cyto 10, nucl 6, extr_plas 6
e_gwW.33.46.1	cyto 12.5, cyto_E.R. 7	cyto 12.5, cyto_nucl 11, mito 9, extr 6, nucl 4.5, E.R._mito 4.5, mito_pero 4.5
e_gwW.34.52.1	cyto 9, chlo 2, pero 2	cyto 18, cyto_nucl 13.5, nucl 7, mito 6
e_gwW.35.69.1	pero 4, nucl 3, cyto 3, mito 3, cyto_nucl 3	cyto 15.5, cyto_nucl 13, nucl 9.5, E.R. 3
e_gwW.35.91.1	cyto 9, chlo 2, mito 2, chlo_mito 2	cyto 19.5, cyto_nucl 16.5, nucl 10.5
e_gwW.36.60.1	nucl 7, cyto 4, nucl_plas 4	nucl 22, cyto_nucl 16.5, cyto 9
e_gwW.37.66.1	chlo 5, mito 5, chlo_mito 5	extr 12, cyto 8.5, cyto_nucl 8, nucl 6.5, mito 4
e_gwW.38.38.1	chlo 8, plas 2, vacu 2, cyto 1, E.R. 1, nucl_plas 1, golg_plas 1, cysk_plas 1, mito_plas 1, cyto_E.R. 1	extr 14, mito 9, plas 5, cyto_mito 5
e_gwW.4.121.1	cyto 10, pero 2, chlo 1, extr 1	extr 12, cyto 11.5, cyto_nucl 10, nucl 7.5
e_gwW.4.219.1	cyto 9, chlo 3, pero 2	cyto_nucl 13.5, cyto 13, nucl 8, mito 8
e_gwW.4.59.1	cysk 7, cyto 6	cysk 13, cyto 8.5, cyto_nucl 8.5, nucl 5.5, extr 2
e_gwW.4.63.1	nucl 6, cyto 5, mito 2	nucl 17.5, cyto_nucl 13, cyto 7.5, extr 6
e_gwW.40.2.1	chlo 7, mito 2, extr 2, E.R. 2	plas 23, mito 4, nucl 2, E.R._mito 2, cyto_mito 2
e_gwW.40.25.1	cysk 10, pero 2, cyto 1, mito 1	cyto 17, nucl 8, extr 5
e_gwW.43.18.1	plas 6, mito 2, E.R. 2, golg 2, chlo 1, vacu 1, cyto_mito 1, cyto_E.R. 1	plas 24, E.R. 7
e_gwW.45.101.1	plas 4.5, chlo 3, cyto_plas 3, mito 2, E.R. 2, vacu 1, pero 1, cyto_mito 1	plas 26, mito 4
e_gwW.45.29.1	mito 8, chlo 3, cyto 2	mito 20, cyto 7, cyto_nucl 5.5, pero 3
e_gwW.45.58.1	nucl 5, mito 5, chlo 2, cyto 1, plas 1, cyto_plas 1	nucl 14.5, cyto_nucl 12.5, extr 10, cyto 7.5
e_gwW.47.20.1	chlo 7.5, chlo_mito 7.5, mito 6.5	mito 27.5, cyto_mito 15
e_gwW.47.61.1	cyto 10, pero 2, chlo 1, mito 1, chlo_mito 1	extr 19, cyto 8, mito 3
e_gwW.5.101.1	cyto 9, pero 4	cyto 19.5, cyto_nucl 14, extr 9
e_gwW.5.269.1	chlo 5, cyto 3, chlo_mito 3, plas 2, pero 2	cyto 18.5, cyto_nucl 16, nucl 10.5, cyto_mito 10.5
e_gwW.5.339.1	cysk 10, cyto 3	cyto 25, nucl 3, extr 2, pero 2
e_gwW.5.49.1	cyto 7, cysk 3.5, cyto_pero 3.5, cyto_E.R. 3.5	cysk 22, nucl 6, extr 2, cyto 2
e_gwW.5.72.1	cyto 11.5, cyto_E.R. 6.83333, E.R._vacu 1.33333	cyto 18.5, cyto_nucl 16.5, nucl 9.5
e_gwW.50.12.1	nucl 6, cyto 5, mito 1, vacu 1, pero 1	cyto 17, cyto_nucl 14, nucl 7, pero 3, extr 2, mito 2
e_gwW.55.20.1	nucl 7, cyto 3.5, cysk_nucl 3.5, cyto_E.R. 2.5	cyto 18.5, cyto_nucl 16.5, nucl 9.5
e_gwW.6.301.1	chlo 11, mito 2	cyto_nucl 17, cyto 14.5, nucl 10.5, extr 5
e_gwW.6.31.1	chlo 11, cyto 1, mito 1, extr 1	mito 22.5, mito_pero 12.5, nucl 3.5, cyto_nucl 3.5, cyto 2.5
e_gwW.62.1.1	pero 4, chlo 3, cyto 3, extr 2, cyto_nucl 2, cyto_E.R. 2	nucl 11, cyto_nucl 11, cyto 9, extr 4, mito 4, lyso 4
e_gwW.63.15.1	chlo 12, mito 1, plas 1, mito_plas 1	plas 28, golg 3
e_gwW.64.10.1	chlo 5, mito 4, E.R. 2, cyto_mito 2	mito 15, nucl 5, plas 4, cyto 4, cyto_plas 4
e_gwW.66.11.1	cyto 5, mito 4, chlo 2, plas 2, cyto_mito 2	cyto 17.5, cyto_nucl 13, pero 6, nucl 5.5
e_gwW.68.4.1	cyto 7, chlo 2, pero 2, nucl 1, plas 1, chlo_mito 1, nucl_plas 1, E.R._vacu 1	nucl 16.5, cyto_nucl 16, cyto 12.5
e_gwW.68.44.1	chlo 7, cyto 4, nucl 2, cyto_pero 2, cyto_E.R. 2	nucl 15, cyto_nucl 15, cyto 11, extr 2, cysk 2
e_gwW.7.128.1	cysk 10, cyto 4	cyto 15.5, cyto_nucl 11, cysk 9, mito 4
e_gwW.7.139.1	chlo 6, nucl 5, pero 2	nucl 17.5, cyto_nucl 14.5, cyto 10.5
e_gwW.7.315.1	cyto 9, pero 3, chlo 1, mito 1, chlo_mito 1	cyto 16, nucl 8, cyto_plas 8, cyto_golg 8
e_gwW.7.339.1	cyto 7, chlo 3, plas 3	cyto 20.5, cyto_nucl 12.5, mito 7
e_gwW.7.56.1	chlo 6, cyto 4, chlo_mito 4	mito 13.5, E.R._mito 9, cyto_pero 5.5, extr 5, cyto 4.5, pero 3.5
e_gwW.72.16.1	nucl 5.5, chlo 4, nucl_plas 3.5, cyto 2, mito 1, cysk 1, cyto_pero 1, cyto_E.R. 1	nucl 17, cyto_nucl 14, cyto 9, extr 6
e_gwW.77.4.1	chlo 7.5, chlo_mito 7.5, mito 6.5	mito 28, cyto_mito 16
e_gwW.78.10.1	chlo 8, E.R. 2, cyto 1, plas 1, vacu 1, cysk_nucl 1, cyto_plas 1	plas 7, mito 7, cyto 5, E.R._mito 5, mito_nucl 5
e_gwW.78.4.1	cyto 7, pero 3, mito 2, chlo 1, nucl 1, cyto_mito 1, mito_plas 1	cyto 16.5, cyto_nucl 13, nucl 6.5, pero 4, extr 3, mito_pero 3
e_gwW.8.191.1	cyto 8, pero 4, cyto_nucl 4, cyto_E.R. 4, cyto_plas 4	cyto 20.5, cyto_plas 11, nucl 4, extr 3
e_gwW.8.250.1	cyto 8, chlo 3, mito 3, chlo_mito 3	mito 21, cyto 5.5, cyto_nucl 4, pero 3
e_gwW.82.9.1	chlo 7, nucl 2, cyto 2, cyto_nucl 2, E.R. 1.5, E.R._vacu 1.5	cyto_nucl 11, cyto 10.5, nucl 8.5, extr 6, mito 3, pero 3, extr_plas 3, mito_pero 3
e_gwW.89.9.1	plas 6, vacu 3, nucl_plas 3, cysk_plas 3, mito_plas 3	plas 25, pero 4
e_gwW.9.22.1	cyto 7, nucl 4, chlo 2, cysk_nucl 2, nucl_plas 2	nucl 25, cyto 4
e_gwW.9.70.1	cyto 14	nucl 13, cyto_nucl 12, cyto 9, extr 7
e_gwW.97.14.1	chlo 10, pero 2, nucl 1, mito 1, cyto_pero 1	nucl 17, cyto_nucl 16.5, cyto 10, mito 4
estExt_fgenesh1_kg.C_10104	chlo 11, mito 3	mito 20.5, cyto_mito 13.3333, cyto_nucl 6.33333, cyto 4.5, nucl 4
estExt_fgenesh1_kg.C_120094	cyto 7, chlo 4, nucl 2.5, cysk_nucl 2	cyto 21.5, cyto_nucl 14.5, nucl 4.5, extr 2, mito 2, pero 2, mito_pero 2
estExt_fgenesh1_kg.C_370003	mito 9, chlo 4	mito 23.5, cyto_mito 14, cyto 3.5, pero 3
estExt_fgenesh1_pg.C_100355	nucl 6, cyto 3, plas 2, cyto_pero 2	cyto 23.5, cyto_nucl 16.8333, cyto_mito 12.6667, nucl 8
estExt_fgenesh1_pg.C_10543	chlo 11, mito 1, plas 1, cysk 1, cysk_plas 1, mito_plas 1	plas 28, mito 1, E.R. 1, cyto_nucl 1, golg 1, E.R._mito 1, E.R._golg 1
estExt_fgenesh1_pg.C_10993	E.R. 6, chlo 3, E.R._plas 3, extr 2, vacu 2	extr 18, E.R. 7, lyso 4
estExt_fgenesh1_pg.C_170172	chlo 10, nucl 1, mito 1, plas 1, vacu 1, nucl_plas 1, mito_plas 1	nucl 9, mito 9, mito_nucl 9, plas 5
estExt_fgenesh1_pg.C_180105	chlo 11, mito 3	mito 14, plas 6, E.R. 5, cyto 4.5, cyto_nucl 3.5
estExt_fgenesh1_pg.C_200230	chlo 11, mito 3	nucl 15, cyto_nucl 13, cyto 9, mito 3, pero 3, mito_pero 3
estExt_fgenesh1_pg.C_20289	chlo 7.5, chlo_mito 7.5, mito 6.5	mito 15.5, cyto_mito 10.8333, nucl 8.5, cyto_nucl 8.16667, cyto 4.5, cyto_pero 4.33333
estExt_fgenesh1_pg.C_230161	chlo 12, cyto 2	mito 23, cyto 4, pero 3
estExt_fgenesh1_pg.C_260146	chlo 6, mito 2, vacu 2, E.R. 2, E.R._vacu 2	extr 21, E.R. 6, lyso 2, golg 2
estExt_fgenesh1_pg.C_280053	cyto 9, chlo 3, mito 1, plas 1, mito_plas 1	cyto_nucl 18.5, nucl 14.5, cyto 13.5
estExt_fgenesh1_pg.C_320001	nucl 5, cyto 4, chlo 3, cyto_plas 3	nucl 20.5, cyto_nucl 18.5, cyto 9.5
estExt_fgenesh1_pg.C_330065	vacu 5, extr 3, E.R._vacu 3, chlo 2	extr 31
estExt_fgenesh1_pg.C_400022	nucl 12, cyto 2	nucl 17, cyto 9, cysk 4
estExt_fgenesh1_pg.C_40179	nucl 6, cyto 3, chlo 1, plas 1, pero 1, cysk 1, E.R._vacu 1, cysk_plas 1	nucl 19, cyto 10.5, cyto_mito 6
estExt_fgenesh1_pg.C_590002	nucl_plas 4.5, plas 4, chlo 3, nucl 3, cyto 3	cyto_nucl 20.5, nucl 15.5, cyto 14.5
estExt_fgenesh1_pg.C_70a0010	nucl 5, chlo 4, mito 4, chlo_mito 4	nucl 17, cyto 8, mito 3, extr 2
estExt_fgenesh1_pg.C_chromosome_100353	cyto 4, E.R._plas 4, plas 3.5, E.R. 3.5, chlo 2, cyto_nucl 2	cyto 12.5, cyto_nucl 10.5, nucl 7.5, extr 3.5, extr_plas 3.5, plas 2.5, mito 2, E.R. 2, E.R._mito 2
estExt_fgenesh1_pg.C_chromosome_100633	plas 4.5, golg_plas 3.5, chlo 3, vacu 2, E.R. 2, E.R._vacu 2	E.R. 10.5, E.R._golg 8, extr 6, golg 4.5, extr_plas 4.5, pero 4, lyso 4
estExt_fgenesh1_pg.C_chromosome_10617	chlo 13	mito 28.5, cyto_mito 16.5
estExt_fgenesh1_pg.C_chromosome_10653	cyto 12, pero 1, E.R._vacu 1	cyto 14, cyto_nucl 12, cysk 8, nucl 6
estExt_fgenesh1_pg.C_chromosome_10719	cyto 9, mito 2, chlo 1, nucl 1, cysk 1, cyto_mito 1, cysk_nucl 1, mito_plas 1	cyto 14, cyto_nucl 13.5, nucl 9, extr 4, E.R. 3
estExt_fgenesh1_pg.C_chromosome_110005	chlo 11, mito 3	mito 25, cyto_mito 14.3333, mito_pero 13.3333, nucl 4
estExt_fgenesh1_pg.C_chromosome_110051	chlo 14	mito 19.5, cyto_mito 12.3333, nucl 7, cyto_nucl 6.5, cyto 3.5
estExt_fgenesh1_pg.C_chromosome_120581	chlo 9.5, chlo_mito 7, mito 3.5	mito 23.5, cyto_mito 14.5, cyto 4.5
estExt_fgenesh1_pg.C_chromosome_120643	chlo 8, vacu 2, nucl 1, plas 1, E.R. 1, pero 1, nucl_plas 1, E.R._plas 1	extr 9, E.R. 8.5, E.R._mito 7.16667, mito_pero 4.33333, pero 3.5, plas 3, lyso 3, cyto_pero 2.66667
estExt_fgenesh1_pg.C_chromosome_120779	cyto 7, chlo 2, nucl 2, mito 2, chlo_mito 2	cyto 16, cyto_nucl 12.5, mito 9, nucl 5, mito_pero 5
estExt_fgenesh1_pg.C_chromosome_120845	cyto 6, nucl 4, mito 1, plas 1, vacu 1, E.R. 1, E.R._vacu 1, E.R._plas 1, mito_plas 1	nucl 18, cyto_nucl 17.5, cyto 11
estExt_fgenesh1_pg.C_chromosome_130193	chlo 11, mito 1.5, cyto_mito 1.5	mito 20, cyto_mito 12.8333, nucl 8.5, cyto_nucl 6.66667
estExt_fgenesh1_pg.C_chromosome_130539	chlo 8.5, chlo_mito 7.5, mito 5.5	mito 22, cyto 7.5, cyto_nucl 6.5
estExt_fgenesh1_pg.C_chromosome_160019	chlo 10, pero 2, cyto 1, mito 1	mito 8, extr 5, E.R. 5, lyso 5, cyto_mito 5, pero 4
estExt_fgenesh1_pg.C_chromosome_160544	chlo 4, nucl 4, cyto 3, chlo_mito 3	cyto 12, cyto_nucl 11.3333, nucl 9.5, cyto_mito 6.83333, plas 3, pero 3, extr_plas 3
estExt_fgenesh1_pg.C_chromosome_160623	cyto 5, chlo 3, cyto_nucl 3, mito 2, pero 2	nucl 14, cyto_nucl 14, cyto 12, extr 5
estExt_fgenesh1_pg.C_chromosome_160649	chlo 4, cyto 4, pero 4, cyto_pero 4	cyto 14, cyto_nucl 13.5, nucl 9, pero 5
estExt_fgenesh1_pg.C_chromosome_170409	cyto 7, mito 4, pero 2, cyto_mito 2, mito_plas 2	cyto 20.5, cyto_nucl 18, nucl 10.5
estExt_fgenesh1_pg.C_chromosome_170439	chlo 4, mito 3, vacu 3, extr 2, nucl 1, golg 1	extr 12, lyso 8, E.R. 5, pero 4, E.R._golg 4
estExt_fgenesh1_pg.C_chromosome_20249	cyto 4, nucl 3, mito 3, cyto_pero 3	cyto 16.5, cyto_nucl 14.5, nucl 9.5, cyto_pero 9.5
estExt_fgenesh1_pg.C_chromosome_20261	chlo 12, mito 2	mito 26, extr 2, nucl 1, pero 1, golg 1, cysk_plas 1
estExt_fgenesh1_pg.C_chromosome_20535	cyto 9, mito 2, chlo 1, nucl 1, E.R. 1, cyto_mito 1, mito_plas 1	plas 22, cyto 3.5, nucl 3, cyto_mito 2.83333
estExt_fgenesh1_pg.C_chromosome_20584	mito 7, chlo 3, cyto 2.5, cyto_nucl 2	mito 12.5, cyto_mito 8.5, plas 6, nucl 5, cyto 3.5, extr 2, lyso 2
estExt_fgenesh1_pg.C_chromosome_20666	chlo 8, E.R. 3, vacu 2	mito 8, plas 6, pero 6, extr 3, nucl 3, cyto 3, cyto_nucl 3, cysk_plas 3
estExt_fgenesh1_pg.C_chromosome_30205	cyto 11, pero 2	cyto 10, mito 9, cyto_nucl 8.5, extr 8, nucl 3
estExt_fgenesh1_pg.C_chromosome_30230	chlo 8.5, chlo_mito 7, mito 4.5	mito 21.5, cyto_mito 15, cyto 7.5
estExt_fgenesh1_pg.C_chromosome_30302	cyto 8, chlo 3, nucl 3	cyto_nucl 15.5, cyto 15, nucl 14
estExt_fgenesh1_pg.C_chromosome_40073	chlo 10, mito 3	plas 11, mito 8, E.R. 5, mito_nucl 5
estExt_fgenesh1_pg.C_chromosome_40165	chlo 9, cyto 3, plas 1, E.R. 1, E.R._plas 1	nucl 16, cyto_nucl 16, cyto 12
estExt_fgenesh1_pg.C_chromosome_50008	nucl 9, cyto 4	nucl 32
estExt_fgenesh1_pg.C_chromosome_50132	pero 5, extr 3, vacu 3, cyto 2	plas 31
estExt_fgenesh1_pg.C_chromosome_50213	chlo 9, mito 5	mito 13, cyto 9, cyto_nucl 8.5, nucl 6
estExt_fgenesh1_pg.C_chromosome_60128	cyto_nucl 6, nucl 5.5, cyto 5.5, chlo 2	plas 17, extr_plas 10, nucl 5, E.R. 3, cyto_nucl 3, mito_pero 2.5
estExt_fgenesh1_pg.C_chromosome_60190	chlo 5, cyto 5, pero 2, vacu 1.5, E.R._vacu 1.5	cyto 16, cyto_nucl 11, mito 6, nucl 4, mito_pero 4
estExt_fgenesh1_pg.C_chromosome_60321	chlo 10, nucl 2, mito 1, plas 1, cyto_nucl 1, cysk_nucl 1, mito_plas 1	mito 18, extr 6, cyto 5.5, cyto_nucl 5.5
estExt_fgenesh1_pg.C_chromosome_80062	cyto 6, mito 5, cysk 2	cyto 20.5, cyto_nucl 14, extr 5, nucl 4.5
estExt_fgenesh1_pg.C_chromosome_80249	cyto 10, cysk 1.5, cysk_nucl 1.5, chlo 1, pero 1	mito 14, cyto 13, nucl 3
estExt_fgenesh1_pg.C_chromosome_80303	cyto 8, pero 4, cyto_E.R. 4, cyto_plas 4	cyto_nucl 14, nucl 12.5, cyto 12.5, extr 3
estExt_fgenesh1_pg.C_chromosome_90147	chlo 5, nucl 4.5, cyto_nucl 4.5, cyto 3.5	nucl 32
estExt_fgenesh1_pg.C_chromosome_90404	E.R. 4, plas 3, E.R._vacu 3, chlo 2, vacu 2, mito_plas 2, cyto_E.R. 2	plas 32
estExt_fgenesh1_pm.C_110016	chlo 14	mito 25, pero 3, nucl 2, cyto_pero 2
estExt_fgenesh1_pm.C_130018	chlo 9, mito 5	mito 21, cyto 9
estExt_fgenesh1_pm.C_150006	extr 8, vacu 5	extr 18, lyso 6, pero 4, E.R. 3
estExt_fgenesh1_pm.C_210005	chlo 6, plas 4, E.R. 2, nucl_plas 2, golg_plas 2, cysk_plas 2, mito_plas 2, cyto_plas 2	plas 18, mito 5, extr 4, E.R._mito 4
estExt_fgenesh1_pm.C_220024	chlo 8, mito 6	mito 24.5, mito_pero 13, nucl 3
estExt_fgenesh1_pm.C_220036	chlo 13	mito 10.5, plas 7.5, cyto_mito 7.5, extr_plas 6.5, extr 4.5, cyto 3.5, golg 3
estExt_fgenesh1_pm.C_270009	chlo 13	mito 24, nucl 6
estExt_fgenesh1_pm.C_380011	cyto 8, pero 5	cyto 16.5, cyto_nucl 15, nucl 8.5, extr 4
estExt_fgenesh1_pm.C_580004	chlo 10, mito 4	mito 27, cyto_mito 17, cyto 5
estExt_fgenesh1_pm.C_650001	plas 6, cyto 3, nucl_plas 3, golg_plas 3, cysk_plas 3, mito_plas 3	plas 31
estExt_fgenesh1_pm.C_660004	chlo 12, nucl 1, mito 1	mito 16.5, cyto_mito 14.1667, cyto 10.5, cyto_pero 6.83333
estExt_fgenesh1_pm.C_chromosome_100429	cyto 5, pero 4, mito 3, cyto_E.R. 3	cyto 13, cyto_mito 8.83333, cyto_nucl 8.33333, pero 8, mito 3.5, plas 3
estExt_fgenesh1_pm.C_chromosome_10183	chlo 9, cyto 3, mito 1, pero 1	cyto 11, cyto_nucl 10, extr 9, mito 6, nucl 5
estExt_fgenesh1_pm.C_chromosome_10425	nucl 10, mito 3	nucl 19.5, cyto_nucl 14, cyto 7.5, mito 4
estExt_fgenesh1_pm.C_chromosome_10596	chlo 11, mito 3	mito 25.5, mito_pero 13.5, nucl 6
estExt_fgenesh1_pm.C_chromosome_10681	chlo 5, cyto 3, mito 2, pero 2, cyto_plas 2	cyto 16.5, cyto_nucl 13, nucl 8.5, cysk 3
estExt_fgenesh1_pm.C_chromosome_10690	cyto 9, chlo 2, nucl 1, plas 1, cysk 1, chlo_mito 1, cysk_nucl 1, nucl_plas 1, cysk_plas 1	cyto 19, nucl 11
estExt_fgenesh1_pm.C_chromosome_110089	chlo 4, cyto 4, extr 4, mito 2, cyto_nucl 2, cyto_pero 2, cyto_E.R. 2, cyto_plas 2	cyto 18, mito 9, cyto_pero 9, cyto_plas 9, cyto_golg 9
estExt_fgenesh1_pm.C_chromosome_120183	chlo 9, extr 2, vacu 2	extr 23, lyso 9
estExt_fgenesh1_pm.C_chromosome_120462	cysk 8, cyto 5	cyto_nucl 12.3333, cyto 11.5, cysk 9, cyto_pero 8, nucl 7
estExt_fgenesh1_pm.C_chromosome_120630	mito 7.5, chlo_mito 7.5, chlo 6.5	mito 28.5, cyto_mito 15.5
estExt_fgenesh1_pm.C_chromosome_120833	chlo 10.5, chlo_mito 6.5, cyto 2	mito 28.5, cyto_mito 15.5
estExt_fgenesh1_pm.C_chromosome_120849	cyto 8, chlo 3, mito 2	nucl 13, cyto_nucl 13, cyto 11, mito 4
estExt_fgenesh1_pm.C_chromosome_130001	chlo 12, cyto 1, mito 1	mito 20.5, cyto_mito 12.5, plas 5, cyto 3.5
estExt_fgenesh1_pm.C_chromosome_130034	mito 8, chlo 6	mito 17, cyto 10, nucl 5, cyto_pero 5, cyto_plas 5, cyto_golg 5
estExt_fgenesh1_pm.C_chromosome_130042	cyto 11, pero 3	cyto 19, cyto_nucl 13, nucl 5, cysk 4
estExt_fgenesh1_pm.C_chromosome_130048	cyto 7, pero 4, nucl 2	cyto 18.5, cyto_nucl 14.8333, cyto_golg 10.1667, nucl 9
estExt_fgenesh1_pm.C_chromosome_130118	chlo 9, mito 3, pero 2	mito 20, nucl 6, cyto 4
estExt_fgenesh1_pm.C_chromosome_130227	nucl 8, cyto 6	nucl 19.5, cyto_nucl 14.8333, cyto 9, cyto_mito 5.33333
estExt_fgenesh1_pm.C_chromosome_130452	mito 11, chlo 3	mito 24, cyto 7
estExt_fgenesh1_pm.C_chromosome_140046	mito 8, chlo 6	mito 25.5, cyto_mito 14.5, extr 4
estExt_fgenesh1_pm.C_chromosome_140048	chlo 6, cyto 6, mito 1, plas 1, mito_plas 1	extr 19, cyto 5, mito 5, cyto_mito 5
estExt_fgenesh1_pm.C_chromosome_150063	E.R. 4, nucl 3, E.R._vacu 3, cyto_E.R. 3	cyto 11, cyto_nucl 9.33333, cyto_mito 8.83333, nucl 6.5, mito 5.5, plas 4
estExt_fgenesh1_pm.C_chromosome_160038	cyto 4, E.R. 4, cyto_E.R. 4, nucl 2, vacu 2, cyto_pero 2, E.R._plas 2, cyto_plas 2	cyto 13, cyto_mito 9, cyto_nucl 8.83333, pero 8, mito_pero 6.83333, nucl 3.5, mito 3.5
estExt_fgenesh1_pm.C_chromosome_160296	chlo 9, cyto 3, pero 2	cyto 18, cyto_nucl 13.8333, cyto_pero 11.1667, mito 6, nucl 4.5
estExt_fgenesh1_pm.C_chromosome_160343	chlo 6, cyto 5, pero 2	mito 11, cyto_nucl 9.5, cyto_mito 9.5, nucl 8.5
estExt_fgenesh1_pm.C_chromosome_170124	plas 6.5, cyto_plas 4, chlo 3, E.R. 3	plas 15, E.R._mito 7.5, cysk_plas 7.5, cyto_plas 7.5
estExt_fgenesh1_pm.C_chromosome_170423	chlo 8, nucl 2, cyto 2, mito 2, cyto_nucl 2	cyto_nucl 13.5, cyto 13, nucl 6, mito 6, pero 4
estExt_fgenesh1_pm.C_chromosome_20197	chlo 7, cyto 2, vacu 2, E.R. 2, E.R._vacu 2, cyto_E.R. 2	cyto 16, cyto_nucl 12, nucl 6, mito_pero 4.33333, mito 3.5, pero 3, E.R._mito 2.66667
estExt_fgenesh1_pm.C_chromosome_20348	mito 6, chlo 4, nucl 2, plas 1, extr 1, cyto_nucl 1, cysk_nucl 1	nucl 31, cyto_nucl 17
estExt_fgenesh1_pm.C_chromosome_20359	cyto 8, E.R. 3, chlo 1, nucl 1, vacu 1	cyto 17.5, cyto_nucl 13, nucl 7.5, mito 5
estExt_fgenesh1_pm.C_chromosome_20624	chlo 13	extr 11, E.R. 9.5, E.R._mito 7.5, mito 4.5, plas 4
estExt_fgenesh1_pm.C_chromosome_20753	chlo 8, mito 4, nucl 2, cyto_mito 2, mito_plas 2	nucl 12, cyto_nucl 11.5, cyto_mito 8, mito 7.5, cyto 6.5, cyto_pero 5.16667
estExt_fgenesh1_pm.C_chromosome_20775	chlo 10, cyto 4	mito 9.5, cyto 7, extr 6, E.R._mito 5.5, cyto_pero 5, nucl 4, lyso 4
estExt_fgenesh1_pm.C_chromosome_20815	chlo 7, cyto 4.5, cyto_nucl 3, mito 1, E.R. 1	extr 9, plas 8, mito 6, cyto 2, pero 2, lyso 2, cyto_pero 2
estExt_fgenesh1_pm.C_chromosome_30446	cyto 7, chlo 4, pero 3	cyto_nucl 15, nucl 13.5, cyto 13.5, mito 5
estExt_fgenesh1_pm.C_chromosome_30477	chlo 8, cyto 4, mito 2, cyto_nucl 2, cyto_pero 2, cyto_E.R. 2, cyto_plas 2	cyto 20, cyto_nucl 14.5, mito 6, nucl 5
estExt_fgenesh1_pm.C_chromosome_30623	cyto 10, chlo 3	cyto 19.5, cyto_nucl 15.5, nucl 6.5, extr 2, mito 2, pero 2, mito_pero 2
estExt_fgenesh1_pm.C_chromosome_50019	cyto 5, chlo 4, pero 2, nucl 1, mito 1, plas 1, nucl_plas 1, mito_plas 1	cyto_nucl 12.6667, nucl 11.5, cyto 10.5, cyto_golg 8, extr 3, pero 3, golg 3
estExt_fgenesh1_pm.C_chromosome_50068	mito 5, nucl 4, cyto 3, mito_plas 3	cyto 15, cyto_nucl 14, extr 7, nucl 7
estExt_fgenesh1_pm.C_chromosome_60023	nucl 10, cyto 4	cyto 12, nucl 11, mito 5, extr 4
estExt_fgenesh1_pm.C_chromosome_60202	extr 9, chlo 3, cyto 1, E.R. 1, cyto_E.R. 1	mito 13, cyto 10.5, cyto_nucl 8.5, mito_nucl 8.5
estExt_fgenesh1_pm.C_chromosome_60535	chlo 6, nucl 5, cyto 1, plas 1, cysk 1, cysk_plas 1, cyto_plas 1	nucl 26, cyto 5
estExt_fgenesh1_pm.C_chromosome_70258	cyto 5, mito 3, cyto_nucl 3, cyto_pero 3	cyto_nucl 16, nucl 14, cyto 14
estExt_fgenesh1_pm.C_chromosome_70270	chlo 12, mito 2	mito 26.5, cyto_mito 15.5, cyto 3.5
estExt_fgenesh1_pm.C_chromosome_80033	extr 6, chlo 5, mito 2	extr 28, mito 3
estExt_fgenesh1_pm.C_chromosome_80066	chlo 13	mito 23, nucl 5, cyto 3
estExt_fgenesh2_kg.C_100038	chlo 14	mito 24.5, cyto_mito 15.3333, cyto 5, cyto_nucl 4.33333
estExt_fgenesh2_kg.C_100076	cyto 4.5, chlo 4, plas 4, cyto_nucl 3	mito 16, pero 6, nucl 4, cyto_pero 4
estExt_fgenesh2_kg.C_100077	mito 9, chlo 4	mito 30.5, cyto_mito 16
estExt_fgenesh2_kg.C_100106	chlo 12, mito 2	mito 29
estExt_fgenesh2_kg.C_100121	chlo 5, vacu 5, golg 2, mito 1, extr 1, golg_plas 1	extr 23, E.R. 2.5, E.R._golg 2.5, pero 2, lyso 2
estExt_fgenesh2_kg.C_100127	chlo 13	mito 15, cyto 11.5, cyto_nucl 9.5, nucl 4.5
estExt_fgenesh2_kg.C_10041	mito 10, cyto 3	cyto 15, cyto_nucl 11, mito 9, nucl 5
estExt_fgenesh2_kg.C_10090	nucl 9, chlo 2, cyto 1, mito 1, plas 1, mito_plas 1, cyto_plas 1	nucl 18.5, cyto_nucl 15, cyto 10.5
estExt_fgenesh2_kg.C_10117	cyto 9, chlo 2, mito 2, chlo_mito 2	cyto 21, cyto_nucl 16.5, nucl 6, mito 2, pero 2, mito_pero 2
estExt_fgenesh2_kg.C_10196	chlo 8, vacu 4, chlo_mito 4	extr 27, golg 3
estExt_fgenesh2_kg.C_10279	cyto 9, nucl 2, pero 2	cyto 24.5, cyto_nucl 13, mito 6
estExt_fgenesh2_kg.C_110011	chlo 7, cyto 4, mito 2, cyto_nucl 2, cyto_pero 2, cyto_E.R. 2, cyto_plas 2	mito 20, E.R._mito 11.5, cyto 8
estExt_fgenesh2_kg.C_110026	cyto 9, chlo 2, nucl 2	cyto 12.5, mito 12, cyto_nucl 8.5, nucl 3.5
estExt_fgenesh2_kg.C_110049	chlo 5, mito 4, cyto 2, pero 2, cyto_mito 2, cyto_pero 2, mito_plas 2	cyto 19.5, cyto_nucl 13.5, nucl 6.5, mito 3
estExt_fgenesh2_kg.C_110066	chlo 7.5, chlo_mito 7.5, mito 6.5	mito 25, cyto_mito 17, cyto 7
estExt_fgenesh2_kg.C_120039	mito 10, chlo 4	mito 22, cyto_mito 13.5, nucl 4, cyto 3
estExt_fgenesh2_kg.C_140006	chlo 14	mito 23.5, cyto_mito 14, cyto 3.5, nucl 2
estExt_fgenesh2_kg.C_140044	chlo 14	mito 23, cyto 4, cyto_nucl 4, nucl 2
estExt_fgenesh2_kg.C_150036	chlo 9, mito 5	mito 24, cyto 5
estExt_fgenesh2_kg.C_160011	chlo 6, cyto 4.5, cyto_nucl 3, chlo_mito 3	cyto 12.5, cyto_nucl 8.5, mito 7, pero 4, nucl 3.5, E.R. 3
estExt_fgenesh2_kg.C_160028	mito 9, chlo 5	mito 29.5, cyto_mito 16
estExt_fgenesh2_kg.C_160040	chlo 8, mito 6	mito 24, cyto 4, pero 2, cyto_golg 2
estExt_fgenesh2_kg.C_160044	chlo 12, mito 1, cysk 1	mito 21, nucl 6, cyto 5
estExt_fgenesh2_kg.C_180046	cyto 6, nucl 3, cyto_pero 3, cyto_E.R. 3	extr 14, cyto 10.5, cyto_nucl 9, cyto_plas 7.83333, nucl 3
estExt_fgenesh2_kg.C_190068	nucl 4.5, cyto_nucl 4.5, cyto 3.5, cysk 3, chlo 1, plas 1, E.R._vacu 1	nucl 21.5, cyto_nucl 18, cyto 9.5
estExt_fgenesh2_kg.C_190103	mito 7.5, chlo_mito 7.5, chlo 6.5	mito 24, cyto 7
estExt_fgenesh2_kg.C_190107	chlo 9, mito 5	mito 31, cyto_mito 17
estExt_fgenesh2_kg.C_190109	cyto 9, chlo 3, mito 2	cyto 8.5, cyto_nucl 8, nucl 6.5, mito 5.5, E.R._mito 5, extr 4, E.R. 3.5
estExt_fgenesh2_kg.C_20015	cyto 5, nucl 4, mito 3, cyto_pero 3	cyto_nucl 13, cyto 12, nucl 10, extr 6
estExt_fgenesh2_kg.C_20016	chlo 5, cyto 4, cysk 2, cyto_pero 2, cyto_E.R. 2	cyto_nucl 14.5, cyto 14, nucl 13, mito 2
estExt_fgenesh2_kg.C_210015	chlo 12, nucl 2	mito 16.5, cyto_mito 12.1667, cyto_nucl 7, cyto 6, cyto_pero 4.83333, nucl 4.5
estExt_fgenesh2_kg.C_220035	plas 5, E.R. 4, cyto 2, pero 2, E.R._vacu 2, cyto_pero 2	plas 19, mito 3.5, cyto_mito 3.5, extr 3, cyto 2.5, nucl 2, E.R. 2
estExt_fgenesh2_kg.C_220050	mito 9, chlo_mito 7.33333, cyto_mito 5.33333, chlo 4.5	mito 26.5, cyto_mito 14.5, nucl 3
estExt_fgenesh2_kg.C_220052	cyto 4, chlo 3, cyto_nucl 3, nucl 2, extr 2, chlo_mito 2, cyto_E.R. 2	cyto_nucl 15.5, nucl 15, cyto 12, mito 2, pero 2, mito_pero 2
estExt_fgenesh2_kg.C_230021	chlo 6, mito 3, golg 3, plas 1, pero 1	mito 15, plas 5, E.R. 4, nucl 3.5, cyto_nucl 3.5, cyto 2.5, cysk_plas 2.5
estExt_fgenesh2_kg.C_270036	chlo 7, nucl 5, mito 2	mito 22.5, mito_pero 12, extr 8
estExt_fgenesh2_kg.C_280057	chlo 8, nucl 2, cyto 1, plas 1, vacu 1, cyto_mito 1, cysk_nucl 1, cyto_plas 1	mito 23, mito_pero 13.5, extr 3, nucl 2, cyto 2, cyto_nucl 2, pero 2
estExt_fgenesh2_kg.C_300022	chlo 5, plas 3, mito 2, E.R. 2, cyto_plas 2	cyto 15.5, cyto_nucl 11.5, E.R. 7, nucl 6.5
estExt_fgenesh2_kg.C_30055	cyto 6, mito 5, chlo 1, nucl 1, extr 1	cyto 25.5, cyto_nucl 15, extr 4
estExt_fgenesh2_kg.C_30137	cyto 7, chlo 3, nucl 2, plas 1, cysk 1, cysk_plas 1	cyto 13, cysk 12, nucl 5
estExt_fgenesh2_kg.C_30176	cyto 7, cysk 4.5, cysk_plas 3.5, cyto_E.R. 3.5	cyto 18, cyto_nucl 14, nucl 6, cysk 5
estExt_fgenesh2_kg.C_310033	extr 9, chlo 1, nucl 1, cyto 1, mito 1, E.R. 1, cyto_nucl 1, chlo_mito 1, cyto_E.R. 1	extr 11, cyto_nucl 8.5, cyto 8, nucl 7, mito 6
estExt_fgenesh2_kg.C_310047	chlo 13	mito 25.5, cyto_mito 14.5, nucl 3
estExt_fgenesh2_kg.C_310072	chlo 10, cyto 2, mito 2	mito 21.5, mito_pero 12, cyto 5, nucl 4
estExt_fgenesh2_kg.C_320048	cyto 4, nucl_plas 3.5, mito 3, plas 3, nucl 2, chlo_mito 2, cyto_E.R. 2	cyto_nucl 20, nucl 13, cyto 13, extr 2, mito 2
estExt_fgenesh2_kg.C_340045	mito 6, cyto 4, chlo_mito 4	plas 22, mito 6.5, E.R._mito 4
estExt_fgenesh2_kg.C_350019	chlo 5, mito 5, chlo_mito 5	mito 17, plas 4, nucl 3, E.R. 3, lyso 2, golg 2, extr_plas 2, cysk_plas 2
estExt_fgenesh2_kg.C_360013	chlo 14	mito 27, cyto 3
estExt_fgenesh2_kg.C_370016	cyto 9, nucl 3, plas 1, pero 1	cyto 18, cyto_nucl 12.5, mito 6, nucl 3, cysk 3, E.R._mito 3, mito_pero 3
estExt_fgenesh2_kg.C_400018	chlo 11, mito 2	mito 20, plas 5, cyto 3, nucl 1, E.R. 1, pero 1, lyso 1
estExt_fgenesh2_kg.C_40044	chlo 9, mito 5	plas 21, mito 7, extr 2
estExt_fgenesh2_kg.C_40087	plas 11, cyto 1, E.R. 1, golg 1, cyto_E.R. 1	plas 32
estExt_fgenesh2_kg.C_520007	nucl 5.5, nucl_plas 4.5, chlo 3, cyto 3, plas 2.5	nucl 18, cyto_nucl 15.5, cyto 9, extr 2
estExt_fgenesh2_kg.C_540006	chlo 11, mito 3	mito 31
estExt_fgenesh2_kg.C_560003	chlo 10, cyto 3	mito 28.5, cyto_mito 16
estExt_fgenesh2_kg.C_560016	chlo 6, cyto 4, nucl 2, cyto_pero 2, cyto_E.R. 2, cyto_plas 2	cyto 14, cyto_nucl 11.5, nucl 7, extr 6, mito 4
estExt_fgenesh2_kg.C_60051	chlo_mito 8, chlo 7, mito 7	mito 28.5, cyto_mito 15
estExt_fgenesh2_kg.C_670012	mito 11.5, chlo_mito 7.5, chlo 2.5	mito 29.5, cyto_mito 16
estExt_fgenesh2_kg.C_690001	nucl 6, E.R. 4, cyto_nucl 4	plas 7, extr 6, E.R. 6, nucl 5, cyto 4, lyso 3, E.R._golg 3, mito_nucl 3
estExt_fgenesh2_kg.C_70039	cyto 12, chlo 2	cyto 12, cyto_nucl 12, nucl 10, mito 5, pero 4
estExt_fgenesh2_kg.C_70040	chlo 12.5, chlo_mito 7.5	mito 24, nucl 4, cyto 3
estExt_fgenesh2_kg.C_70075	pero 5, chlo 3, nucl 2, cyto 2, mito 2, cyto_nucl 2	mito 14, extr 7, E.R._mito 7, cyto 5.5
estExt_fgenesh2_kg.C_70176	cyto 8, chlo 2, nucl 1.5, chlo_mito 1.5, cysk_nucl 1.5	cyto 16, nucl 11, mito 2, pero 2, mito_pero 2
estExt_fgenesh2_kg.C_80081	chlo 8, mito 6	mito 27, cyto 2
estExt_fgenesh2_kg.C_90017	extr 4, nucl 2, mito 2, vacu 2, E.R. 2, E.R._vacu 2	extr 30
estExt_fgenesh2_kg.C_90046	chlo 4, mito 3, nucl 2, cyto 2, plas 2, cyto_nucl 2, nucl_plas 2, cyto_plas 2	nucl 17, cyto_nucl 12.5, cyto 6, extr 5
estExt_fgenesh2_kg.C_90050	extr 7, golg 3, vacu 2, chlo 1, mito 1, chlo_mito 1, E.R._vacu 1	extr 20, lyso 5, plas 3, mito 2, golg 2
estExt_fgenesh2_pg.C_100134	chlo 10, mito 4	mito 18, cyto 7.5, cyto_nucl 7, nucl 5.5
estExt_fgenesh2_pg.C_100256	mito 7.5, chlo_mito 7.5, chlo 6.5	mito 26, cyto 6
estExt_fgenesh2_pg.C_10108	chlo 4, nucl 3, cyto 3, cyto_nucl 3, chlo_mito 3	nucl 26.5, cyto_nucl 17.5, cyto 5.5
estExt_fgenesh2_pg.C_1020002	chlo 14	mito 18, cyto 12
estExt_fgenesh2_pg.C_10307	chlo 9, mito 4	plas 24, mito 3, cyto 2, pero 2, cyto_pero 2
estExt_fgenesh2_pg.C_10375	chlo 7, cysk 3, nucl 2, cyto 1, pero 1, nucl_plas 1, cyto_pero 1	mito 14, cyto 12, cyto_nucl 9.5, nucl 5
estExt_fgenesh2_pg.C_10445	chlo 6, extr 5, vacu 2	extr 25, E.R. 5
estExt_fgenesh2_pg.C_10678	chlo 10, cyto 3	extr 25, lyso 6
estExt_fgenesh2_pg.C_10741	chlo 6, cyto 4, chlo_mito 4	cyto 28, cyto_nucl 16.5
estExt_fgenesh2_pg.C_10834	chlo 9, mito 3, cyto 1, E.R. 1, cyto_E.R. 1	extr 12, mito 7, cyto_nucl 5, nucl 4.5, cyto 4.5, lyso 3
estExt_fgenesh2_pg.C_110023	chlo 11, mito 3	mito 19, cyto 7.5, cyto_nucl 6.5, nucl 4.5
estExt_fgenesh2_pg.C_110071	chlo 10, mito 4	mito 26, extr 2, cyto 2
estExt_fgenesh2_pg.C_110163	mito 10, chlo 4	mito 30.5, cyto_mito 16.5
estExt_fgenesh2_pg.C_110201	cyto 7.5, cyto_E.R. 4.5, mito 4, nucl 2, chlo_mito 2, cyto_mito 2, mito_plas 2	mito 14, cyto_nucl 8.5, cyto 7.5, mito_pero 7.5
estExt_fgenesh2_pg.C_110328	chlo 12.5, chlo_mito 7.5	mito 14, nucl 11.5, cyto_nucl 10.5, cyto_mito 10.5
estExt_fgenesh2_pg.C_110358	cyto_nucl 7, nucl 6.5, cyto 6.5	nucl 18.5, cyto_nucl 18, cyto 12.5
estExt_fgenesh2_pg.C_120213	chlo 9, mito 2, vacu 2	extr 24, plas 5
estExt_fgenesh2_pg.C_120219	plas 6, chlo 5, mito 2	plas 20, E.R. 6, cyto 2, lyso 2
estExt_fgenesh2_pg.C_120266	chlo 10, E.R. 2, mito 1, vacu 1, E.R._plas 1, cyto_E.R. 1	nucl 9, cyto_nucl 8.5, cyto 6, plas 5, mito 5, E.R. 3, pero 3
estExt_fgenesh2_pg.C_130069	cyto 4, chlo 3, extr 3, cyto_pero 3	extr 9, nucl 8, cyto_nucl 7, lyso 6, cyto 4, mito 4
estExt_fgenesh2_pg.C_140031	chlo 11, cyto 2	mito 20, cyto 5.5, pero 5, cyto_nucl 4
estExt_fgenesh2_pg.C_140096	chlo 13	nucl 27, mito 5
estExt_fgenesh2_pg.C_140305	chlo 8, mito 6	mito 22, cyto 5, nucl 4
estExt_fgenesh2_pg.C_140318	chlo 5, nucl 3, chlo_mito 3, extr 2, cyto_nucl 2, cysk_nucl 2, nucl_plas 2	cyto 21.5, cyto_nucl 16.3333, cyto_plas 12, nucl 5
estExt_fgenesh2_pg.C_160206	chlo 12, mito 1, cysk 1	mito 22.5, cyto_mito 13.6667, nucl 5, cyto 3.5
estExt_fgenesh2_pg.C_180066	plas 11, E.R. 3	plas 31
estExt_fgenesh2_pg.C_180241	chlo 5, cyto 5, nucl 2, mito 2	mito 15, cyto 10, extr 4
estExt_fgenesh2_pg.C_180244	extr 4, chlo 3, mito 2, vacu 2, nucl 1, cyto 1, E.R. 1, cyto_nucl 1, cyto_mito 1, mito_plas 1, cyto_E.R. 1	E.R. 19, extr 9, pero 2, lyso 2
estExt_fgenesh2_pg.C_190047	chlo 8, chlo_mito 8, mito 6	mito 30
estExt_fgenesh2_pg.C_190184	plas 5.5, cyto_plas 4, chlo 2.5, extr 2, E.R. 2, chlo_mito 2	plas 14, extr 8, E.R. 7, cysk_plas 7, cyto_plas 7
estExt_fgenesh2_pg.C_190195	cyto 7, chlo 5, extr 1, cysk_nucl 1	cyto 14, extr 12, cyto_nucl 10, nucl 4
estExt_fgenesh2_pg.C_200130	cyto 7, nucl 5, chlo 2	cyto 17.5, cyto_nucl 17.5, nucl 10.5
estExt_fgenesh2_pg.C_20070	cyto 12, cysk 1, golg 1	cysk 25, cyto 5
estExt_fgenesh2_pg.C_20197	mito 11, chlo 3	mito 24, cyto 7
estExt_fgenesh2_pg.C_20267	mito 6.5, chlo_mito 6.5, chlo 5.5	mito 17.5, cyto_mito 12.5, cyto_nucl 7.33333, cyto 6, nucl 5.5
estExt_fgenesh2_pg.C_20293	chlo 8, mito 5	plas 16, mito 6, E.R. 5, lyso 2, golg 2
estExt_fgenesh2_pg.C_20402	chlo 7, mito 6	mito 28, cyto 4
estExt_fgenesh2_pg.C_220036	chlo 7, mito 6	mito 24, nucl 3.5, extr 3, cyto_nucl 2.5
estExt_fgenesh2_pg.C_220170	mito 12, chlo 2	mito 25.5, cyto_mito 16.5, cyto 6.5
estExt_fgenesh2_pg.C_220182	chlo 14	mito 26, cyto_mito 15.6667, mito_pero 14, nucl 3.5
estExt_fgenesh2_pg.C_220210	nucl 10, mito 2, plas 1, pero 1, chlo_mito 1, cyto_mito 1	nucl 16.5, cyto_nucl 16, cyto 10.5, extr 3
estExt_fgenesh2_pg.C_230064	chlo 9, cyto 3, nucl 2	nucl 21, cyto_nucl 16.5, cyto 8
estExt_fgenesh2_pg.C_230116	chlo 13	mito 18.5, cyto_mito 13.5, cyto 7.5, nucl 5
estExt_fgenesh2_pg.C_240115	chlo 11, mito 2	mito 23.5, cyto_mito 14.6667, mito_pero 12.6667, cyto_nucl 4.16667, nucl 3.5, cyto 3.5
estExt_fgenesh2_pg.C_250145	chlo 8, vacu 4, chlo_mito 4	extr 8, pero 7, extr_plas 7, plas 4, golg 3, cyto_mito 3, cyto 2.5, mito 2.5, nucl 2, lyso 2, E.R._golg 2
estExt_fgenesh2_pg.C_260007	chlo 14	mito 23, cyto_mito 13.6667, mito_pero 12.3333, cyto_nucl 3.83333, nucl 3.5
estExt_fgenesh2_pg.C_260023	cyto 8, chlo 4, cyto_nucl 4, cyto_E.R. 4, cyto_plas 4	cyto 20, cyto_nucl 16, nucl 8
estExt_fgenesh2_pg.C_260038	cyto 10, cysk 3	cyto 23.5, cyto_nucl 14, extr 3, mito 3
estExt_fgenesh2_pg.C_260067	plas 8, cyto 3, E.R. 3, cyto_E.R. 3	plas 30
estExt_fgenesh2_pg.C_260084	chlo 12, nucl 1, mito 1	mito 17, nucl 10, cyto 5
estExt_fgenesh2_pg.C_260094	mito 7, nucl 3, cyto 3, cyto_nucl 3	nucl 32
estExt_fgenesh2_pg.C_270061	chlo 9, mito 5	mito 22, cyto_mito 16.5, cyto 9
estExt_fgenesh2_pg.C_270119	chlo 10, mito 4	mito 29.5, cyto_mito 16
estExt_fgenesh2_pg.C_270135	chlo 10.5, chlo_mito 7, mito 2.5	mito 24, cyto_mito 14.5, nucl 4
estExt_fgenesh2_pg.C_300052	chlo 8, cyto 3, nucl 1, mito 1, plas 1, nucl_plas 1, mito_plas 1	cyto 17, cyto_nucl 13.5, nucl 8, mito 3
estExt_fgenesh2_pg.C_300054	chlo 10, mito 4	mito 30
estExt_fgenesh2_pg.C_300151	chlo 11.5, chlo_mito 7.5, mito 2.5	mito 25, cyto_nucl 5, cyto 4
estExt_fgenesh2_pg.C_30028	chlo 6, nucl 2, mito 2, vacu 2, extr 1, golg 1, cyto_nucl 1, cyto_mito 1, cysk_nucl 1, nucl_plas 1, E.R._vacu 1, mito_plas 1	extr 18, E.R. 6, lyso 6
estExt_fgenesh2_pg.C_30179	chlo 10, mito 4	mito 17.5, cyto_mito 10.5, plas 5, lyso 3, cyto 2.5, extr_plas 2.5, cysk_plas 2.5
estExt_fgenesh2_pg.C_30255	plas 13	plas 32
estExt_fgenesh2_pg.C_30299	chlo 11, mito 2	extr 9.5, extr_plas 9, plas 7.5, mito 7.5, cyto_mito 5, golg 3
estExt_fgenesh2_pg.C_30376	chlo 10, mito 3	mito 30
estExt_fgenesh2_pg.C_30480	chlo 12, mito 1, vacu 1	extr 15, lyso 9, mito 6
estExt_fgenesh2_pg.C_310209	chlo 7, mito 7, chlo_mito 7	mito 25, cyto_mito 16.5, cyto 6
estExt_fgenesh2_pg.C_320031	cyto 4.5, vacu 3, cyto_E.R. 3, chlo 2, pero 2, nucl 1, plas 1, chlo_mito 1, nucl_plas 1	plas 28, E.R. 2, pero 2
estExt_fgenesh2_pg.C_320049	chlo 4, nucl 4, cyto 2, mito 2, cysk_nucl 2, nucl_plas 2	mito 14, extr 13, cyto 3
estExt_fgenesh2_pg.C_320104	mito 9, chlo 5	mito 30
estExt_fgenesh2_pg.C_320158	chlo 10, mito 2, cyto 1, E.R. 1, cyto_mito 1, mito_plas 1, cyto_E.R. 1	mito 16, nucl 8, mito_pero 8
estExt_fgenesh2_pg.C_350033	chlo 14	mito 30
estExt_fgenesh2_pg.C_360009	chlo 8.5, chlo_mito 7.33333, mito 5, cyto_mito 3.33333	mito 26, nucl 4
estExt_fgenesh2_pg.C_370022	plas 10.5, cyto_plas 6, golg 2	plas 27, E.R. 3.5, E.R._golg 3
estExt_fgenesh2_pg.C_370038	plas 9, vacu 2, cyto 1, extr 1, golg 1, E.R._vacu 1	plas 28, lyso 2
estExt_fgenesh2_pg.C_370112	mito 10, chlo 4	mito 18, nucl 8, cyto 6
estExt_fgenesh2_pg.C_380023	cyto 4.5, E.R. 3.5, cyto_pero 3.5, E.R._plas 2.5, vacu 2, pero 1.5, nucl 1, mito 1	cyto 17, cyto_nucl 10.8333, cyto_mito 9.83333, pero 6, nucl 3.5, plas 2.5
estExt_fgenesh2_pg.C_380149	chlo 11, mito 3	mito 27, cyto_mito 16, cyto 3
estExt_fgenesh2_pg.C_40055	chlo 8, extr 2, vacu 2, nucl 1, mito 1, E.R._vacu 1	mito 11, plas 7, cyto_mito 7, extr 5, cyto_plas 5
estExt_fgenesh2_pg.C_40236	chlo 10, mito 4	mito 28, cyto_mito 16
estExt_fgenesh2_pg.C_40343	chlo 11, mito 2	mito 29
estExt_fgenesh2_pg.C_40382	cyto 5.5, cyto_E.R. 3.5, chlo 3, nucl 2, mito 2	mito 12, cyto_nucl 10, nucl 9, cyto 9
estExt_fgenesh2_pg.C_430008	cyto 13	cyto 19.5, cyto_nucl 13, mito 7, nucl 3.5, E.R._mito 3.5, mito_pero 3.5
estExt_fgenesh2_pg.C_440040	mito 9, chlo 2, nucl 1, cyto 1, plas 1, cyto_nucl 1, nucl_plas 1, cyto_plas 1	mito 25, cyto 6
estExt_fgenesh2_pg.C_450077	cyto 6, chlo 4, mito 2, plas 1, cyto_mito 1, cysk_nucl 1	cyto 20.5, cyto_nucl 13.5, mito 8
estExt_fgenesh2_pg.C_450083	cyto 9, cyto_nucl 7.5, plas 1, E.R. 1, golg 1, golg_plas 1, E.R._plas 1	cyto 22, nucl 3, mito 3, pero 3, mito_pero 3, mito_nucl 3
estExt_fgenesh2_pg.C_470013	cyto 9, nucl 3, chlo 1, cysk 1	cyto 15, extr 11, cyto_nucl 11, nucl 5
estExt_fgenesh2_pg.C_480025	cyto 8, nucl 5	cyto 15, mito 9, nucl 5
estExt_fgenesh2_pg.C_500079	chlo 7, mito 7, chlo_mito 7	mito 30
estExt_fgenesh2_pg.C_50234	chlo 11, mito 1, plas 1, vacu 1, mito_plas 1	cyto_pero 6.66667, cyto_plas 6.66667, plas 6.5, cyto 6.5, pero 5.5, mito_pero 5.16667, extr_plas 5, E.R. 4.5, E.R._mito 4.16667
estExt_fgenesh2_pg.C_50286	chlo 9, mito 4	mito 23.5, cyto_mito 15.5, cyto 6.5
estExt_fgenesh2_pg.C_50411	mito 8, chlo 6	mito 25, cyto_mito 17, cyto 7
estExt_fgenesh2_pg.C_50448	extr 10, vacu 4	extr 32
estExt_fgenesh2_pg.C_510100	cyto 7, nucl 2, cysk 2, cysk_nucl 2	cyto 13.5, cyto_nucl 12, nucl 7.5, cysk 7
estExt_fgenesh2_pg.C_520006	cyto 9, nucl 4	cyto 21.5, cyto_nucl 16, nucl 7.5
estExt_fgenesh2_pg.C_530031	nucl 6, cyto 4, cysk_nucl 4	cyto 20, cyto_nucl 14, mito 5, nucl 4, E.R._mito 4
estExt_fgenesh2_pg.C_540097	nucl 8, cyto 3, chlo 2	nucl 27, cyto 5
estExt_fgenesh2_pg.C_560023	chlo 11, cyto 1, mito 1, pero 1, cyto_pero 1	mito 18, cyto 10.5, mito_nucl 10.5
estExt_fgenesh2_pg.C_600041	chlo 10, mito 3	extr 15, extr_plas 12, plas 7, mito 3, lyso 3
estExt_fgenesh2_pg.C_600051	cyto 4, mito 4, chlo 3, nucl 1, plas 1, pero 1, nucl_plas 1	cyto 25.5, cyto_nucl 15.5, mito 3
estExt_fgenesh2_pg.C_60090	chlo 13	mito 26, cyto_mito 14.3333, mito_pero 13.8333
estExt_fgenesh2_pg.C_620048	vacu 11, plas 2	plas 19, lyso 8, mito 2, pero 2, mito_pero 2
estExt_fgenesh2_pg.C_630002	mito 9.5, chlo_mito 7, chlo 3.5	mito 20, nucl 6.5, cyto_nucl 6.5, cyto 3.5
estExt_fgenesh2_pg.C_640063	cyto 7, chlo 2, mito 2, chlo_mito 2, nucl 1.5, cysk_nucl 1.5	cysk 21, cyto 9
estExt_fgenesh2_pg.C_670029	cyto 12, nucl 1, cysk 1, cysk_nucl 1	cyto 22, cyto_nucl 17, nucl 10
estExt_fgenesh2_pg.C_670053	cyto 11, nucl 2	cyto 17, cyto_nucl 10.5, mito 10, nucl 2, pero 2
estExt_fgenesh2_pg.C_670056	mito 8, chlo 5	mito 30.5, cyto_mito 17.5
estExt_fgenesh2_pg.C_670072	chlo 7.5, chlo_mito 7.5, mito 6.5	mito 29
estExt_fgenesh2_pg.C_690020	mito 8, chlo 3, cyto 2	mito 20.5, cyto_mito 12.5, plas 4, cyto 3.5
estExt_fgenesh2_pg.C_70196	chlo 13	mito 29
estExt_fgenesh2_pg.C_70298	chlo 7.5, chlo_mito 6.5, mito 4.5	nucl 25, mito 7
estExt_fgenesh2_pg.C_70318	cyto 7, nucl 2, chlo 1, mito 1, plas 1, vacu 1, E.R. 1, chlo_mito 1, cysk_nucl 1, E.R._vacu 1, E.R._plas 1, mito_plas 1	cyto 18.5, cyto_mito 11, mito_pero 4.33333, pero 3.5, nucl 3, E.R. 2
estExt_fgenesh2_pg.C_70324	chlo 13	mito 27.5, cyto_mito 14.8333, cyto_nucl 1.83333
estExt_fgenesh2_pg.C_70362	chlo 13.5, chlo_mito 7.5	mito 22, cyto_mito 13.8333, mito_pero 11.8333, nucl 5
estExt_fgenesh2_pg.C_70a0034	chlo 14	mito 21, cyto 4.5, pero 4, cyto_nucl 3
estExt_fgenesh2_pg.C_710033	chlo 8, nucl 6	nucl 23.5, cyto_nucl 16.5, cyto 8.5
estExt_fgenesh2_pg.C_720023	chlo 9, mito 5	mito 32
estExt_fgenesh2_pg.C_770020	cyto 6, mito 5, pero 2	cyto 12, cyto_nucl 10, extr 8, mito 7, nucl 4, extr_plas 4
estExt_fgenesh2_pg.C_780052	cyto 9, pero 3, nucl 1, mito 1	cyto 14, nucl 9, mito 7, cyto_pero 7, cyto_plas 7
estExt_fgenesh2_pg.C_790013	chlo 13	mito 19.5, cyto_mito 11.8333, nucl 5.5, cyto_nucl 4.83333, cyto 3
estExt_fgenesh2_pg.C_80017	chlo 7, mito 5, cyto 2	mito 31, cyto_mito 17
estExt_fgenesh2_pg.C_80074	cyto 8, chlo 2, nucl 2, mito 2, chlo_mito 2	cyto 23.5, cyto_nucl 18.5, nucl 8.5
estExt_fgenesh2_pg.C_80097	vacu 7, golg 3, plas 1, extr 1, E.R. 1, pero 1, E.R._plas 1	extr 19, E.R. 11
estExt_fgenesh2_pg.C_80217	cyto 8, mito 4, cyto_nucl 4, cyto_pero 4, cyto_E.R. 4, cyto_plas 4	cyto 24, nucl 4, extr 3
estExt_fgenesh2_pg.C_80247	chlo 6, cyto 4, extr 2, cyto_nucl 2, cyto_E.R. 2, cyto_plas 2	cyto 11.5, mito 11, cyto_pero 9, pero 5.5, E.R._mito 5.5, mito_nucl 5.5
estExt_fgenesh2_pg.C_80298	chlo 7, E.R. 3, plas 2, E.R._vacu 2	plas 26, mito 3
estExt_fgenesh2_pg.C_830039	chlo 7, mito 5, cyto 1, plas 1, cyto_plas 1	mito 25, extr 3, cyto 2.5
estExt_fgenesh2_pg.C_880022	mito 9.5, chlo_mito 7.5, chlo 4.5	mito 28, cyto_mito 17
estExt_fgenesh2_pg.C_880052	chlo 10, mito 3	mito 16.5, cyto_mito 11, plas 6, cyto 4.5, nucl 2
estExt_fgenesh2_pg.C_90007	cyto 4, plas 3, E.R. 3, E.R._plas 3	cyto 14, pero 10, cyto_mito 9.83333, cyto_nucl 8.33333, mito 4.5
estExt_GenewiseH_1.C_110006	mito 8, chlo_mito 7.5, chlo 5	mito 22, nucl 4, cyto 4, cyto_nucl 4
estExt_GenewiseH_1.C_110091	chlo 10, mito 3	mito 21, plas 5, extr 4
estExt_GenewiseH_1.C_140028	extr 4, vacu 3, E.R. 2, chlo 1, nucl 1, cyto 1, mito 1, pero 1, cyto_nucl 1, chlo_mito 1, cyto_pero 1, E.R._plas 1	extr 14, E.R. 9, pero 5.5, cyto_pero 3.5
estExt_GenewiseH_1.C_140147	chlo 6, mito 4, plas 2, cyto_mito 2	mito 20, cyto_nucl 5, nucl 4.5, cyto 4.5
estExt_GenewiseH_1.C_150140	chlo 7, mito 5, plas 1, pero 1	plas 16, mito 9, pero 3, golg 2
estExt_GenewiseH_1.C_180031	chlo 4, cysk 4, cyto 3, pero 2, chlo_mito 2, cysk_nucl 2, cysk_plas 2	cyto 16.5, cyto_nucl 14.8333, cyto_pero 9.33333, nucl 9, cysk 4
estExt_GenewiseH_1.C_180075	chlo 7, mito 6	mito 19.5, cyto_mito 12.5, cyto 4.5, plas 4
estExt_GenewiseH_1.C_20003	plas 9, vacu 2, cyto 1, E.R. 1, golg 1, cyto_E.R. 1	plas 32
estExt_GenewiseH_1.C_200155	cyto 10, chlo 2, pero 2	cyto 13.5, cyto_nucl 11.5, mito 11, nucl 4.5
estExt_GenewiseH_1.C_250028	chlo 12, mito 2	mito 31.5, cyto_mito 16.5
estExt_GenewiseH_1.C_290028	cysk 5, nucl 4, chlo 2, cyto 1, mito 1, plas 1, mito_plas 1, cyto_plas 1	cyto 13, cyto_nucl 11.5, nucl 8, mito 4, cysk 4
estExt_GenewiseH_1.C_300124	chlo 6, cyto 3, mito 3, nucl 2	mito 17, cyto 8, nucl 6
estExt_GenewiseH_1.C_310087	chlo 11, cyto 1.5, cyto_nucl 1.5	plas 10, mito 9.5, E.R._mito 6, pero 4, cyto 2.5, cyto_nucl 2.5, extr 2
estExt_GenewiseH_1.C_310194	chlo 8, mito 6	mito 25, cyto_mito 14.3333, mito_pero 13.3333, nucl 4
estExt_GenewiseH_1.C_350058	chlo 5, plas 2, extr 2, E.R. 2, E.R._plas 2	plas 19, mito 8, pero 2
estExt_GenewiseH_1.C_370024	cyto 6, chlo 3.5, cyto_nucl 3.5, chlo_mito 3.5, cyto_plas 3.5	cyto 13.5, cyto_nucl 9.5, extr 9, mito 5, nucl 2.5, E.R._mito 2.5
estExt_GenewiseH_1.C_390052	cyto 10, extr 2, chlo 1, cysk_nucl 1	cyto 19.5, cyto_nucl 15.8333, cyto_pero 10.8333, nucl 8
estExt_GenewiseH_1.C_40224	cyto 7, chlo 5, nucl 1, mito 1	cyto 18.5, cyto_nucl 12, nucl 4.5, extr 4, mito 3
estExt_GenewiseH_1.C_500056	chlo 6, mito 4, cyto 3	extr 26, mito 5
estExt_GenewiseH_1.C_60074	chlo 8, mito 6	mito 29.5, cyto_mito 17.5
estExt_GenewiseH_1.C_620008	chlo 8.5, chlo_mito 6.83333, mito 4, cyto_mito 2.83333	mito 27, nucl 4
estExt_GenewiseH_1.C_630009	chlo 9, mito 3, nucl 1, extr 1	mito 13.5, cyto_mito 9, plas 6, cyto 3.5, extr 3, nucl 3, cysk_plas 3
estExt_GenewiseH_1.C_640019	mito 8, cyto 5	mito 27.5, cyto_mito 17
estExt_GenewiseH_1.C_640058	cyto 12, chlo 1, cysk 1	cyto 22, nucl 5, extr 2, mito 2
estExt_GenewiseH_1.C_670048	chlo 7, E.R. 3, mito 2, vacu 2	extr 18, golg 5, E.R. 4, lyso 3
estExt_GenewiseH_1.C_70037	chlo 10.5, chlo_mito 7, mito 2.5	extr 12, E.R. 7, lyso 7, golg 3
estExt_GenewiseH_1.C_70119	mito 11, chlo_mito 7.33333, cyto_mito 6.33333	mito 18, nucl 6, cyto 5
estExt_GenewiseH_1.C_780020	chlo 9, nucl 3, mito 2	mito 18, nucl 6, cyto 3.5, cyto_pero 3.5, pero 2.5
estExt_GenewiseH_1.C_80022	chlo 5, cyto 4, chlo_mito 4	cyto 17.5, cyto_nucl 13, mito 7, nucl 5.5
estExt_GenewiseH_1.C_880013	chlo 13	extr 13, plas 5, E.R. 4, pero 4, lyso 4
estExt_GenewiseH_1.C_90025	plas 11, E.R. 2	plas 26, E.R. 6
estExt_GenewiseH_1.C_970004	nucl 8, chlo 2, cyto 2, mito 1, cysk 1, cyto_pero 1, cyto_E.R. 1, cyto_plas 1	nucl 15, cyto_nucl 13.5, cyto 8, pero 3, extr 2, mito 2, cysk 2
estExt_GenewiseW_1.C_10200	chlo 11, mito 2	mito 22.5, cyto_mito 13, plas 3, nucl 3
estExt_GenewiseW_1.C_10279	chlo 5, cyto 4, chlo_mito 4	mito 16, nucl 10.5, cyto_nucl 8.5, cyto 3.5
estExt_GenewiseW_1.C_110298	mito 7, chlo 6	mito 23.5, cyto_mito 13.5, nucl 4
estExt_GenewiseW_1.C_130017	mito 8, chlo 4, cyto_mito 4, mito_plas 4	mito 28.5, cyto_mito 17
estExt_GenewiseW_1.C_160004	mito 10, chlo 4	mito 28, cyto 2
estExt_GenewiseW_1.C_180033	chlo 11, mito 2	mito 24.5, mito_pero 13, cyto_nucl 4, nucl 3.5, cyto 3.5
estExt_GenewiseW_1.C_180083	plas 9.5, cyto_plas 5.5, E.R. 3	plas 31
estExt_GenewiseW_1.C_180144	cyto 5, chlo 4, extr 3, nucl 2, chlo_mito 2	cyto 14, cyto_nucl 11, cysk 10, nucl 6
estExt_GenewiseW_1.C_180177	chlo 7, mito 7, chlo_mito 7	mito 19.5, cyto_mito 14, cyto 7, cyto_nucl 6.33333, nucl 2.5
estExt_GenewiseW_1.C_180225	mito 8.5, chlo_mito 7.5, chlo 5.5	mito 30, cyto_mito 17
estExt_GenewiseW_1.C_20192	mito 6, chlo 3, cyto_mito 3, mito_plas 3	cyto_nucl 16.8333, nucl 14.5, cyto 12, cyto_pero 7.33333
estExt_GenewiseW_1.C_20253	chlo 5, cyto 5, extr 4	mito 13, cyto 9.5, cyto_nucl 7.5, extr 5, nucl 4.5
estExt_GenewiseW_1.C_20361	cyto 6, nucl 5, chlo 2	cysk 19, cyto 9, cyto_nucl 7.5, nucl 4
estExt_GenewiseW_1.C_220152	chlo 7, mito 7, chlo_mito 7	mito 24, cyto_mito 17, cyto 8
estExt_GenewiseW_1.C_280036	cyto 5, nucl 4, plas 2, chlo 1, cysk 1, golg_plas 1, E.R._vacu 1, mito_plas 1	nucl 26, cyto_nucl 19, cyto 6
estExt_GenewiseW_1.C_30026	chlo 6, cyto 5, nucl 2	cyto 18, cysk 4, nucl 3, mito 3, pero 3, mito_pero 3, mito_nucl 3
estExt_GenewiseW_1.C_30641	chlo 14	mito 23.5, mito_pero 12.5, cyto 5
estExt_GenewiseW_1.C_310105	cyto 8, chlo 3, pero 3	mito 15, cyto 13.5, cyto_nucl 8
estExt_GenewiseW_1.C_370083	mito 7, nucl 4, mito_plas 4	extr 19, cyto 5, mito 5, cyto_mito 5
estExt_GenewiseW_1.C_50221	cyto 9, chlo 4	mito 28, cyto 1.5, cyto_nucl 1.5
estExt_GenewiseW_1.C_560018	chlo 13	mito 20, cyto 6, nucl 4
estExt_GenewiseW_1.C_60010	plas 9, E.R. 2, golg 2	plas 23, nucl 5, pero 2
estExt_GenewiseW_1.C_70074	nucl 5, cyto 3, cysk_nucl 3, pero 2	nucl 16, cyto_nucl 16, cyto 14
estExt_GenewiseW_1.C_760022	chlo 8, mito 4, cyto 2, cyto_mito 2, mito_plas 2	mito 17, cyto 9, E.R._mito 9
estExt_GenewiseW_1.C_790051	chlo 14	mito 27, cyto 4
estExt_GenewiseW_1.C_80164	chlo 11, mito 2	mito 30
estExt_GenewiseW_1.C_830028	cyto 8, nucl 2.5, chlo 2, cysk_nucl 2	cyto 23, cyto_nucl 17, cyto_mito 12.6667, cyto_pero 12.6667, cyto_plas 12.6667
estExt_GenewiseW_1.C_870007	chlo 12, nucl 1, mito 1	mito 20, nucl 9
estExt_gwp_1H.C_100294	cyto 5, nucl 3, cyto_E.R. 3, plas 2, cysk_nucl 2	cyto 13, cyto_nucl 10.3333, cyto_mito 9, nucl 6.5, mito_pero 5.33333, pero 5, mito 3.5
estExt_gwp_1H.C_10079	cyto 8, cysk 5	cysk 13, cyto 12.5, cyto_nucl 9.5, nucl 3.5
estExt_gwp_1H.C_10148	chlo 13	nucl 22, mito 7
estExt_gwp_1H.C_10155	chlo 7, mito 4, cyto 3	mito 25, cyto 5
estExt_gwp_1H.C_10164	mito 7, chlo 3, cyto 3	mito 30.5, cyto_mito 16
estExt_gwp_1H.C_10225	mito 6, cyto 4.5, cyto_nucl 3.5, mito_plas 3.5	cyto 20, cyto_nucl 13.1667, cyto_plas 11.8333, mito 4
estExt_gwp_1H.C_10311	mito 4, chlo 3, cyto 2.5, vacu 2, cyto_nucl 2, cyto_mito 2, mito_plas 2	extr 14.5, extr_plas 8.5, mito 8, pero 3, lyso 2, golg 2
estExt_gwp_1H.C_10679	cyto 9, chlo 2, nucl 1, plas 1, vacu 1, chlo_mito 1, nucl_plas 1	cyto 13.5, cyto_nucl 12.8333, nucl 10, cyto_mito 10, cyto_golg 7.66667
estExt_gwp_1H.C_110176	cyto 6, plas 3, pero 3, cyto_nucl 3	plas 32
estExt_gwp_1H.C_120006	chlo 9.5, chlo_mito 7.5, mito 4.5	mito 26.5, cyto_mito 14.5, nucl 3
estExt_gwp_1H.C_120106	chlo 11, mito 2	mito 30
estExt_gwp_1H.C_120143	chlo 11, cyto 2	mito 27, cyto 4.5
estExt_gwp_1H.C_120205	cyto 7, mito 2, E.R. 2, pero 2	extr 8, cyto 7, E.R. 7, mito_pero 4, cyto_plas 4, mito 2.5, pero 2.5
estExt_gwp_1H.C_130059	cyto 9, nucl 2.5, cysk_nucl 2, chlo 1, extr 1	cyto 15.5, mito 11, cyto_nucl 10.5, pero 3
estExt_gwp_1H.C_130203	chlo 6, cyto 5, nucl 3, chlo_mito 3	cyto 16.5, cyto_nucl 12.5, nucl 7.5, plas 2, mito 2, pero 2, mito_pero 2
estExt_gwp_1H.C_130257	cyto 6, chlo 5, mito 2	mito 18, cyto_mito 12.3333, mito_pero 10.8333, cyto 5.5, nucl 4
estExt_gwp_1H.C_140194	vacu 6, E.R. 4, chlo 2, cyto_E.R. 2	extr 14, E.R. 7.5, E.R._golg 6.5, lyso 6, golg 4.5
estExt_gwp_1H.C_150054	extr 7, vacu 6	extr 13, lyso 8, pero 5, E.R. 4
estExt_gwp_1H.C_150084	chlo 6, extr 3, golg 2, nucl 1, mito 1, vacu 1, golg_plas 1	extr 19, E.R. 5, golg 4, pero 2, lyso 2, cyto_golg 2
estExt_gwp_1H.C_170006	chlo 9, mito 5	mito 18, cyto 9.5, cyto_nucl 5.5, pero 3
estExt_gwp_1H.C_180075	chlo_mito 6, chlo 5.5, mito 5.5, cyto 3	mito 29, cyto_mito 16.5
estExt_gwp_1H.C_180196	pero 6, chlo 4, cyto 3	nucl 15, mito 9, cyto 4, extr 1, E.R. 1, pero 1, lyso 1
estExt_gwp_1H.C_180223	chlo 8.5, chlo_mito 7.5, mito 5.5	mito 27.5, cyto_mito 15
estExt_gwp_1H.C_190014	cyto 6, pero 3, cyto_E.R. 3, cyto_plas 3	cyto 26, cyto_nucl 17.5, nucl 5
estExt_gwp_1H.C_190155	cyto 10, chlo 2, nucl 1, plas 1, chlo_mito 1, nucl_plas 1	nucl 18, cyto_nucl 13, cyto 6, mito 4
estExt_gwp_1H.C_200069	chlo 4, nucl 3.5, plas 3, cysk_nucl 2.5, vacu 2, chlo_mito 2, cyto_plas 2	cyto 9.5, E.R. 9, cyto_nucl 9, nucl 7.5, pero 1.5, mito_pero 1.5
estExt_gwp_1H.C_200096	cyto 10, E.R. 2, mito 1, plas 1, E.R._vacu 1, mito_plas 1	cyto 24, nucl 3, mito 2, pero 2, mito_pero 2
estExt_gwp_1H.C_20023	chlo 7, mito 5, nucl 2	nucl 13, cyto_nucl 13, cyto_mito 9, cyto 8.5, mito 7.5, cyto_pero 6.66667
estExt_gwp_1H.C_20339	nucl 6, cyto_nucl 6, chlo 4, mito 1, plas 1, mito_plas 1	extr 16, cyto 8, extr_plas 8
estExt_gwp_1H.C_20391	chlo 10, mito 4	mito 32
estExt_gwp_1H.C_220007	chlo 13	mito 14, extr 6, pero 5, cyto 4.5, cyto_nucl 3.5
estExt_gwp_1H.C_220030	cyto 6, chlo 5, plas 2	mito 19, pero 6, cyto 5
estExt_gwp_1H.C_220039	chlo 13	mito 23.5, cyto_mito 13.6667, nucl 6, cyto_nucl 5.33333
estExt_gwp_1H.C_230040	chlo 9, mito 5	mito 31
estExt_gwp_1H.C_240049	mito 6, nucl 5, cyto 2	mito 18.5, cyto_mito 11.5, extr 8, cyto 3.5
estExt_gwp_1H.C_240068	chlo 14	mito 14, nucl 8, plas 3, cyto 3, cyto_plas 3
estExt_gwp_1H.C_240167	cyto 9, nucl 3, extr 2	cyto 18, cyto_nucl 13.5, nucl 7, cysk 4
estExt_gwp_1H.C_260156	cyto 9, pero 4	cyto 14.5, cyto_nucl 9.5, mito 6.5, mito_pero 5.5, nucl 3.5, pero 3.5
estExt_gwp_1H.C_270044	cyto 7.5, cyto_nucl 4.5, mito 3, chlo 1, vacu 1, E.R. 1, E.R._vacu 1	mito 23.5, cyto_mito 13, plas 5
estExt_gwp_1H.C_280026	cyto 10, chlo 2, nucl 2	mito 26, cyto 4
estExt_gwp_1H.C_280051	mito 7, chlo 5, cyto 2	mito 30
estExt_gwp_1H.C_280058	chlo 9, mito 3, E.R. 1, golg 1	mito 12, nucl 8.5, cyto_nucl 7, cyto 4.5, E.R. 3, plas 2, golg 2
estExt_gwp_1H.C_290122	mito 8, chlo 6	mito 25.5, cyto_mito 15.5, cyto 4.5
estExt_gwp_1H.C_300035	chlo 7.5, chlo_mito 7.5, mito 6.5	mito 30
estExt_gwp_1H.C_30240	chlo 6, mito 3, cyto 2.5, cyto_nucl 2, mito_plas 2	mito 10, plas 8, nucl 5.5, cyto_nucl 5, E.R._mito 5
estExt_gwp_1H.C_30327	chlo 7, mito 5, nucl 2	mito 21, extr 4, cyto 4
estExt_gwp_1H.C_30409	cyto 10, pero 2, nucl 1, E.R. 1	cyto 11, extr 6.5, mito 5, extr_plas 4.5, mito_nucl 4.5, nucl 4
estExt_gwp_1H.C_30479	chlo 8, mito 5	mito 26, cyto_nucl 2.5, extr 2, cyto 2
estExt_gwp_1H.C_310232	chlo 9.5, chlo_mito 7, mito 3.5	mito 25.5, cyto_mito 15.3333, cyto 4
estExt_gwp_1H.C_360031	chlo 12, mito 2	mito 30
estExt_gwp_1H.C_370041	cyto 10, chlo 2, nucl 2	cyto 12.5, cyto_nucl 12.5, mito 10, mito_nucl 10
estExt_gwp_1H.C_380039	chlo 10, mito 1.5, cyto_mito 1.5, nucl 1, cyto 1, cyto_nucl 1	mito 16.5, cyto_mito 10.6667, nucl 9.5, mito_pero 9.16667, cyto_nucl 6.66667
estExt_gwp_1H.C_40140	cyto 11.5, cyto_E.R. 6.5, cysk 2	cyto 20, cyto_nucl 14.5, nucl 7, extr 3
estExt_gwp_1H.C_40163	chlo 11, cyto 2	cyto 15, cyto_nucl 12, mito 9, nucl 5
estExt_gwp_1H.C_40197	chlo 12, mito 1, extr 1	mito 31
estExt_gwp_1H.C_40325	chlo_mito 6, chlo 5.5, mito 5.5, cyto 3	mito 18, cyto 6.5, cyto_nucl 5.5, nucl 3.5, plas 1, extr 1, pero 1, lyso 1, extr_plas 1
estExt_gwp_1H.C_420003	chlo 6, cyto 5, nucl 3, chlo_mito 3	cyto_nucl 12.8333, nucl 10.5, cyto 10, extr 8, cyto_pero 6.16667
estExt_gwp_1H.C_440002	cyto 11, nucl 1, mito 1, E.R. 1	cyto 17.5, cyto_nucl 14, nucl 9.5, pero 5
estExt_gwp_1H.C_440027	cyto 6, mito 3, cyto_nucl 3, cyto_pero 3	cyto 11, mito 6.5, extr 6, nucl 5, mito_pero 4.5
estExt_gwp_1H.C_460017	cyto 8, mito 2, chlo 1, nucl 1, plas 1, E.R. 1, cyto_mito 1, nucl_plas 1, E.R._plas 1	cyto 17.5, cyto_nucl 10.5, mito 6.5, mito_pero 6, E.R. 3, nucl 2.5, pero 2.5
estExt_gwp_1H.C_470047	chlo 13	mito 27, cyto_mito 16, cyto 3
estExt_gwp_1H.C_480002	mito 9.5, chlo_mito 7, chlo 3.5	mito 30
estExt_gwp_1H.C_480015	mito 8.5, chlo_mito 7.5, chlo 5.5	mito 28.5, cyto_mito 15.5
estExt_gwp_1H.C_480026	mito 9, chlo 5	mito 29, cyto_mito 17.5
estExt_gwp_1H.C_50072	mito 7, chlo 5, nucl 2	mito 22.5, cyto_mito 13.5, nucl 6.5, cyto_nucl 6.33333
estExt_gwp_1H.C_50300	cyto 9, pero 2, nucl 1, mito 1, vacu 1	cyto 26, cyto_nucl 15, pero 3
estExt_gwp_1H.C_560054	cyto 9, chlo 4	cyto 20, cyto_nucl 11.5, extr 11
estExt_gwp_1H.C_60024	chlo 11, cyto 3	cyto 10, cyto_nucl 9.33333, mito 7, cyto_pero 7, extr 6, nucl 5.5, E.R._mito 5
estExt_gwp_1H.C_60222	cyto 8, cysk 4, cyto_pero 4, cyto_E.R. 4, cyto_plas 4	cyto 27.5, cyto_nucl 14.5
estExt_gwp_1H.C_690005	mito 7, chlo 4, pero 2	mito 25, nucl 4
estExt_gwp_1H.C_690050	nucl 6, chlo 3, cysk_nucl 3, nucl_plas 3	nucl 22, mito 8
estExt_gwp_1H.C_70019	chlo 9, mito 5	plas 13, mito 8, cyto_plas 8
estExt_gwp_1H.C_70149	chlo 7, cyto 3, nucl 2, cyto_pero 2	cyto 13.5, cyto_pero 9, cysk 4, pero 3.5, nucl 3, mito 3, E.R. 3, E.R._mito 3, mito_nucl 3
estExt_gwp_1H.C_70177	plas 10, E.R. 2, chlo 1, pero 1, E.R._vacu 1, cyto_E.R. 1	plas 27, E.R. 5
estExt_gwp_1H.C_710043	cyto 10, chlo 2, mito 2, chlo_mito 2	cyto 11.5, cyto_nucl 11, mito 9, pero 5
estExt_gwp_1H.C_720023	chlo 13	mito 30.5, cyto_mito 16
estExt_gwp_1H.C_760005	chlo 13	mito 17, cyto 7, nucl 5, cyto_pero 5
estExt_gwp_1H.C_770032	chlo 10, vacu 2, nucl 1, mito 1, E.R._vacu 1	extr 13, plas 6, pero 5, lyso 3, cysk_plas 3, cyto_plas 3
estExt_gwp_1H.C_780007	cysk 8, cyto 5	cyto 18.5, cyto_nucl 13, nucl 6.5, extr 4
estExt_gwp_1H.C_780011	cyto 13	cyto 25.5, cyto_nucl 14.5, nucl 2.5
estExt_gwp_1H.C_780016	chlo 8, extr 5	mito 25.5, cyto_mito 15, cyto 3.5
estExt_gwp_1H.C_800036	cyto 10, chlo 2, nucl 1, pero 1, chlo_mito 1	cyto 16.5, cyto_nucl 11.5, nucl 5.5, extr 4, cysk 4
estExt_gwp_1H.C_80012	chlo 9, mito 5	mito 22.5, cyto_mito 14.5, cyto_nucl 5.83333, cyto 5
estExt_gwp_1H.C_810006	nucl 3, E.R. 3, cyto 2, plas 2, E.R._vacu 2, cyto_plas 2	cyto 13, E.R. 7, cyto_plas 7, pero 5, mito_pero 4.5
estExt_gwp_1H.C_820015	chlo 8, mito 4, pero 2, cyto_mito 2, mito_plas 2	mito 30
estExt_gwp_1H.C_820057	chlo 7, mito 7, chlo_mito 7	mito 12, nucl 8.5, cyto_nucl 7, cyto 4.5, E.R. 4
estExt_gwp_1H.C_880027	chlo 11, nucl 1, cyto 1, mito 1, cyto_nucl 1	mito 20, cyto_nucl 7, cyto 6.5, nucl 4.5
estExt_gwp_1H.C_900015	chlo 9.5, chlo_mito 7.5, mito 4.5	mito 28, cyto_mito 17.5
estExt_gwp_1H.C_90044	mito 8, chlo 3, cyto 2	mito 12, cyto 9, cyto_nucl 9, nucl 5, pero 3
estExt_gwp_1H.C_90212	cyto 7, chlo 6	cyto 16, cyto_nucl 15, nucl 12
estExt_gwp_1H.C_90230	cyto 4.5, cyto_nucl 3.5, plas 3, E.R. 3, E.R._plas 3	cyto 9.5, cyto_pero 7.66667, nucl 5, mito_pero 5, E.R._mito 4.66667, pero 4.5, E.R. 4, extr 3.5, mito 3, extr_plas 3
estExt_gwp_1H.C_930021	chlo 14	plas 20, mito 9
estExt_gwp_1W.C_100232	cyto 9, pero 2, chlo 1, nucl 1, mito 1, chlo_mito 1	cyto 18.5, cyto_nucl 12.5, mito 8, nucl 5.5
estExt_gwp_1W.C_100258	chlo 9, mito 4	mito 22.5, cyto_mito 12.5, nucl 8
estExt_gwp_1W.C_10081	chlo 7, cyto 4, chlo_mito 4	cyto 15, cyto_nucl 14, nucl 11, mito 5
estExt_gwp_1W.C_10376	chlo 11, mito 3	mito 31
estExt_gwp_1W.C_10724	chlo 12.5, chlo_mito 7	mito 22.5, cyto_mito 14.3333, cyto 5, cyto_nucl 4.83333
estExt_gwp_1W.C_110128	cyto 8, nucl 4, cyto_pero 4, cyto_E.R. 4	cyto 16.5, cyto_nucl 16.3333, nucl 14, cyto_mito 9.16667
estExt_gwp_1W.C_110346	chlo 10, mito 3	mito 19, cyto 8, nucl 4, cyto_pero 4, cyto_plas 4, cyto_golg 4
estExt_gwp_1W.C_110362	chlo 8.5, chlo_mito 7.5, mito 5.5	mito 17, cyto 6, nucl 5, extr 2
estExt_gwp_1W.C_110392	mito 9, chlo 4	extr 31
estExt_gwp_1W.C_120189	mito 8, chlo 6	mito 29.5, cyto_mito 17.5
estExt_gwp_1W.C_130098	chlo 6, E.R. 4, chlo_mito 4	cyto 12.5, cyto_nucl 9, pero 7, mito 5, plas 3, nucl 2.5
estExt_gwp_1W.C_140184	chlo 14	mito 21.5, cyto_mito 13, nucl 6, cyto 3.5
estExt_gwp_1W.C_160109	cyto 11, pero 2	cyto 24, cyto_nucl 14.3333, cyto_pero 14, mito 3, E.R._mito 3
estExt_gwp_1W.C_160131	mito 8, chlo 6	mito 21, cyto 9
estExt_gwp_1W.C_180027	chlo 7, cyto 6	cyto_mito 12.6667, cyto 12.5, mito 12, cyto_pero 8.83333, cyto_nucl 8.16667
estExt_gwp_1W.C_180055	chlo 7, vacu 3, mito 2, E.R. 2	E.R. 10, E.R._mito 9.5, mito_pero 6.16667, mito 4.5, cyto_pero 4.5, plas 4, pero 4, cyto 3.5, lyso 3, extr_plas 3
estExt_gwp_1W.C_180238	mito 11, chlo_mito 7.33333, cyto_mito 6.33333	mito 21, cyto 7, nucl 3
estExt_gwp_1W.C_190017	chlo 10, mito 3	mito 28, cyto 3
estExt_gwp_1W.C_190026	cyto 7, nucl 5, mito 1, cysk 1	cyto_nucl 16, nucl 14.5, cyto 14.5
estExt_gwp_1W.C_190236	mito 9, chlo 5	mito 30, cyto_mito 17
estExt_gwp_1W.C_200045	cyto 6, nucl 2, plas 2, cysk 2, cysk_nucl 2, nucl_plas 2, cysk_plas 2	cyto 20.5, cyto_nucl 12.5, extr 4, nucl 3.5
estExt_gwp_1W.C_200087	cyto 8, mito 3, plas 1, cysk 1, golg 1, golg_plas 1, cysk_plas 1	cyto 27.5, cyto_nucl 17.5
estExt_gwp_1W.C_200107	chlo 14	mito 30.5, cyto_mito 17.5
estExt_gwp_1W.C_20024	chlo 11, mito 3	mito 25, cyto_mito 14.5, extr 2, cyto 2, lyso 2
estExt_gwp_1W.C_20032	chlo_mito 7.5, chlo 7, mito 6	mito 21, cyto 7, extr 1, nucl 1, pero 1, lyso 1
estExt_gwp_1W.C_210026	chlo 12.5, chlo_mito 7.5	mito 15.5, cyto_mito 12, cyto_nucl 9.33333, nucl 8.5, cyto 7
estExt_gwp_1W.C_210099	cyto 6, pero 5, nucl 2	cyto 16.5, cyto_nucl 12.5, nucl 7.5, cysk 4
estExt_gwp_1W.C_220139	chlo 11, cyto 2	cyto 21.5, cyto_nucl 14.5, nucl 6.5
estExt_gwp_1W.C_230080	cyto 9, cysk 5	mito 16, cyto 7.5, cyto_nucl 7.5, nucl 6.5
estExt_gwp_1W.C_230107	chlo 7, plas 3, E.R. 3, E.R._plas 3	plas 30
estExt_gwp_1W.C_240151	chlo 10, mito 4	mito 17, cyto 8, nucl 7
estExt_gwp_1W.C_250115	mito 11, chlo 3	mito 28, cyto_mito 16
estExt_gwp_1W.C_260048	chlo 6, plas 4, nucl 2, golg_plas 2, cysk_plas 2, E.R._plas 2	mito 14, cyto 8, cyto_nucl 8, nucl 6, pero 3
estExt_gwp_1W.C_270018	mito 5, cyto 3, chlo 2, pero 2, cysk_nucl 1.33333, nucl_plas 1.33333	cyto 17, cyto_nucl 14.5, nucl 6, mito 5
estExt_gwp_1W.C_280078	pero 4, nucl 3, cyto 3, mito 3, cyto_nucl 3	nucl 13, cyto 11, extr 3, pero 3
estExt_gwp_1W.C_30055	cyto 7, pero 5, nucl 1, plas 1, nucl_plas 1	cyto 16.5, cyto_nucl 14.5, nucl 7.5, pero 4
estExt_gwp_1W.C_30063	cyto 7, nucl 2.5, cysk_nucl 2.5, cysk 1.5, chlo 1, mito 1, pero 1, chlo_mito 1	cyto 20, cyto_nucl 18.1667, cyto_mito 11.3333, cyto_plas 11.3333, nucl 10
estExt_gwp_1W.C_30317	chlo 7, mito 7, chlo_mito 7	mito 30, cyto_mito 17
estExt_gwp_1W.C_30616	mito 8, chlo 6	mito 22, cyto 7
estExt_gwp_1W.C_30636	cyto 6, mito 4, chlo 1, nucl 1, vacu 1, pero 1	cyto_nucl 15, nucl 14, cyto 12, extr 3
estExt_gwp_1W.C_310173	chlo 6.5, chlo_mito 6, mito 4.5, cyto 3	mito 20, cyto 8, extr 3
estExt_gwp_1W.C_320066	plas 11, E.R. 2	plas 32
estExt_gwp_1W.C_320117	cyto 7, chlo 6	cyto 6.5, extr 6, pero 6, cyto_nucl 5.5, nucl 3.5, E.R. 3, lyso 3, extr_plas 3
estExt_gwp_1W.C_320164	plas 8.5, cyto_plas 5, E.R. 4	plas 29
estExt_gwp_1W.C_340031	cyto 6, nucl 5, chlo 1, plas 1, vacu 1	nucl 18, cyto_nucl 16.8333, cyto 13.5, cyto_mito 7.66667
estExt_gwp_1W.C_340068	chlo 8, mito 3, cyto 2	mito 25, cyto 4.5, cyto_nucl 3.5
estExt_gwp_1W.C_350071	chlo 9.5, chlo_mito 6.83333, mito 3, cyto_mito 2.33333	mito 22.5, cyto_mito 13.1667, nucl 5, cyto_pero 3.33333
estExt_gwp_1W.C_380037	chlo 8.5, chlo_mito 7.5, mito 5.5	mito 26.5, mito_pero 14, nucl 5
estExt_gwp_1W.C_390083	mito 8, nucl 3, cyto 2	nucl 13.5, cyto_nucl 13.5, cyto 12.5, extr 4
estExt_gwp_1W.C_450098	chlo 4, mito 4, chlo_mito 4, cyto 3	mito 23.5, cyto_mito 16, cyto 7.5
estExt_gwp_1W.C_500030	mito 8.5, chlo_mito 7.5, chlo 5.5	mito 21, cyto_nucl 6.5, cyto 5.5, nucl 4.5
estExt_gwp_1W.C_500067	mito 8, chlo 2, nucl 2, cyto 2, cyto_nucl 2	extr 20, cyto 6.5, cyto_nucl 4.5, mito 4
estExt_gwp_1W.C_50037	cyto 6, chlo 4, mito 4, chlo_mito 4	mito 29.5, cyto_mito 16.5
estExt_gwp_1W.C_50109	cysk 9, cyto 5	cyto 16, cyto_nucl 12.5, cysk 8, nucl 5
estExt_gwp_1W.C_50161	chlo 12, mito 2	mito 26, nucl 3, cyto 3, cyto_nucl 3
estExt_gwp_1W.C_510016	mito 7, plas 3.5, cyto_mito 3.5, cyto_plas 2.5	plas 29
estExt_gwp_1W.C_520017	plas 8.5, cyto_plas 5.5, E.R. 4	plas 26, mito 4, E.R._mito 3.5
estExt_gwp_1W.C_560047	chlo 11, pero 2	cyto 16, cyto_nucl 10, mito 8, extr 6
estExt_gwp_1W.C_60238	chlo 8.5, chlo_mito 7, mito 4.5	mito 18, nucl 9, E.R._mito 9, mito_pero 9
estExt_gwp_1W.C_620024	chlo 12, nucl 2	mito 21, nucl 8
estExt_gwp_1W.C_720013	cyto 8, nucl 4, cyto_plas 4	cyto 18.5, cyto_nucl 13, nucl 6.5, cysk 3
estExt_gwp_1W.C_80013	mito 7.5, chlo_mito 5.5, cyto 3, chlo 2.5	mito 20, cyto_nucl 6, nucl 4, cyto 4, pero 3
estExt_gwp_1W.C_80143	chlo 10, cyto 3	cyto_mito 13.3333, cyto 13, mito 13
estExt_gwp_1W.C_80253	chlo 6.5, chlo_mito 6.5, mito 5.5	mito 29.5, cyto_mito 16.5
estExt_gwp_1W.C_820038	chlo 7.5, chlo_mito 7, mito 5.5	mito 13, cyto 9.5, cyto_nucl 8.5, nucl 6.5, E.R._mito 6.5
estExt_gwp_1W.C_830012	chlo 6, cyto 5, nucl 1, plas 1, vacu 1, nucl_plas 1	cyto 19.5, cyto_nucl 15.5, nucl 6.5, extr 2, mito 2, cysk 2
estExt_gwp_1W.C_880024	cyto 7, chlo 4, mito 3	mito 30.5, cyto_mito 16.5
estExt_gwp_1W.C_90038	cyto 12, nucl 1, plas 1, nucl_plas 1	cyto 15.5, mito 13, cyto_nucl 8.5
estExt_gwp_1W.C_90259	mito 8, chlo 5	mito 28.5, cyto_mito 16
FER_159672	chlo 14	mito 19.5, cyto_mito 13, nucl 7, cyto 5.5
FER_Chlre2_kg.scaffold_33000094	chlo 12, mito 2	mito 23.5, cyto_mito 13.3333, nucl 5.5, cyto_nucl 4.33333
FER_chlre3.3.26.2.91	chlo 12.5, chlo_mito 7	mito 19, extr 6, pero 3, extr_plas 3, cyto 2.5, cyto_nucl 2.5
FER_e_gwW.26.49.1	chlo 8, mito 2, nucl 1, cyto 1, plas 1, extr 1, cyto_nucl 1, cyto_mito 1, nucl_plas 1, cyto_plas 1	mito 11.5, cyto_nucl 9.5, cyto 8, mito_pero 8, nucl 5, pero 3.5
FER_e_gwW.3.158.1	cyto 10, chlo 1, nucl 1, mito 1, cysk 1, chlo_mito 1, cysk_nucl 1	cyto 17.5, cyto_nucl 12, mito 10, nucl 3.5
FER_estExt_gwp_1H.C_40110	mito 10, chlo 4	mito 28, cyto_mito 16.5
FER_estExt_gwp_1W.C_30248	cyto 5, chlo 3, pero 3, mito 2	cyto 19, cyto_nucl 16, nucl 7, mito 3
FER_fgenesh2_pg.C_scaffold_3000448	chlo 14	mito 27.5, mito_pero 14.5, cyto_nucl 2
FER_OVA_fgenesh1_pg.C_scaffold_3000551	cyto 4, mito 3, cyto_pero 3, cyto_plas 3	cyto 20, cyto_nucl 16, nucl 8
fgenesh1_est.C_scaffold_10000004	nucl 6, cysk 3, nucl_plas 3, pero 2	nucl 14, cyto 10, extr 5, cyto_mito 5, cyto_plas 5, cyto_golg 5
fgenesh1_est.C_scaffold_29000017	cyto 8, nucl 2.5, nucl_plas 2.5, plas 1.5, chlo 1, mito 1, chlo_mito 1	cyto 21, mito 4, nucl 2, pero 2, E.R._mito 2
fgenesh1_est.C_scaffold_31000005	cyto 9, chlo 2, pero 2	mito 12, cyto_nucl 9.5, cyto 9, nucl 8
fgenesh1_est.C_scaffold_61000002	chlo 6, cyto 4, nucl_plas 2.5, nucl 2, cyto_pero 2, cyto_E.R. 2	cyto 11.5, cyto_nucl 11.5, nucl 8.5, extr 8
fgenesh1_est.C_scaffold_74000010	cyto 6, chlo 4, extr 3, cyto_nucl 3, cyto_pero 3, cyto_E.R. 3	cysk 19, cyto 5.5, cyto_nucl 5.5, nucl 4.5
fgenesh1_kg.C_scaffold_51000016	chlo 6, E.R. 4, cyto 1, mito 1, plas 1, vacu 1, mito_plas 1, cyto_plas 1	cyto 17, pero 6, mito 2.5, plas 2, extr 2, nucl 2, extr_plas 2, E.R._mito 2
fgenesh1_kg.C_scaffold_69000004	chlo 7, mito 4, plas 2, cyto_mito 2	plas 20, mito 7, pero 3
fgenesh1_pg.C_scaffold_1000378	nucl 11, cyto 2	nucl 21.5, cyto_nucl 17.5, cyto 10.5
fgenesh1_pg.C_scaffold_1000874	cyto 8, chlo 2, mito 2, pero 2, chlo_mito 2	cyto 17.5, cyto_nucl 15, nucl 7.5, mito 7
fgenesh1_pg.C_scaffold_14000021	cyto 8, chlo 3, plas 2, chlo_mito 2	cyto_nucl 13.5, nucl 13, cyto 12, extr 2, mito 2
fgenesh1_pg.C_scaffold_16000133	plas 4.5, vacu 4, golg_plas 4, golg 2.5, chlo 2, E.R._vacu 2	plas 30
fgenesh1_pg.C_scaffold_18000283	cyto 8, chlo 5	cyto 19.5, cyto_nucl 16, nucl 7.5, extr 2
fgenesh1_pg.C_scaffold_2000214	plas 11, chlo 1, E.R. 1, pero 1	plas 31
fgenesh1_pg.C_scaffold_25000129	chlo 9, cyto 4	cyto 8.5, cyto_nucl 8.5, nucl 7.5, mito 7, plas 4, E.R._mito 4
fgenesh1_pg.C_scaffold_32000030	nucl 7, chlo 3, vacu 3	extr 9, nucl 9, cyto_nucl 6.5, lyso 4, E.R. 3, pero 3, cyto 2, mito 2
fgenesh1_pg.C_scaffold_33000008	chlo 5, cyto 3, nucl 2, mito 2, cyto_pero 2	nucl 29.5, cyto_nucl 16.5
fgenesh1_pg.C_scaffold_38000068	cyto 10, chlo 4	cyto 17.5, cyto_pero 10.8333, cyto_nucl 10.6667, E.R._mito 4.5, mito 3.5, nucl 2.5, E.R. 2.5, pero 2
fgenesh1_pg.C_scaffold_39000051	extr 5, chlo 3, cyto 2, chlo_mito 2, E.R._plas 2, plas 1.5, E.R. 1.5	extr 12, mito 7.5, extr_plas 7.5, E.R._mito 6.5, E.R. 4.5
fgenesh1_pg.C_scaffold_4000298	mito 7, nucl 3.5, cyto_mito 3.5, mito_plas 3.5	nucl 15.5, cyto_nucl 11.5, mito 8, cyto 6.5
fgenesh1_pg.C_scaffold_4000330	chlo 5, cyto 5, nucl 3	plas 26, nucl 2, cyto 2, E.R. 2, cyto_nucl 2
fgenesh1_pg.C_scaffold_42000064	chlo 9, nucl 3, plas 1, golg 1, golg_plas 1	plas 31
fgenesh1_pg.C_scaffold_5000023	cyto 7, chlo 4, mito 3	mito 20.5, mito_pero 11.5, cyto 5.5, cyto_nucl 5.5, nucl 4.5
fgenesh1_pg.C_scaffold_5000273	nucl 8, cyto 4, cysk_nucl 4	nucl 26, cyto_nucl 18.5, cyto 5
fgenesh1_pg.C_scaffold_53000023	pero 4, plas 3.5, golg_plas 3.5, golg 2.5, vacu 2, cyto_pero 2	plas 16, extr_plas 12, extr 6, E.R. 6
fgenesh1_pg.C_scaffold_54000012	chlo 5, vacu 2, E.R. 2, E.R._vacu 2, cyto 1, mito 1, plas 1, extr 1, cysk_nucl 1, mito_plas 1, cyto_plas 1	cyto 8.5, cyto_nucl 6.5, pero 6.5, E.R. 6, mito_pero 6, nucl 3.5, plas 2.5, mito 2.5, extr_plas 2.5
fgenesh1_pg.C_scaffold_6000096	cyto 6, chlo 3, pero 2, nucl 1, plas 1, nucl_plas 1, E.R._vacu 1	cyto 15.5, cyto_nucl 14.5, nucl 10.5, extr 3
fgenesh1_pg.C_scaffold_7000374	cyto 8, nucl 5	cyto_nucl 11, nucl 10.5, cyto 10.5, pero 5, extr 3
fgenesh1_pg.C_scaffold_77000041	pero 5, chlo 4, extr 2, E.R. 2, chlo_mito 2	plas 21, E.R. 11
fgenesh1_pg.C_scaffold_79000070	chlo 10, nucl 2, vacu 2	mito 7.5, plas 7, extr 7, extr_plas 7, cyto_mito 5
fgenesh1_pg.C_scaffold_83000002	chlo 9, cyto 2, nucl 1, mito 1, extr 1, cyto_pero 1, cyto_E.R. 1, cyto_plas 1	cyto 11.5, cyto_nucl 11.3333, cyto_pero 7.83333, nucl 7, mito 6, extr 5
fgenesh1_pg.C_scaffold_9000357	mito 10.5, chlo_mito 7.5, chlo 3.5	mito 28, cyto 4
fgenesh1_pm.C_scaffold_26000002	cyto 6, chlo 5, extr 2	cyto 13.5, cyto_nucl 12, cyto_pero 9.5, mito 8, E.R._mito 5.5, extr 4, nucl 4
fgenesh1_pm.C_scaffold_32000005	chlo 12.5, chlo_mito 7.5	mito 27.5, cyto_mito 16.8333, cyto 3
fgenesh1_pm.C_scaffold_42000001	chlo 5, vacu 2, E.R. 2, cyto_nucl 2, E.R._vacu 2, nucl 1.5, cyto 1.5, E.R._plas 1.5	extr 11, pero 9, E.R. 4, mito 3, plas 2, lyso 2
fgenesh1_pm.C_scaffold_7000009	chlo 5, cyto 5, pero 4	cyto 14.5, cyto_nucl 14, nucl 8.5, mito 4, pero 3
fgenesh2_kg.C_scaffold_1000043	cyto 8, nucl 3, chlo 2, cysk_nucl 2	extr 16, nucl 10, cyto_nucl 8.5, cyto 5
fgenesh2_kg.C_scaffold_1000175	nucl 6, cyto 5, cysk 2	cyto 13, nucl 12, extr 3, plas 2, pero 2
fgenesh2_kg.C_scaffold_11000008	cyto 10, chlo 2, nucl 1, chlo_mito 1, E.R._vacu 1	cyto 16.5, cyto_nucl 13.5, nucl 7.5, mito 5
fgenesh2_kg.C_scaffold_17000002	chlo 7, mito 3, nucl_plas 2.5, nucl 2	mito 26, cyto 4
fgenesh2_kg.C_scaffold_3000023	cyto 13	nucl 29.5, cyto_nucl 16.5
fgenesh2_kg.C_scaffold_31000058	cyto 7, pero 5, mito 1, cysk_nucl 1	cyto 16, cyto_nucl 11.8333, cyto_pero 9.33333, nucl 6.5, extr 6
fgenesh2_kg.C_scaffold_38000029	mito 6, nucl 5, cyto 2	extr 23, cyto 8
fgenesh2_kg.C_scaffold_40000013	chlo 10, mito 2, cyto 1, pero 1, cyto_mito 1, cyto_pero 1, mito_plas 1	plas 13, mito 8, E.R. 5, mito_pero 5
fgenesh2_kg.C_scaffold_4000085	chlo 11.5, chlo_mito 7.33333, mito 2	mito 20.5, cyto_mito 13.1667, mito_pero 11.1667, nucl 6.5, cyto_nucl 5.66667
fgenesh2_kg.C_scaffold_87000009	mito 8, chlo 6	mito 24, cyto 6
fgenesh2_kg.C_scaffold_87000013	cyto 12, plas 1, extr 1	cyto 16, cyto_nucl 12.5, mito 8, nucl 7
fgenesh2_pg.C_scaffold_1000144	plas 7.5, golg_plas 6, golg 3.5, E.R. 2	plas 28, E.R. 2
fgenesh2_pg.C_scaffold_1000275	cyto 11, chlo 1, nucl 1, mito 1, chlo_mito 1	cyto_nucl 16, cyto 15, nucl 9, extr 5
fgenesh2_pg.C_scaffold_1000518	cyto 6, chlo 2, mito 2, pero 2, chlo_mito 2	cyto 9.5, mito 9, cyto_nucl 9, nucl 7.5, extr 4
fgenesh2_pg.C_scaffold_1000570	cyto 8, nucl 2, plas 2, nucl_plas 2	cyto_nucl 19, nucl 18, cyto 14
fgenesh2_pg.C_scaffold_1067000001	chlo 10, mito 4	mito 26, cyto 2.5, cyto_nucl 2.5, extr 2
fgenesh2_pg.C_scaffold_13000121	cyto 7, chlo 3, pero 3	cyto 12, mito 10, nucl 7
fgenesh2_pg.C_scaffold_13000209	chlo 9, cyto 3, cysk 2	cyto 15.5, cyto_nucl 15, nucl 11.5, extr 2, lyso 2
fgenesh2_pg.C_scaffold_13000259	cyto 6, mito 4, chlo 1, nucl 1, plas 1, E.R. 1, nucl_plas 1, E.R._plas 1	cyto 9, nucl 5, extr_plas 5, cyto_golg 5, plas 4.5, extr 4.5, mito 3
fgenesh2_pg.C_scaffold_16000196	cyto 4, plas 4, cyto_plas 4, chlo 2, golg_plas 2, E.R._vacu 2, cyto_pero 2, cysk_plas 2, mito_plas 2	plas 32
fgenesh2_pg.C_scaffold_19000110	cyto 8, nucl 5	nucl 18.5, cyto_nucl 16, cyto 10.5
fgenesh2_pg.C_scaffold_2000230	vacu 7, plas 5, E.R. 2	plas 32
fgenesh2_pg.C_scaffold_22000049	cyto 10, chlo 4	mito 10, cyto 8, cyto_pero 7.83333, cyto_nucl 6, extr 5, E.R._mito 5
fgenesh2_pg.C_scaffold_22000174	chlo 7, E.R. 3, mito 1, plas 1, vacu 1, golg 1, golg_plas 1, mito_plas 1	plas 28, E.R. 2, golg 2, E.R._golg 2
fgenesh2_pg.C_scaffold_23000164	chlo 11, mito 1, plas 1, E.R. 1, E.R._plas 1, mito_plas 1	mito 8.5, E.R._mito 6.5, plas 6, pero 6, cyto 5, E.R. 3.5, extr_plas 3.5
fgenesh2_pg.C_scaffold_24000003	plas 4, nucl 3, cyto 3, cyto_nucl 3	plas 31
fgenesh2_pg.C_scaffold_24000172	chlo 6, cyto 4, plas 2, cyto_nucl 2, cyto_pero 2, cyto_E.R. 2	mito 10, cyto 8, cyto_nucl 8, nucl 6, extr 5, E.R._mito 5, mito_pero 5
fgenesh2_pg.C_scaffold_24000178	cyto 10, chlo 1, nucl 1, mito 1, plas 1, chlo_mito 1, nucl_plas 1, mito_plas 1	cyto 20, nucl 7, cysk 2
fgenesh2_pg.C_scaffold_28000169	chlo 7, cyto 3, mito 3	cyto_nucl 10.5, nucl 9, cyto 8, mito 6, extr 5
fgenesh2_pg.C_scaffold_29000009	chlo 13	extr 14, cyto_nucl 9.5, nucl 8.5, cyto 7.5
fgenesh2_pg.C_scaffold_3000027	chlo 4, nucl 4, extr 2, pero 2, chlo_mito 2, cysk_nucl 2, nucl_plas 2	nucl 18, cyto_nucl 13, cyto 6, extr 4
fgenesh2_pg.C_scaffold_3000063	cyto 6, nucl 3, mito 3, cyto_pero 3, cyto_E.R. 3, cyto_plas 3	cyto_nucl 15.5, cyto 15, nucl 12, extr 2
fgenesh2_pg.C_scaffold_31000007	mito 5, chlo 4, pero 3, nucl 1, cysk 1, cysk_nucl 1	cyto 14, cyto_nucl 12.5, nucl 9, mito 3, pero 3, mito_pero 3
fgenesh2_pg.C_scaffold_31000122	chlo 8, mito 3, plas 1, vacu 1, cysk_nucl 1	nucl 12.5, cyto_nucl 9.5, mito 8, cyto 5.5, plas 4, E.R._mito 4, mito_pero 4
fgenesh2_pg.C_scaffold_32000207	nucl 4, chlo 3, cyto_nucl 3, cyto 2, mito 2, extr 2, cysk_nucl 2, nucl_plas 2	cyto_nucl 16, nucl 13.5, cyto 13.5, extr 4
fgenesh2_pg.C_scaffold_33000108	chlo 13.5, chlo_mito 7.5	nucl 11.5, cyto_nucl 11.5, cyto_mito 8.66667, cyto 8, mito 7.5, cyto_pero 5.83333
fgenesh2_pg.C_scaffold_34000052	chlo 4, plas 3.5, nucl_plas 3.5, cyto 3, nucl 2.5, chlo_mito 2.5	cyto_nucl 18.5, cyto 18, nucl 11
fgenesh2_pg.C_scaffold_34000159	cyto 9, chlo 3, plas 1, pero 1	cyto 15.5, cyto_nucl 14, nucl 7.5, mito 3, cysk 3
fgenesh2_pg.C_scaffold_35000049	chlo 5, mito 3, pero 3, nucl 2	mito 26.5, cyto_mito 15.5, cyto 3.5
fgenesh2_pg.C_scaffold_40000048	nucl 7, chlo 5, mito 1, pero 1	mito 13, nucl 12.5, cyto_nucl 10, cyto 6.5, E.R._mito 6.5, mito_pero 6.5
fgenesh2_pg.C_scaffold_41000075	chlo 6, mito 6, chlo_mito 6	extr 13, mito 8, pero 4, lyso 4, cyto_mito 4, mito_nucl 4
fgenesh2_pg.C_scaffold_43000029	cyto 5, mito 5, nucl 2.5, cyto_mito 2.5, cyto_pero 2.5, cyto_E.R. 2.5	cyto 16.5, cyto_nucl 15.5, nucl 7.5, mito 5
fgenesh2_pg.C_scaffold_43000045	chlo 5, vacu 3, chlo_mito 3, cyto 2, E.R._vacu 2	cyto 14, cyto_nucl 12.3333, nucl 9.5, cyto_mito 7.83333, E.R. 4
fgenesh2_pg.C_scaffold_44000033	vacu 10, chlo 2, extr 2	extr 13, plas 11, E.R. 5
fgenesh2_pg.C_scaffold_50000038	extr 5, E.R. 4, vacu 3, chlo 1, nucl 1	extr 13, pero 8, E.R. 6, lyso 5
fgenesh2_pg.C_scaffold_52000018	cyto 10, pero 3	cyto 15.5, cyto_nucl 12, nucl 7.5, mito 5
fgenesh2_pg.C_scaffold_6000007	chlo 9.5, chlo_mito 7.5, mito 4.5	mito 26, nucl 4
fgenesh2_pg.C_scaffold_6000346	chlo 7, E.R. 3, vacu 2, E.R._plas 2, cyto_E.R. 2	cyto 10, E.R._mito 7.5, cyto_pero 7.5, mito_pero 7.33333, mito 6.5, pero 4.5
fgenesh2_pg.C_scaffold_62000063	cyto 8, chlo 4, cyto_nucl 4, cyto_E.R. 4, cyto_plas 4	cyto 24.5, cyto_nucl 13, mito 5
fgenesh2_pg.C_scaffold_67000063	chlo 3, cyto 2, vacu 2, E.R. 2, chlo_mito 2, E.R._vacu 2, cyto_E.R. 2	cyto 14.5, cyto_nucl 12.5, nucl 9.5, mito 3, pero 2, E.R._mito 2
fgenesh2_pg.C_scaffold_7000173	chlo 12, mito 1, extr 1	extr 26, lyso 5
fgenesh2_pg.C_scaffold_79000026	nucl 8, cyto 4, cysk_nucl 4, nucl_plas 4	nucl 22.5, cyto_nucl 17, cyto 6.5
fgenesh2_pg.C_scaffold_80000025	cyto 8, chlo 6	cyto 16.5, cyto_nucl 12, nucl 6.5, mito 4, cysk 3
gwH.1.129.1	cyto 11, mito 1, plas 1, pero 1, mito_plas 1	cyto 15, cyto_nucl 11, pero 7, nucl 5, mito 2, cysk 2
gwH.2.51.1	cyto 6, chlo 5, mito 2	cyto 24, cyto_nucl 13.5, mito 4
gwH.28.182.1	chlo 10, mito 3	cyto 14, cyto_nucl 13, mito 8, nucl 6
gwH.33.76.1	cyto 9, nucl 4	cyto 15.5, cyto_nucl 15.5, nucl 10.5, pero 4
gwH.52.2.1	cyto 10, chlo 1, nucl 1, vacu 1, mito_plas 1	cyto 13.5, cyto_nucl 13.5, nucl 12.5, cysk 5
gwH.8.10.1	chlo 5, cyto 5, mito_plas 1.83333, mito 1.5, nucl_plas 1.33333	cyto 16, nucl 7, mito 3, pero 3, mito_pero 3
gwW.1.690.1	chlo 8, mito 4, nucl 1, cyto 1, cyto_nucl 1	mito 11, extr 8, cyto 7, nucl 4, extr_plas 4
gwW.27.79.1	chlo 11, mito 2	cyto_mito 10.1667, cyto 10, mito 10, cyto_nucl 9.5
gwW.38.101.1	chlo 13	mito 15, cyto_nucl 8.5, mito_pero 8.5, cyto 7
HAL_estExt_fgenesh2_kg.C_190083	cyto 5, pero 4, mito 3.5, chlo_mito 3	cyto 15.5, cyto_nucl 12, nucl 5.5, extr 5, pero 3
HAL_estExt_GenewiseW_1.C_10190	cyto 9, cysk 2, mito 1, plas 1, pero 1, cysk_nucl 1, mito_plas 1	cyto 27.5, cyto_nucl 15.5
HAN_159065	plas 11, vacu 1, E.R. 1, pero 1, E.R._vacu 1	plas 28, E.R. 3
JLM_162926	nucl 9, chlo 2, cyto 1, mito 1, plas 1, mito_plas 1, cyto_plas 1	nucl 18, cyto 13
LOH_163105	chlo 13	mito 18.5, cyto_mito 14.5, cyto 9.5
LOH_estExt_fgenesh2_kg.C_710008	mito 9.5, chlo_mito 7, chlo 3.5	mito 17, nucl 10, cyto 5
MAY_157237	mito 8, chlo 6	mito 28.5, cyto_mito 16
MHS_53765321	chlo 7, mito 7, chlo_mito 7	mito 29.5, cyto_mito 17.5
MHS_Chlre2_kg.scaffold_27000167	pero 7, cyto 3, extr 2, cyto_E.R. 2	nucl 10.5, cyto_nucl 9.33333, cyto 7, cyto_pero 6.33333, pero 4.5, mito 3, lyso 3
MHS_Chlre2_kg.scaffold_3000249	chlo 14	mito 25.5, cyto_mito 14.5, cyto 2.5
MHS_Chlre2_kg.scaffold_34000101	chlo 11, mito 3	mito 15, cyto 10, mito_nucl 10
MHS_Chlre2_kg.scaffold_6000003	chlo 9, cyto 2, mito 2	mito 25, extr 2, cyto 2, pero 2, cyto_pero 2
MHS_e_gwW.10.155.1	chlo 9, mito 4	mito 27, cyto_mito 16.5, cyto 4
MHS_e_gwW.19.61.1	nucl 5, chlo 3, plas 3, vacu 3	cyto 9, nucl 6, mito 6, plas 5.5, mito_pero 5.5, extr_plas 3.5, pero 3
MHS_e_gwW.21.19.1	mito 6, chlo 5, cyto 3, cyto_mito 3, mito_plas 3	mito 31
MHS_e_gwW.3.476.1	cysk 10, cyto 2, chlo 1, pero 1, cyto_nucl 1, cyto_E.R. 1, cyto_plas 1	cyto 13, nucl 11, cysk 4, mito 1, E.R. 1, lyso 1, golg 1, E.R._mito 1, E.R._golg 1
MHS_estExt_fgenesh2_pg.C_30282	chlo 11, nucl 1, cyto 1, mito 1, cyto_nucl 1	mito 15, cyto 11, cyto_nucl 10, nucl 5
MHS_estExt_fgenesh2_pg.C_50170	chlo 7, mito 5, cyto 2	mito 25.5, cyto_mito 14, nucl 3
MHS_estExt_GenewiseH_1.C_190100	cyto 12, mito 1, cysk_nucl 1	mito 25, pero 4
MHS_estExt_GenewiseH_1.C_240017	cyto 8, pero 2, nucl 1, mito 1, plas 1, cysk 1, cysk_nucl 1, nucl_plas 1, cysk_plas 1, mito_plas 1	cyto 18.5, cyto_golg 10, nucl 7, extr 2, mito 2, pero 2, mito_pero 2
MHS_estExt_GenewiseH_1.C_30046	mito 7.5, chlo_mito 6.5, chlo 4.5	mito 25.5, mito_pero 14, nucl 2.5, cyto_nucl 2.5
MHS_estExt_gwp_1H.C_180145	mito 7, chlo 6	nucl 18.5, cyto_nucl 12.5, mito 8, cyto 5.5
MHS_estExt_gwp_1H.C_40150	cyto 9, chlo 2, nucl 1, vacu 1, cysk 1, chlo_mito 1, cysk_nucl 1	cyto_nucl 17.3333, nucl 16, cyto 12.5, cyto_plas 7.5
MHS_estExt_gwp_1W.C_180086	chlo 14	mito 26.5, cyto_mito 15, nucl 3
MHS_estExt_gwp_1W.C_70287	chlo 13	mito 17, nucl 5.5, cyto_nucl 5.5, cyto 4.5, plas 4
MHS_estExt_gwp_1W.C_710047	cyto 12, chlo 2	mito 23, cyto 6
MHS_fgenesh1_pg.C_scaffold_4000080	cyto 6, chlo 3, cyto_E.R. 3, cyto_plas 3	nucl 13, cyto_nucl 12, cyto 9, mito 4, pero 3
MHS_fgenesh2_kg.C_scaffold_40000016	chlo 11, mito 3	mito 30.5, cyto_mito 17.5
MHS_MHS_estExt_gwp_1H.C_250124	nucl 3.5, cyto_nucl 3.5, cyto 2.5, chlo 2, plas 2, E.R. 2, E.R._plas 2	cyto 11.5, cyto_nucl 11.3333, nucl 9, cyto_mito 7.16667, pero 5, plas 3
MTC_157430	chlo 12, nucl 1, mito 1	mito 13.5, cyto_mito 13.1667, cyto 11, cyto_nucl 10, cyto_pero 7.83333, nucl 5.5
MTC_e_gwH.11.338.1	chlo 9, cyto 3, nucl 1, mito 1	plas 27, mito 2
NFW_e_gwH.3.243.1	chlo 6, nucl 5, mito 3	mito 13.5, cyto_mito 9.66667, nucl 7, cyto_pero 4.83333, cyto 4.5, extr 4
OVA_1_fgenesh1_pg.C_scaffold_25000039	chlo 10, mito 2, extr 2	extr 9, plas 8, E.R. 5, cyto 3.5, cyto_pero 3.5, E.R._golg 3.5
OVA_158827	chlo 11, pero 3	mito 11, extr 7, cyto 5, lyso 5, nucl 4
OVA_160055	chlo 7.5, chlo_mito 6.5, mito 4.5	mito 21.5, cyto_mito 13, cyto_nucl 4.33333, extr 3, cyto 3
OVA_162112	mito 8, nucl 5	nucl 18.5, cyto_nucl 16.5, cyto 9.5
OVA_164599	cyto 13	cyto 14, mito 12, cyto_nucl 10.5, nucl 5
OVA_166914	nucl 10, cyto 2, plas 1, E.R._vacu 1, cyto_pero 1	nucl 21, cyto_nucl 17.5, cyto 10
OVA_172031	chlo 6, mito 5.5, cyto_mito 3.5, nucl 1, cysk 1, cysk_nucl 1	mito 15.5, nucl 11.5, cyto_mito 11, cyto_nucl 9.83333
OVA_2_SAN_estExt_fgenesh2_kg.C_340012	cyto 7, chlo 5, mito 2	cyto 12.5, cyto_nucl 11.5, nucl 9.5, pero 5, mito 4
OVA_acegs_kg.scaffold_11000018	mito 8, chlo 5	mito 22.5, cyto_mito 13, plas 3, golg 3
OVA_acegs_kg.scaffold_14000095	cyto 10, pero 2, chlo 1.5, chlo_mito 1.5	cyto 19.5, cyto_nucl 12, E.R._mito 5.5, mito 5, nucl 3.5
OVA_acegs_kg.scaffold_18000068	mito 9.5, chlo_mito 7.5, chlo 4.5	mito 26.5, cyto_mito 16.8333, cyto 4
OVA_Chlre2_kg.scaffold_100000017	chlo 5, vacu 4, nucl 2, E.R._vacu 2	extr 9.5, extr_plas 6.5, cyto 5.5, cyto_pero 5.5, mito_pero 4.33333, E.R. 4, pero 4, nucl 3
OVA_Chlre2_kg.scaffold_10000257	chlo 7, vacu 3, nucl 2, mito 1, extr 1, cyto_nucl 1, cysk_nucl 1, nucl_plas 1	extr 14, E.R. 7.5, E.R._golg 7, golg 5.5, lyso 5
OVA_Chlre2_kg.scaffold_1000678	pero 9, nucl 4	plas 31
OVA_Chlre2_kg.scaffold_2000198	pero 5, chlo 4, mito 3, vacu 2	plas 12, mito 5, E.R. 5, lyso 5, E.R._mito 5
OVA_Chlre2_kg.scaffold_28000114	chlo 12, mito 2	mito 24, cyto 6
OVA_Chlre2_kg.scaffold_32000054	mito 7, chlo 6	mito 19, cyto 7, nucl 4
OVA_Chlre2_kg.scaffold_32000169	chlo 9, cyto 2, mito 1, plas 1, pero 1, cyto_nucl 1, mito_plas 1, cyto_E.R. 1	mito 14, pero 8, E.R._mito 8
OVA_Chlre2_kg.scaffold_6000167	chlo 10, mito 2, nucl 1, cysk 1, cyto_mito 1, cysk_nucl 1, mito_plas 1	nucl 17.5, cyto_nucl 11.5, mito 10, cyto 4.5
OVA_chlre3.1.536.3.51	chlo 7, mito 5, plas 1, E.R. 1, E.R._plas 1	plas 17, mito 14
OVA_chlre3.14.21.1.1	cyto 9, chlo 3, mito 2	cyto 24, cyto_nucl 14, pero 3, nucl 2, mito 2
OVA_e_gwW.1.699.1	chlo 7, mito 5, cyto 1, pero 1, cyto_pero 1	mito 25.5, cyto_mito 14, nucl 4
OVA_e_gwW.24.27.1	chlo 6, mito 2, E.R. 2, nucl 1.5, cysk_nucl 1.5, E.R._vacu 1.5	nucl 14.5, cyto_nucl 11, cyto 6.5, plas 3, mito 3, pero 3, mito_pero 3
OVA_e_gwW.31.240.1	mito 8, chlo 6	mito 28.5, mito_pero 15.5
OVA_e_gwW.44.59.1	vacu 5, plas 4, extr 2, golg 2, nucl_plas 2, cysk_plas 2, E.R._plas 2, mito_plas 2	plas 15, E.R. 6, extr 3, pero 3, lyso 3, E.R._mito 3
OVA_estExt_fgenesh2_kg.C_330003	mito 9.5, chlo_mito 7.5, chlo 4.5	mito 28.5, cyto_mito 16
OVA_estExt_fgenesh2_kg.C_780016	chlo 8, mito 6	mito 14, plas 4, extr 4, lyso 4, extr_plas 4
OVA_estExt_fgenesh2_pg.C_10788	chlo 9, mito 5	mito 19.5, cyto_mito 13.8333, cyto 7, cyto_nucl 6.83333, nucl 5.5
OVA_estExt_fgenesh2_pg.C_160067	cyto 5, chlo 3, extr 3, nucl 2, chlo_mito 2	cyto 17, cyto_nucl 14.5, nucl 8, extr 4
OVA_estExt_fgenesh2_pg.C_170075	chlo 13	extr 24, mito 3, E.R. 2, golg 2, E.R._golg 2
OVA_estExt_fgenesh2_pg.C_540058	chlo 13	mito 24.5, cyto_mito 13.3333, mito_pero 13.3333
OVA_estExt_fgenesh2_pg.C_800027	cyto 11, nucl 2	cyto 23.5, cyto_nucl 15.5, nucl 6.5
OVA_estExt_fgenesh2_pg.C_880003	chlo 11, mito 2	extr 9.5, extr_plas 9, plas 7.5, mito 5, cyto 3, lyso 3, E.R._mito 3
OVA_estExt_frozen_GeneCatalog.C_100117	E.R. 6, extr 2, golg 2, chlo 1, nucl 1, mito 1, vacu 1, chlo_mito 1, golg_plas 1	extr 17, E.R. 11, E.R._golg 7
OVA_estExt_GenewiseH_1.C_140074	chlo 9, mito 4	mito 16, extr 5, plas 3, E.R. 3, lyso 3
OVA_estExt_GenewiseW_1.C_260153	chlo 5, mito 5, chlo_mito 5	mito 9, nucl 8.5, cyto_nucl 6.5, plas 5, E.R._mito 5, cyto 3.5
OVA_estExt_GenewiseW_1.C_380095	cyto 8, nucl 3, chlo 2	cyto_nucl 16, nucl 15, cyto 13
OVA_estExt_gwp_1H.C_200073	mito 4, cyto 3.5, cyto_pero 3, nucl 2, cyto_mito 2, plas 1.5, pero 1.5, E.R._plas 1.5	cyto 12, pero 7, cyto_plas 7, nucl 5, mito_pero 5
OVA_estExt_gwp_1H.C_390013	nucl 5, cyto 5, cyto_nucl 5	cyto_nucl 14.5, cyto 14, nucl 13, plas 1, extr 1, mito 1, E.R. 1, cysk 1, extr_plas 1, E.R._mito 1, cysk_plas 1
OVA_estExt_gwp_1H.C_630047	E.R. 5, nucl 3, mito 3, E.R._plas 3, cyto_E.R. 3	nucl 10, cyto 9, mito 5, plas 4, pero 2, cysk_plas 2
OVA_estExt_gwp_1W.C_240106	chlo 10, mito 3	mito 30
OVA_fgenesh1_pg.C_scaffold_6000376	chlo 10.5, chlo_mito 7, mito 2.5	mito 20.5, cyto_mito 12.1667, nucl 6, cyto_pero 3.33333, cyto 2.5
OVA_fgenesh2_kg.C_scaffold_30000048	mito 7.5, chlo_mito 7, chlo 5.5	mito 20.5, cyto_mito 13.5, cyto_nucl 7.33333, nucl 6.5
OVA_fgenesh2_pg.C_scaffold_5000250	plas 7, vacu 2, E.R. 2, golg 2, E.R._vacu 2	plas 15, E.R. 7, extr 5, pero 2, lyso 2
OVA_gwH.4.229.1	nucl 7, mito 4, cyto 3	cyto_nucl 15, nucl 14.5, cyto 14.5
OVA_OVA_Chlre2_kg.scaffold_1000589	mito 7, cyto 6	cyto 16.5, cyto_nucl 12, mito 9, nucl 6.5
OVA_OVA_estExt_fgenesh2_pg.C_380142	chlo 3, mito 3, chlo_mito 3, plas 2.5, E.R. 2, cyto_plas 2	plas 25, E.R. 4
OVA_OVA_OVA_estExt_fgenesh2_pg.C_70041	nucl 5, cyto 5, cyto_nucl 5	nucl 14, cyto_nucl 14, cyto 12, extr 5
OVA_SAN_estExt_gwp_1H.C_420043	cyto 7, chlo 2, nucl 2, pero 2	cyto 12.5, cyto_nucl 11.5, mito 9, nucl 7.5
pasa_Sanger_mRNA10072	mito 8, chlo 3, nucl 2	extr 31
pasa_Sanger_mRNA10232	chlo 10, pero 2, cyto 1, mito 1	extr 11, lyso 9, mito 6, pero 3, E.R._mito 3
pasa_Sanger_mRNA10297	chlo 11, cyto 3	extr 8, mito 7, cyto 5.5, cyto_nucl 5.5, pero 5, nucl 4.5
pasa_Sanger_mRNA10429	plas 10, cyto 2, E.R. 2, cyto_E.R. 2	plas 32
pasa_Sanger_mRNA10948	nucl 9, cyto 2, chlo 1, mito 1, plas 1, chlo_mito 1, cyto_pero 1, mito_plas 1, cyto_E.R. 1	extr 13, nucl 7.5, extr_plas 7.5, cyto_nucl 6, lyso 6
pasa_Sanger_mRNA11106	chlo 11, cyto 1, mito 1, vacu 1	cyto 11.5, E.R._mito 7.5, cyto_nucl 7, mito_pero 6.16667, mito 6, extr 4, E.R. 3.5, pero 2.5
pasa_Sanger_mRNA11285	mito 8, chlo 5	nucl 13.5, cyto_nucl 12, cyto 9.5, mito 8
pasa_Sanger_mRNA11336	nucl 12, mito 1, golg 1	nucl 22.5, cyto_nucl 15.5, cyto 5.5
pasa_Sanger_mRNA11673	chlo 13	mito 21, E.R. 3, lyso 3, plas 2, golg 2
pasa_Sanger_mRNA11898	chlo 6, cyto 3, pero 3, chlo_mito 3, cyto_pero 3	cyto 15.5, cyto_nucl 12, mito 6.5, nucl 5.5, E.R._mito 4
pasa_Sanger_mRNA11936	chlo 9, mito 5	mito 25, cyto_mito 14.5, cyto 2, lyso 2
pasa_Sanger_mRNA12061	chlo 3, cyto 2, plas 2, vacu 2, E.R. 2, chlo_mito 2, E.R._vacu 2, E.R._plas 2, cyto_E.R. 2, cyto_plas 2	cyto 13, cyto_nucl 9.83333, cyto_mito 8.83333, nucl 5.5, pero 5, mito 3.5
pasa_Sanger_mRNA12217	mito 6, chlo 5, nucl 2	mito 18, cyto 6, cyto_nucl 5, extr 3, pero 3
pasa_Sanger_mRNA12311	chlo 8, E.R. 3, mito 1, plas 1, vacu 1, mito_plas 1	cyto 14.5, cyto_nucl 9, plas 5, pero 5, extr 3, mito_pero 3
pasa_Sanger_mRNA12389	cyto 9.5, cyto_E.R. 6, nucl 2, E.R. 1.5	cyto 16, mito 14
pasa_Sanger_mRNA12489	cyto 6, chlo 4, nucl 3, cyto_pero 3, cyto_E.R. 3, cyto_plas 3	cyto 21, cyto_nucl 18.5, nucl 8
pasa_Sanger_mRNA12519	cyto 7, mito 4, chlo 3	extr 23, cyto 8
pasa_Sanger_mRNA12605	cyto 4, E.R. 3.5, E.R._plas 3, pero 2, plas 1.5, chlo 1, nucl 1, mito 1, chlo_mito 1	cyto 8.5, cyto_nucl 7.5, nucl 5.5, E.R. 4.5, E.R._mito 4.16667, extr 4, mito_pero 3.83333, pero 3, extr_plas 3
pasa_Sanger_mRNA12727	cyto 5, chlo 3, cyto_plas 3, nucl 2, pero 2	cyto 14, cyto_nucl 12, nucl 8, mito 3, E.R. 3, E.R._mito 3
pasa_Sanger_mRNA12745	chlo 4, vacu 4, mito 2, nucl 1, extr 1, E.R. 1, golg 1, cyto_mito 1, mito_plas 1	extr 16, lyso 8, extr_plas 8
pasa_Sanger_mRNA12911	chlo 11, mito 1, extr 1, vacu 1	extr 23, mito 3, cyto 2.5, cyto_pero 2.5, mito_nucl 2.5
pasa_Sanger_mRNA13030	mito 10.5, chlo_mito 7.5, chlo 3.5	mito 26, cyto 5
pasa_Sanger_mRNA13034	chlo 6, cyto 3, mito 2, pero 2, cyto_plas 2	extr 11, mito 8, pero 7, cyto 3
pasa_Sanger_mRNA13277	chlo 5, mito 4, cyto 3, nucl 1, extr 1	cyto 18, cyto_nucl 15, nucl 6, extr 4, mito 4
pasa_Sanger_mRNA14069	nucl 7, cyto 5, chlo 1, mito 1, chlo_mito 1	nucl 31.5, cyto_nucl 16.5
pasa_Sanger_mRNA14109	mito 8, cyto 3, chlo 2, cyto_nucl 2	cyto 13.5, cyto_nucl 10.5, mito 7, nucl 6.5, extr 4, mito_pero 4
pasa_Sanger_mRNA14168	plas 4.5, golg_plas 4, E.R. 3, golg 2.5, chlo 2, E.R._vacu 2	plas 27, E.R. 4
pasa_Sanger_mRNA14541	cyto 6, nucl 5, mito 3, cyto_pero 3, cyto_E.R. 3, cyto_plas 3	extr 21, cyto_nucl 5, cyto 4.5, mito 4
pasa_Sanger_mRNA14621	cyto 6, cysk 4.5, cysk_plas 3, cyto_E.R. 3	cysk 26, nucl 3, cyto 3, cyto_nucl 3
pasa_Sanger_mRNA15128	chlo 9, E.R. 2, nucl 1, mito 1, golg 1, E.R._vacu 1, E.R._plas 1, cyto_E.R. 1	plas 25, E.R. 3, mito 2, E.R._golg 2
pasa_Sanger_mRNA15184	chlo 14	mito 23.5, cyto_mito 14.6667, mito_pero 12.6667, cyto_nucl 4.66667, nucl 4.5
pasa_Sanger_mRNA15232	E.R. 5, chlo 3, E.R._vacu 3, cyto_E.R. 3	cyto 13, nucl 6, plas 5.5, extr_plas 3.5, pero 3, mito 2, golg 2
pasa_Sanger_mRNA15239	chlo 5, cyto 4, mito 4	mito 13, cyto 10.5, cyto_nucl 6.5, E.R._mito 6.5
pasa_Sanger_mRNA15431	cyto 7, chlo 3, extr 2, pero 1, cysk_nucl 1	cyto 23, nucl 7
pasa_Sanger_mRNA15605	cyto 9, plas 4	plas 19, E.R. 6, mito 4
pasa_Sanger_mRNA15771	chlo 11, mito 1, extr 1, E.R._vacu 1	mito 17, cyto 8.5, E.R._mito 8.5, cyto_nucl 7.5
pasa_Sanger_mRNA15924	chlo 4, mito 3, cyto 2.5, cyto_nucl 2.5, E.R. 2, mito_plas 2	mito 14, mito_pero 8.5, plas 8, nucl 3, cyto 2, lyso 2
pasa_Sanger_mRNA16138	cyto 6, chlo 3, cyto_pero 3, cyto_E.R. 3, cyto_plas 3	cyto 12.5, cyto_nucl 12, nucl 8.5, extr 7
pasa_Sanger_mRNA16513	chlo 10, cyto 2, nucl 1, mito 1, cyto_pero 1, cyto_E.R. 1, cyto_plas 1	nucl 13.5, cyto_nucl 13.5, cyto 10.5, extr 3, mito 2, lyso 2
pasa_Sanger_mRNA16708	chlo 4, cyto 4, nucl 3, vacu 1.5, cysk_nucl 1.5, E.R._vacu 1.5	cyto_nucl 15.5, cyto 14.5, nucl 13.5
pasa_Sanger_mRNA16999	nucl 3, golg 3, chlo 2, plas 2, cyto_nucl 2, cyto 1, mito 1, E.R. 1, pero 1, cyto_pero 1, cysk_plas 1, cyto_E.R. 1	cyto 10.5, cyto_nucl 8.5, pero 6, nucl 5.5, mito_pero 5.5, mito 5
pasa_Sanger_mRNA17033	plas 9, chlo 1, mito 1, E.R. 1, pero 1, cysk 1, chlo_mito 1	plas 24, E.R. 5.5, E.R._golg 3.5
pasa_Sanger_mRNA17241	chlo 13	cyto 9, E.R._mito 7, cyto_pero 7, mito_pero 6.66667, extr 5, mito 5, cyto_nucl 5, cyto_plas 5, cyto_golg 5
pasa_Sanger_mRNA17388	chlo 9, mito 5	mito 11, nucl 7.5, E.R._mito 7.5, plas 6, cyto_nucl 5.5, mito_pero 5.5
pasa_Sanger_mRNA17863	chlo 5, mito 3, E.R. 2.5, E.R._plas 2.5, plas 1.5, cyto_mito 1.5	extr 11, mito 8, E.R._mito 7, cyto 5, lyso 3, cyto_pero 3
pasa_Sanger_mRNA17906	chlo 12, nucl 1, cyto 1, cyto_nucl 1	nucl 14, extr 8, mito_nucl 8, cyto 6
pasa_Sanger_mRNA17978	cyto 6, nucl 4, chlo 2, cysk_nucl 2	nucl 17, cyto_nucl 14.8333, cyto 10.5, cyto_mito 6.16667
pasa_Sanger_mRNA1802	chlo 7, E.R. 2.5, E.R._plas 2.5, mito 2, plas 1.5	extr 7, E.R._mito 6.66667, nucl 5, E.R. 5, mito_pero 4.66667, cyto 4.5, cyto_pero 4.16667, mito 4, extr_plas 4
pasa_Sanger_mRNA18325	chlo 6, cyto 5, nucl 2	nucl 9, mito 9, mito_nucl 9, cyto 6
pasa_Sanger_mRNA18582.1	chlo 14	extr 11, mito 9, pero 5, E.R._mito 5, cyto 2.5, cyto_nucl 2.5
pasa_Sanger_mRNA18702	plas 11, E.R. 2	E.R. 8.5, plas 8, E.R._golg 7, extr 6, golg 4.5, pero 3
pasa_Sanger_mRNA18786	cyto 9, chlo 4	nucl 19, cyto_nucl 16, cyto 7, extr 5
pasa_Sanger_mRNA19056	chlo 11, cyto 1, mito 1, cysk_nucl 1	mito 23, cyto 4, nucl 3, cyto_pero 3
pasa_Sanger_mRNA19306	cyto 9, nucl 1, plas 1, pero 1, cysk 1, golg 1, cysk_nucl 1, nucl_plas 1, golg_plas 1, cysk_plas 1	nucl 21.5, cyto_nucl 16, cyto 9.5
pasa_Sanger_mRNA19610	plas 11, nucl 1, cyto 1, E.R. 1, cyto_nucl 1, cyto_E.R. 1	plas 31
pasa_Sanger_mRNA19814	nucl 11, chlo 2	nucl 25.5, cyto_nucl 17, cyto 5.5
pasa_Sanger_mRNA2054	cyto 7, nucl 2, pero 2, chlo 1, plas 1, vacu 1, cysk_nucl 1	cyto_nucl 11, nucl 10.5, cyto 10.5, mito 9
pasa_Sanger_mRNA20616	chlo 7, cyto 5, nucl 1, vacu 1	cyto_nucl 14, nucl 13, cyto 13, extr 4
pasa_Sanger_mRNA21311	nucl 9, cyto 3, mito 1, cysk 1	nucl 24.5, cyto_nucl 16, cyto 6.5
pasa_Sanger_mRNA21428	chlo 7, extr 3, mito 2, E.R. 1, pero 1, cyto_mito 1, mito_plas 1	plas 30
pasa_Sanger_mRNA21585	chlo 12, cyto 1, mito 1	mito 18, cyto 8, nucl 4, cyto_plas 4, cyto_golg 4
pasa_Sanger_mRNA21670	chlo 6, cyto 4, nucl 3	nucl 11, cyto_nucl 8, extr 6, lyso 6, mito 4, cyto 3, extr_plas 3, mito_pero 3
pasa_Sanger_mRNA22162	chlo 4, nucl 4, mito 3, cyto_nucl 3	extr 17, lyso 6, golg 5, nucl 1, mito 1, E.R. 1, pero 1, E.R._mito 1, mito_pero 1, mito_nucl 1
pasa_Sanger_mRNA22534	cyto 6, chlo 3, pero 3, cyto_E.R. 3	mito 12, nucl 11, cyto_nucl 9.5, cyto 6, E.R._mito 6
pasa_Sanger_mRNA22840	cyto 8, chlo 4, cyto_nucl 4, cyto_pero 4, cyto_E.R. 4, cyto_plas 4	cyto 22.5, cyto_nucl 15.5, nucl 5.5
pasa_Sanger_mRNA22941	cysk 8, cyto 5	cyto 22.5, cyto_nucl 15.3333, cyto_pero 13.8333, nucl 4
pasa_Sanger_mRNA23263.1	chlo 13	mito 18.5, cyto_mito 11.6667, nucl 8, cyto_nucl 6.83333, cyto 3.5
pasa_Sanger_mRNA23276	cyto 6, E.R. 4.5, E.R._vacu 3, cyto_pero 3	extr 28, E.R. 2, lyso 2
pasa_Sanger_mRNA23744	cyto 11, chlo 2	nucl 29.5, cyto_nucl 16
pasa_Sanger_mRNA23869	cyto 8, chlo 5	cyto 14.5, cyto_nucl 10.5, mito 8, extr 6
pasa_Sanger_mRNA23906	plas 9, cyto 2, chlo 1, nucl 1, E.R. 1, cyto_pero 1	plas 26, E.R. 6
pasa_Sanger_mRNA23946	cyto 6, nucl 4, chlo 2, cysk_nucl 2, nucl_plas 2	cyto 20.5, cyto_golg 11, nucl 6, pero 3
pasa_Sanger_mRNA2424	cysk 8, cyto 3, chlo 1, nucl 1, E.R._vacu 1	cyto 20.5, cyto_nucl 15, nucl 6.5, mito 3
pasa_Sanger_mRNA24344	cyto 6, chlo 4, nucl 3, cyto_pero 3, cyto_E.R. 3, cyto_plas 3	cyto 23, cyto_nucl 15, nucl 3, golg 3
pasa_Sanger_mRNA24433	chlo 14	mito 17.5, cyto_mito 11, nucl 8.5, cyto_nucl 6.5, cyto_pero 3.66667, cyto 3
pasa_Sanger_mRNA24488	chlo 14	mito 25, cyto_mito 14, extr 2
pasa_Sanger_mRNA24526	chlo 8, E.R. 3, plas 2	plas 27, E.R. 3
pasa_Sanger_mRNA25026	chlo 6, cyto 5, nucl 1, plas 1, nucl_plas 1, E.R._vacu 1	cyto_nucl 16.5, cyto 14.5, nucl 13.5
pasa_Sanger_mRNA251	mito 6, cyto 2.5, cyto_nucl 2.5, chlo 2, nucl 1.5, vacu 1, golg 1	plas 7, cyto_nucl 6, nucl 5.5, cyto 5.5, mito 5, E.R. 4, pero 2, golg 2
pasa_Sanger_mRNA25143	cyto 6, E.R. 3.5, cyto_nucl 3.5, E.R._plas 3	cyto 7.5, cyto_nucl 7.5, nucl 6.5, E.R. 6, pero 5.5, extr 4, mito_pero 4
pasa_Sanger_mRNA25164	E.R. 5, chlo 3, E.R._vacu 3, E.R._plas 3, cyto_E.R. 3	cyto 10.5, cyto_nucl 9.5, nucl 7.5, E.R. 5, pero 5
pasa_Sanger_mRNA25195	chlo 10, mito 2, vacu 2	plas 18, extr 10, E.R. 2, golg 2, E.R._golg 2
pasa_Sanger_mRNA25397	chlo 10, mito 3	mito 19, cyto 6.5, cyto_nucl 6.5, nucl 5.5
pasa_Sanger_mRNA26414	chlo 6, pero 3, chlo_mito 3, golg 1.5, golg_plas 1.5, cyto_pero 1.5	plas 19, E.R. 9, pero 3
pasa_Sanger_mRNA26529	cyto 7, E.R. 2, chlo 1, nucl 1, mito 1, plas 1, cysk 1, chlo_mito 1, cysk_nucl 1, nucl_plas 1, E.R._vacu 1, cysk_plas 1, mito_plas 1	plas 26, mito 2, E.R. 2, E.R._mito 2
pasa_Sanger_mRNA26657	vacu 10, golg 2, chlo 1, plas 1	extr 9, lyso 8, golg 8, E.R. 4, cyto_golg 4
pasa_Sanger_mRNA26821	cysk 7, plas 3, chlo 1, cyto 1, mito 1, vacu 1, chlo_mito 1	cyto 13, mito_pero 6.5, cyto_plas 6.5, pero 6, mito 5
pasa_Sanger_mRNA26896	chlo 10, nucl 1, cyto 1, mito 1, vacu 1, cyto_nucl 1	cyto 6.5, cyto_pero 6.16667, E.R. 6, extr 5.5, extr_plas 5, pero 4.5, mito_pero 3.83333, plas 3.5, nucl 3, E.R._golg 3
pasa_Sanger_mRNA26991	chlo 11.5, chlo_mito 7.5, mito 2.5	mito 27, mito_pero 15.3333, cyto_mito 14.3333
pasa_Sanger_mRNA27640	cyto 7, mito 4, pero 2, cyto_mito 2, mito_plas 2	cyto 9, nucl 8, mito 8, mito_nucl 8
pasa_Sanger_mRNA27712	chlo 7, cyto 3, mito 2, cyto_nucl 2	extr 16, cyto_nucl 8.5, cyto 8, extr_plas 8
pasa_Sanger_mRNA27990	cyto 6, chlo 4, cyto_nucl 4	cyto 15, cyto_nucl 14.5, nucl 10, extr 2, mito 2
pasa_Sanger_mRNA29002	nucl 9, cyto 2, mito 2	nucl 18, cyto 10, extr 2
pasa_Sanger_mRNA29045	cyto 6, chlo 2, E.R. 2, pero 2, plas 1, vacu 1, chlo_mito 1	plas 25, mito 3, E.R._mito 3
pasa_Sanger_mRNA29143	cyto 11, chlo 1, nucl 1, pero 1	mito 13, nucl 5.5, extr 5, cyto_nucl 5, lyso 4, cyto_pero 3.83333
pasa_Sanger_mRNA2935	chlo 6, plas 2, E.R. 2, E.R._plas 2, cyto 1, mito 1, extr 1, vacu 1, nucl_plas 1, golg_plas 1, cysk_plas 1	extr 9, E.R. 7, cyto 5, mito_pero 4, cyto_plas 4, pero 3.5, E.R._golg 3.5
pasa_Sanger_mRNA29384	chlo 11, mito 2	extr 12, lyso 7, pero 5, mito 3, golg 3
pasa_Sanger_mRNA29743	chlo 13	mito 28.5, cyto_mito 15.5
pasa_Sanger_mRNA29912	cyto 9, pero 2, mito 1, plas 1, E.R._vacu 1, mito_plas 1	cyto 20, cyto_nucl 17, nucl 8
pasa_Sanger_mRNA30119	cyto 14	cyto 21, extr 6, nucl 3, extr_plas 3
pasa_Sanger_mRNA30629	cyto 8, chlo 4, cyto_pero 4, cyto_E.R. 4, cyto_plas 4	cyto_nucl 14, nucl 12.5, cyto 12.5, extr 3
pasa_Sanger_mRNA30735	chlo 7, mito 5, cyto 2	mito 27, nucl 2
pasa_Sanger_mRNA30756	nucl 6, cyto 3.5, mito 3, cysk_nucl 3, nucl_plas 3, cyto_pero 3	cyto 14.5, cyto_mito 9.16667, nucl 5, mito_pero 3.83333, pero 3, plas 2.5, mito 2.5, E.R. 2, extr_plas 2
pasa_Sanger_mRNA30928	cyto 6, mito 6, chlo 2	cyto 13.5, cyto_nucl 10, mito 6, nucl 5.5, extr 5
pasa_Sanger_mRNA310	plas 10, chlo 2, mito 1, pero 1	plas 22, E.R. 3, cyto_nucl 3, nucl 2.5, cyto 2.5
pasa_Sanger_mRNA31337	chlo 7, mito 2, E.R. 2, nucl 1, cyto 1, vacu 1, cyto_nucl 1, cyto_mito 1, E.R._plas 1, mito_plas 1	mito 15, cyto 5.5, cyto_nucl 5.5, nucl 4.5, plas 4
pasa_Sanger_mRNA31450	cyto 9, mito 2, pero 2	cyto 13, extr 6, nucl 6, mito 2, pero 2, cysk 2, mito_pero 2
pasa_Sanger_mRNA31471	chlo 14	mito 23, cyto_mito 14.3333, cyto 3.5, extr 3
pasa_Sanger_mRNA31698	chlo 10, mito 3	mito 27, nucl 2
pasa_Sanger_mRNA31706	chlo 5, extr 4, nucl 3, chlo_mito 3	nucl 20, cyto_nucl 16.5, cyto 11
pasa_Sanger_mRNA31967	cyto 5, nucl 4.5, nucl_plas 3.5, mito 3	nucl 23, cyto_nucl 17, cyto 5
pasa_Sanger_mRNA32376	chlo 13	mito 11.5, cyto_mito 9.33333, mito_nucl 9.33333, nucl 6.5, extr 6
pasa_Sanger_mRNA3256	nucl 5, plas 5, nucl_plas 5	plas 27, cyto 2.5, cyto_nucl 2
pasa_Sanger_mRNA32575	cyto 6, nucl 2, E.R. 2, chlo 1, mito 1, extr 1, golg 1, chlo_mito 1, cysk_nucl 1, nucl_plas 1, E.R._vacu 1, E.R._plas 1	extr 11, mito 8, plas 6, lyso 5, cyto_mito 5
pasa_Sanger_mRNA32741	chlo 9, mito 5	mito 17.5, cyto_mito 13.6667, cyto 8.5, cyto_pero 5.83333
pasa_Sanger_mRNA3300	nucl 7, cyto 4, nucl_plas 4	nucl 20.5, cyto_nucl 13.5, cyto 5.5, extr 5
pasa_Sanger_mRNA34017	chlo 9, cyto 2, mito 2	cyto 16, cyto_nucl 14.8333, cyto_pero 10.3333, nucl 6.5, mito 5
pasa_Sanger_mRNA34120	chlo 11.5, chlo_mito 7.5, mito 2.5	mito 32
pasa_Sanger_mRNA34198	mito 9.5, chlo_mito 7.5, chlo 4.5	mito 29.5, cyto_mito 16.5
pasa_Sanger_mRNA3425	plas 9, E.R. 3, chlo 1, vacu 1	plas 14, E.R. 7.5, extr_plas 7.5, E.R._golg 6.5
pasa_Sanger_mRNA34285	nucl 6.5, cyto_nucl 4.5, mito 3, cyto 1.5, chlo_mito 1.5, cyto_mito 1.5	pero 9, mito 8, cyto 7.5, cyto_nucl 5.5, E.R._mito 5.5
pasa_Sanger_mRNA34492	mito 6, chlo 2, vacu 2, E.R. 2, E.R._vacu 2	extr 10, lyso 9, golg 9, E.R. 2, pero 2
pasa_Sanger_mRNA3462	nucl 4, chlo 3, cyto 3, mito 3, chlo_mito 3	extr 12, cyto 10.5, cyto_nucl 9, nucl 4.5, mito 4
pasa_Sanger_mRNA34632	mito 9.5, chlo_mito 7.5, chlo 4.5	mito 23.5, cyto_mito 14, nucl 4
pasa_Sanger_mRNA34807	chlo 5, mito 5, chlo_mito 5	extr 16, cyto_nucl 9.33333, cyto 8, extr_plas 8
pasa_Sanger_mRNA3488	nucl 7, cyto 4, pero 2, cyto_E.R. 2, cyto_plas 2	E.R. 17, extr 5, mito 3, lyso 3, extr_plas 3
pasa_Sanger_mRNA34882	chlo 10, mito 4	mito 22.5, mito_pero 13.5, pero 3.5, cyto 3, cyto_nucl 3
pasa_Sanger_mRNA35191	plas 6, vacu 3, E.R. 3, golg_plas 3, E.R._vacu 3, cysk_plas 3, mito_plas 3	cyto 20, cyto_nucl 14.5, nucl 7, pero 2
pasa_Sanger_mRNA35477	extr 4, cyto 3.5, cyto_nucl 2.5, chlo 2, E.R. 2, mito 1, plas 1, E.R._vacu 1, mito_plas 1	mito 13.5, E.R._mito 12.3333, cyto_mito 9, extr 6, E.R. 5, plas 3
pasa_Sanger_mRNA3590	chlo 5, nucl 3.5, cyto 3, chlo_mito 3, nucl_plas 3	cyto_nucl 15, nucl 13, cyto 13, mito 4
pasa_Sanger_mRNA387	chlo 7, mito 3, golg 2, nucl 1, cysk 1, cysk_nucl 1, golg_plas 1	nucl 13, mito 9, cyto 4, E.R. 3, cyto_plas 3
pasa_Sanger_mRNA4676	chlo 10, pero 2, nucl 1, cyto 1, cyto_nucl 1	mito 15, nucl 13, cyto 3
pasa_Sanger_mRNA4736	cyto 11, pero 2	cyto 20.5, cyto_nucl 15, nucl 6.5, extr 3
pasa_Sanger_mRNA4749	cyto 8, nucl 4, cyto_E.R. 4, cyto_plas 4	nucl 15.5, cyto_nucl 14.5, cyto 12.5
pasa_Sanger_mRNA4781	mito 5.5, cyto 5, chlo_mito 4, plas 2	mito 20, cyto 5.5, cyto_nucl 4, pero 3
pasa_Sanger_mRNA4844	chlo 10, mito 4	mito 27, cyto_mito 14.6667, mito_pero 14.3333, nucl 3.5
pasa_Sanger_mRNA489	cyto 13	nucl 16, cyto_nucl 14, cyto 10, cysk 3
pasa_Sanger_mRNA4897	chlo 9, mito 2, E.R. 2	mito 12, cyto 6.5, cyto_nucl 5.5, plas 5, nucl 3.5, E.R. 2, pero 2
pasa_Sanger_mRNA6020	vacu 7, chlo 3, nucl 1, E.R. 1, pero 1, golg 1	extr 19, E.R. 5.5, E.R._golg 5, lyso 4
pasa_Sanger_mRNA6025	mito 10.5, chlo_mito 7.5, chlo 3.5	mito 24.5, cyto_mito 16, cyto 6.5
pasa_Sanger_mRNA6212	chlo 11, mito 3	cyto_nucl 10, mito 9, nucl 8.5, cyto 6.5, extr 6
pasa_Sanger_mRNA6808	cyto 4, chlo 3, nucl 3, cyto_E.R. 3	pero 8.5, cyto_nucl 8.33333, nucl 8, cyto 6.5, mito_pero 6.33333, cyto_mito 5.5, plas 3, mito 3, E.R. 3
pasa_Sanger_mRNA683	chlo 7, nucl 4, cyto 2, nucl_plas 2	nucl 25, cyto_nucl 16, cyto 5
pasa_Sanger_mRNA6909	chlo 6, vacu 3, extr 2, E.R. 2	cyto 9, extr 8.5, extr_plas 7, plas 4.5, cyto_golg 4.5, pero 4
pasa_Sanger_mRNA6947	chlo 10, cyto 1, mito 1, vacu 1, pero 1, cyto_pero 1	cyto 9, cyto_pero 8.5, mito_pero 6.66667, cyto_plas 6.66667, pero 6.5, cyto_nucl 6.33333, mito 4.5, plas 4
pasa_Sanger_mRNA7106	chlo 7, nucl 3.5, nucl_plas 2.5, mito 2	nucl 18.5, cyto_nucl 16, cyto 10.5
pasa_Sanger_mRNA7721	chlo 13	extr 11, plas 5, lyso 5, mito 4.5, golg 3, cyto_mito 3
pasa_Sanger_mRNA8078	chlo 9, vacu 3, nucl 1, extr 1	cyto 9.5, cyto_nucl 8, nucl 5.5, pero 5, plas 4, extr 4, extr_plas 4
pasa_Sanger_mRNA8115	chlo 8, mito 3, cyto 1, vacu 1, E.R. 1, E.R._vacu 1, cyto_E.R. 1	extr 21, mito 9
pasa_Sanger_mRNA8159	E.R._plas 5, plas 4.5, E.R. 4.5, vacu 2, chlo 1, cyto 1, extr 1	plas 17.5, extr_plas 13.5, extr 8.5, mito 4
pasa_Sanger_mRNA8444	cyto 13	cyto 17.5, cyto_nucl 17.5, nucl 8.5, mito 4
pasa_Sanger_mRNA8856	chlo 7, mito 6	nucl 27, mito 5
pasa_Sanger_mRNA8857	plas 10, chlo 1, nucl 1, cyto 1, E.R. 1, cyto_nucl 1, cyto_E.R. 1	plas 29
pasa_Sanger_mRNA9040	nucl 7.5, nucl_plas 5, cyto 2, plas 1.5, cyto_pero 1.5	nucl 32
pasa_Sanger_mRNA9241	cyto 7, chlo 4, mito 3	mito 18, cyto 7, cyto_nucl 7, nucl 5
pasa_Sanger_mRNA9505	cyto 5.5, cyto_nucl 4.5, nucl 2.5, plas 2, E.R. 2, E.R._plas 2	cyto 16, cyto_nucl 12.5, nucl 7, mito_pero 5, mito 3, pero 3
pasa_Sanger_mRNA9553	cyto 7, chlo 2, mito 2, plas 2, chlo_mito 2, mito_plas 2	cyto_nucl 12, cyto 11, nucl 7, extr 6, mito 5
pasa_Sanger_mRNA9665	cyto 7, chlo 2, nucl 2, mito 2, chlo_mito 2	cyto 16, cyto_nucl 13.5, nucl 9, pero 3
pasa_Sanger_mRNA9746	E.R. 4, extr 3, golg 2, E.R._vacu 2, E.R._plas 2	cyto 12.5, cyto_nucl 11.5, nucl 9.5, plas 4, pero 4
PIE_152973	vacu 9, extr 2, chlo 1, plas 1, E.R. 1, E.R._plas 1	plas 27, mito 5
PIE_161479	cyto 8, nucl 2, mito 2, chlo 1, plas 1, cyto_mito 1, cysk_nucl 1	mito 15, cyto 7, cyto_nucl 6.66667, cyto_pero 5.16667, extr 5
PIE_chlre3.12.6.1.1	mito 5, chlo 4, cyto 4	cyto 18, extr 12
PIE_e_gwH.76.22.1	chlo 10, mito 3	mito 25, extr 3, cyto 1.5, cyto_nucl 1.5, extr_plas 1.5
PIE_e_gwW.42.8.1	chlo 10, mito 4	mito 24, cyto_mito 14.3333, extr 3, cyto_nucl 2.66667, cyto 2.5
RWI_154979	chlo 12, mito 2	mito 28.5, cyto_mito 16
RWI_156349	chlo 11, cyto 1, mito 1, extr 1	cyto 13, cyto_nucl 9.66667, cyto_pero 9.16667, mito 9, nucl 4, pero 3
RWI_chlre3.30.98.1.1	chlo 10, mito 4	mito 25.5, cyto_mito 14.8333, cyto 3, cyto_pero 2.33333
RWI_chlre3.78.3.1.1	chlo 9, mito 4	mito 16.5, cyto_mito 10.5, nucl 6, cyto 3.5, plas 2, golg 2
RWI_e_gwW.6.42.1	chlo 11, mito 3	mito 26, cyto_mito 16.5, cyto 5
RWI_estExt_fgenesh2_pg.C_10626	chlo 9, mito 2.5, cyto_mito 2, nucl 1, cyto 1, cyto_nucl 1	mito 14, nucl 12.5, cyto_nucl 9.5, cyto 5.5
RWI_estExt_fgenesh2_pg.C_270066	chlo 12, mito 1, extr 1	extr 26, lyso 3, cyto 1.5, cyto_nucl 1.5
RWI_estExt_fgenesh2_pg.C_60376	chlo 9, mito 5	mito 16, nucl 10, cyto 5
SAN_861592	pero 5, cyto 3, chlo 2, nucl 2, mito 1, extr 1, cysk_nucl 1, nucl_plas 1	nucl 12, cyto_nucl 12, cyto 10, mito 5, extr 1, E.R. 1, pero 1, lyso 1, golg 1, E.R._golg 1
SAN_e_gwH.19.26.1	chlo 4, nucl 4, cyto 4, cyto_nucl 4	nucl 12.5, cyto_nucl 12, cyto 10.5, pero 4, extr 2, mito 2
SAN_estExt_fgenesh2_pg.C_120137	nucl 9, chlo 1, cyto 1, mito 1, vacu 1, E.R. 1, chlo_mito 1, E.R._vacu 1, cyto_E.R. 1	nucl 9, cyto 8.5, plas 7, extr_plas 5.5, cyto_mito 5.5, pero 3, extr 2
SAN_estExt_fgenesh2_pg.C_160239	chlo 8, mito 4, nucl 1, cyto 1, cyto_nucl 1	mito 21.5, mito_pero 11.5, cyto 4.5, cyto_nucl 4, extr 3
SAN_estExt_fgenesh2_pg.C_310134	chlo 7, cyto 3, nucl 1, mito 1, plas 1, vacu 1, nucl_plas 1, mito_plas 1	cyto_nucl 15.5, nucl 14, cyto 13, extr 2, mito 2
SAN_fgenesh2_pg.C_scaffold_45000013	nucl 4.5, chlo 4, plas 3, cysk_nucl 3, cyto 1, vacu 1	cyto 10, nucl 7, pero 4.5, plas 3.5, extr_plas 3.5, mito_pero 3.5, extr 2.5, E.R. 2
SKA_861959	chlo 8, mito 6	mito 28, nucl 2
SKA_acegs_kg.scaffold_19000031	chlo 8.5, chlo_mito 7, mito 4.5	mito 14, nucl 8, mito_pero 8
SKA_Chlre2_kg.scaffold_1000106	mito 4, cyto 3.5, cyto_nucl 3.5, chlo_mito 3.5, chlo 3	mito 8, cyto_nucl 8, nucl 7.5, cyto 7.5, plas 3, E.R. 3
SKA_Chlre2_kg.scaffold_1000341	chlo 9, nucl 3, cyto 2	mito 10.5, extr 9, nucl 7.5, mito_pero 7, cyto_nucl 5, pero 2.5
SKA_Chlre2_kg.scaffold_1000380	chlo 12, nucl 1, mito 1	mito 13, plas 5.5, extr_plas 5.5, extr 4.5, lyso 4, cyto 2, golg 2, cyto_golg 2
SKA_Chlre2_kg.scaffold_1000693	chlo 8, nucl 4, mito 1, cysk 1	mito 13, nucl 12.5, cyto_nucl 10, cyto 6.5, E.R._mito 6.5, mito_pero 6.5
SKA_Chlre2_kg.scaffold_11000249	chlo 10, mito 3	mito 22, plas 5, extr 2, golg 2
SKA_Chlre2_kg.scaffold_14000038	plas 7, cyto 5, chlo 1, golg 1	plas 31
SKA_Chlre2_kg.scaffold_14000132	chlo 8, nucl 1.5, cysk_nucl 1.5, mito 1, plas 1, vacu 1, golg 1, golg_plas 1, mito_plas 1	nucl 16.5, cyto_nucl 10.5, mito 5, cyto 3.5, mito_pero 3.5
SKA_Chlre2_kg.scaffold_15000162	plas 9, E.R. 2, chlo 1, pero 1, cyto_mito 1, E.R._vacu 1, cyto_E.R. 1	plas 27, E.R. 5
SKA_Chlre2_kg.scaffold_19000208	chlo 14	mito 26, cyto_mito 14.5, extr 1, nucl 1, cyto 1, pero 1, golg 1, cysk_plas 1
SKA_Chlre2_kg.scaffold_20000021	cyto 6, mito 4, nucl 3, cyto_pero 3, cyto_E.R. 3, cyto_plas 3	cyto 13.5, cyto_nucl 12.5, nucl 10.5, mito 4
SKA_Chlre2_kg.scaffold_26000132	chlo 7.5, chlo_mito 5.5, mito 2.5, vacu 2, nucl 1, E.R. 1	mito 19, E.R. 5, plas 4, cyto 3
SKA_Chlre2_kg.scaffold_45000101	plas 8, E.R. 4, nucl_plas 4, cysk_plas 4, mito_plas 4, cyto_plas 4	plas 30
SKA_Chlre2_kg.scaffold_6000171	chlo 8, mito 6	mito 22.5, cyto_mito 13.5, cyto_nucl 4.83333, nucl 3.5, cyto 3
SKA_Chlre2_kg.scaffold_6000249	chlo 7, mito 5.5, cyto_mito 3.5	mito 26.5, cyto_mito 14, nucl 4
SKA_Chlre2_kg.scaffold_62000019	chlo 11, mito 1.5, cyto_mito 1.5	mito 14, cyto 11, nucl 6
SKA_Chlre2_kg.scaffold_67000008	cyto 9, nucl 2, chlo 1, mito 1, plas 1, chlo_mito 1, cysk_nucl 1, mito_plas 1	cyto_nucl 15, nucl 13, cyto 13, mito 3
SKA_Chlre2_kg.scaffold_67000049	chlo 12, mito 1, vacu 1	plas 7, extr 6, E.R. 6, pero 4, E.R._golg 4, cyto_pero 3.83333, mito_pero 3.33333, lyso 3
SKA_Chlre2_kg.scaffold_8000202	plas 11, chlo 1, E.R. 1, pero 1	plas 24, E.R. 4, nucl 1.5, cyto_nucl 1.5
SKA_chlre3.9.157.2.11	cyto 9, mito 2.5, chlo_mito 2.5, chlo 1.5	nucl 12, cyto_nucl 11, cyto 8, mito 5, extr 4
SKA_e_gwH.12.40.1	chlo 7, mito 4, E.R. 2, cyto_mito 2, mito_plas 2	mito 8, plas 6, nucl 6, cyto 3, E.R. 3, cysk_plas 3
SKA_e_gwH.14.233.1	chlo 5, cyto 4, nucl 2, cyto_E.R. 2	nucl 19, cyto_nucl 14, cyto 7, mito 3
SKA_e_gwH.17.70.1	mito 10, chlo 2, cyto 2	extr 26, nucl 3
SKA_e_gwH.25.38.1	cyto 12, chlo 1, nucl 1	extr 17, mito 7, lyso 4, cyto_mito 4, mito_pero 4, mito_nucl 4
SKA_e_gwH.31.56.1	mito 8, chlo 4, cyto_mito 4, mito_plas 4	mito 25, cyto 3.5, cyto_nucl 3.5
SKA_e_gwH.5.243.1	chlo 13	mito 16.5, cyto_mito 13.1667, cyto 8.5, nucl 6, cyto_pero 5.83333
SKA_e_gwW.1.160.1	mito 8.5, cyto_mito 5, chlo 2, nucl 2	mito 22.5, cyto_mito 15, cyto 6.5
SKA_estExt_fgenesh2_kg.C_620002	plas 6.5, E.R. 5, cyto_plas 4, mito 2	plas 27, cyto 2, mito 2, cyto_mito 2
SKA_estExt_fgenesh2_kg.C_790001	chlo 14	mito 28, extr 3
SKA_estExt_fgenesh2_pg.C_110316	chlo 9, plas 2, extr 2	plas 22, E.R. 3, golg 3, E.R._golg 3
SKA_estExt_fgenesh2_pg.C_140076	cyto 6, E.R. 5, vacu 3, cyto_nucl 3, cyto_pero 3, cyto_plas 3	cyto 15, cyto_mito 10.3333, cyto_nucl 9.83333, pero 5, mito 4.5, nucl 3.5, plas 2.5
SKA_estExt_fgenesh2_pg.C_190030	chlo 6, mito 5, nucl 2	mito 20, nucl 6.5, cyto_nucl 5, extr 3
SKA_estExt_fgenesh2_pg.C_20112	chlo 12, extr 2	mito 30.5, cyto_mito 16
SKA_estExt_fgenesh2_pg.C_90054	nucl 5, cyto 3, E.R. 3, nucl_plas 3, cyto_E.R. 3	plas 23.5, extr_plas 13.5, extr 2.5, lyso 2
SKA_estExt_GenewiseW_1.C_20351	chlo 10, cyto 3	cyto_nucl 10.3333, nucl 9.5, mito_nucl 9.5, mito 9, cyto 8
SKA_estExt_GenewiseW_1.C_780029	cyto 9, pero 3, chlo 1, nucl 1	mito 18, cyto 9.5, cyto_nucl 6.5, nucl 2.5
SKA_estExt_gwp_1H.C_1000045	chlo 6, cyto 4, mito 4	extr 14, mito 6, lyso 5, mito_pero 5
SKA_estExt_gwp_1H.C_240205	mito 9.5, chlo_mito 7, chlo 3.5	mito 25, cyto 5.5, cyto_nucl 3.5
SKA_estExt_gwp_1H.C_450020	chlo 13	mito 13, cyto 7, mito_pero 7, cyto_nucl 6.5, E.R._mito 6.5
SKA_estExt_gwp_1H.C_460014	chlo 12, mito 2	mito 16, nucl 5.5, cyto_nucl 5, plas 4, cyto 3.5
SKA_estExt_gwp_1H.C_90216	chlo 8, mito 6	mito 26, cyto_mito 14.5, nucl 3
SKA_estExt_gwp_1H.C_930011	cyto 9, extr 3, chlo 1, cysk 1	cyto 21.5, cyto_nucl 14, mito 6
SKA_estExt_gwp_1W.C_130244	chlo 8.5, chlo_mito 6, mito 2.5, cyto 2	mito 19, nucl 10
SKA_estExt_gwp_1W.C_250055	extr 5, cyto 3, pero 3, cyto_pero 3	plas 31
SKA_fgenesh2_kg.C_scaffold_22000005	mito 8, chlo 5	mito 26.5, cyto_mito 15.5, cyto 3.5
SKA_fgenesh2_kg.C_scaffold_74000005	chlo 7, mito 7, chlo_mito 7	mito 12, E.R. 5, lyso 4, plas 3, cyto 3, cyto_plas 3
SKA_fgenesh2_pg.C_scaffold_1000403	chlo 7, mito 3, extr 3	extr 14, lyso 6, mito 4.5, pero 4, golg 3, cyto_mito 3
SKA_fgenesh2_pg.C_scaffold_9000144	cysk 14	cyto 22.5, cyto_pero 13, cysk 4, mito 3
SKA_gwH.27.9.1	chlo 12, mito 2	mito 22, nucl 7
SKA_MKA_MKA_e_gwH.41.66.1	chlo 8, mito 5	mito 20, cyto 6, nucl 5
STE_1_fgenesh2_pg.C_scaffold_6000387	mito 11, chlo 3	mito 29.5, cyto_mito 16
STE_157250	extr 8, E.R. 3, chlo 1, cyto 1, vacu 1	extr 18, E.R. 6.5, E.R._mito 4.5, pero 3, lyso 3
STE_171583	chlo_mito 7.5, mito 7, chlo 6	mito 28, cyto 3
STE_estExt_fgenesh2_kg.C_40067	chlo 7, mito 7, chlo_mito 7	mito 26, cyto 3
STE_estExt_fgenesh2_kg.C_940012	chlo 4, vacu 3, chlo_mito 3, cyto 2, mito 2, E.R. 2, cyto_E.R. 2	plas 9, extr_plas 7.5, mito 6, extr 4, cyto 4, pero 4, cyto_pero 4, mito_nucl 4
STE_estExt_GenewiseH_1.C_290023	cyto 12, pero 2	cyto 16, cyto_nucl 12.5, mito 9, nucl 5, mito_pero 5
STE_estExt_gwp_1W.C_70227	E.R. 8, extr 3, cyto 1, vacu 1, golg 1	extr 19, E.R. 11
SZI_155440	cyto 9, nucl 2, chlo 1, plas 1, pero 1, cysk_nucl 1	nucl 21, cyto_nucl 17, cyto 11
