# Supplementary material for: Genome-wide functional annotation and structural verification of metabolic ORFeome of Chlamydomonas reinhardtii
Source: BMC Genomics. 2011 Jun 15;12(Suppl 1):S4. doi: 10.1186/1471-2164-12-S1-S4 (PMC3223727; doi:10.1186/1471-2164-12-S1-S4)
Supplement: Additional File 3 — A consolidated set of high confidence subcellular localization predictions made by WoLF PSORT. Subcellular compartments predicted for JGI v4.0 as plant or animal at 0.85 or higher ratio relative to other compartments were selected then consolidated by reporting the prediction with the higher value. [file 1471-2164-12-S1-S4-S3.xls]

## Sheet: Metabolic_Genes_JGIv4_WoLFPSORT
JGI v4 ORF names	Localization	Ratio (reported compartment/all comparments)	Prediction type
pasa_Sanger_mRNA10072	extr	1	animal
estExt_gwp_1H.C_720023	chlo	1	plant
estExt_fgenesh2_pg.C_350033	mito	1	animal
Chlre2_kg.scaffold_1000370	plas	0.931034	animal
estExt_fgenesh2_kg.C_100106	mito	1	animal
e_gwW.18.36.1	chlo	0.857143	plant
estExt_fgenesh1_pm.C_660004	chlo	0.857143	plant
pasa_Sanger_mRNA23263.1	chlo	1	plant
SKA_e_gwH.17.70.1	extr	0.896552	animal
estExt_GenewiseW_1.C_160004	mito	0.933333	animal
SKA_gwH.27.9.1	chlo	0.857143	plant
MHS_estExt_gwp_1W.C_710047	cyto	0.857143	plant
e_gwW.18.161.1	vacu	0.857143	plant
estExt_fgenesh2_pg.C_790013	chlo	1	plant
estExt_fgenesh2_pg.C_40343	mito	1	animal
Chlre2_kg.scaffold_71000041	chlo	1	plant
estExt_gwp_1H.C_10148	chlo	1	plant
estExt_fgenesh2_pg.C_30255	plas	1	animal
au.g8711_t2	plas	1	animal
pasa_Sanger_mRNA3256	plas	0.857143	animal
estExt_fgenesh2_pg.C_20402	mito	0.875	animal
SKA_Chlre2_kg.scaffold_1000380	chlo	0.857143	plant
OVA_Chlre2_kg.scaffold_28000114	chlo	0.857143	plant
estExt_gwp_1W.C_50161	chlo	0.857143	plant
Chlre2_kg.scaffold_7000367	plas	1	animal
pasa_Sanger_mRNA8857	plas	1	animal
estExt_fgenesh2_pg.C_500079	mito	1	animal
SKA_fgenesh2_pg.C_scaffold_9000144	cysk	1	plant
e_gwW.26.24.1	cyto	1	plant
estExt_gwp_1H.C_120143	mito	0.857143	animal
au.g4724_t1	plas	1	animal
pasa_Sanger_mRNA17241	chlo	1	plant
estExt_gwp_1W.C_230107	plas	1	animal
MTC_157430	chlo	0.857143	plant
estExt_fgenesh2_pg.C_160206	chlo	0.857143	plant
e_gwH.26.60.1	plas	0.870968	animal
pasa_Sanger_mRNA24488	chlo	1	plant
estExt_fgenesh1_pg.C_chromosome_110051	chlo	1	plant
estExt_gwp_1H.C_220007	chlo	1	plant
OVA_164599	cyto	1	plant
au.g11067_t1	chlo	1	plant
estExt_gwp_1H.C_220039	chlo	1	plant
acegs_kg.scaffold_24000087	nucl	1	animal
estExt_gwp_1H.C_760005	chlo	1	plant
MHS_Chlre2_kg.scaffold_3000249	chlo	1	plant
BTM_estExt_gwp_1H.C_70304	plas	0.903226	animal
au.g9899_t1	extr	0.862069	animal
estExt_gwp_1H.C_470047	chlo	1	plant
Chlre2_kg.scaffold_3000369	chlo	1	plant
estExt_gwp_1H.C_820015	mito	1	animal
estExt_fgenesh2_kg.C_40087	plas	1	animal
pasa_Sanger_mRNA11336	nucl	0.857143	plant
LOH_163105	chlo	1	plant
gwW.38.101.1	chlo	1	plant
OVA_estExt_fgenesh2_pg.C_540058	chlo	1	plant
fgenesh2_pg.C_scaffold_1000144	plas	0.933333	animal
Chlre2_kg.scaffold_3000469	plas	1	animal
pasa_Sanger_mRNA30119	cyto	1	plant
MHS_e_gwW.21.19.1	mito	1	animal
estExt_GenewiseW_1.C_80164	mito	1	animal
FER_Chlre2_kg.scaffold_33000094	chlo	0.857143	plant
estExt_GenewiseW_1.C_30641	chlo	1	plant
estExt_fgenesh1_pg.C_330065	extr	1	animal
estExt_GenewiseW_1.C_180083	plas	1	animal
estExt_gwp_1W.C_620024	chlo	0.857143	plant
estExt_fgenesh2_pg.C_70a0034	chlo	1	plant
fgenesh2_kg.C_scaffold_3000023	cyto	1	plant
estExt_fgenesh1_pg.C_chromosome_50008	nucl	1	animal
Chlre2_kg.scaffold_53000008	chlo	1	plant
estExt_gwp_1H.C_690005	mito	0.862069	animal
e_gwH.30.116.1	plas	1	animal
acegs_kg.scaffold_4000124	chlo	0.857143	plant
au.g4231_t1	chlo	0.857143	plant
estExt_fgenesh1_pm.C_650001	plas	1	animal
fgenesh1_pg.C_scaffold_2000214	plas	1	animal
Chlre2_kg.scaffold_18000157	chlo	1	plant
estExt_gwp_1H.C_280026	mito	0.866667	animal
e_gwW.9.70.1	cyto	1	plant
e_gwW.63.15.1	plas	0.903226	animal
au.g1374_t1	chlo	1	plant
au.g14614_t1	chlo	1	plant
estExt_fgenesh2_pg.C_180066	plas	1	animal
SKA_estExt_fgenesh2_pg.C_20112	chlo	0.857143	plant
estExt_GenewiseH_1.C_880013	chlo	1	plant
pasa_Sanger_mRNA29743	chlo	1	plant
pasa_Sanger_mRNA31698	mito	0.931034	animal
HAN_159065	plas	0.903226	animal
SKA_e_gwH.25.38.1	cyto	0.857143	plant
estExt_fgenesh1_pg.C_chromosome_10617	chlo	1	plant
estExt_gwp_1W.C_320066	plas	1	animal
Chlre2_kg.scaffold_3000099	cysk	0.857143	plant
estExt_fgenesh2_pg.C_260007	chlo	1	plant
estExt_fgenesh2_kg.C_210015	chlo	0.857143	plant
estExt_gwp_1H.C_780011	cyto	1	plant
estExt_gwp_1H.C_110176	plas	1	animal
estExt_gwp_1H.C_300035	mito	1	animal
e_gwW.9.22.1	nucl	0.862069	animal
Chlre2_kg.scaffold_5000146	plas	1	animal
au.g3549_t1	plas	0.896552	animal
estExt_fgenesh2_pg.C_140096	chlo	1	plant
estExt_gwp_1H.C_120106	mito	1	animal
estExt_fgenesh2_pg.C_20070	cyto	0.857143	plant
OVA_Chlre2_kg.scaffold_1000678	plas	1	animal
pasa_Sanger_mRNA7721	chlo	1	plant
Chlre2_kg.scaffold_2000367	mito	1	plant
estExt_fgenesh2_pg.C_220182	chlo	1	plant
estExt_fgenesh2_kg.C_310047	chlo	1	plant
estExt_gwp_1W.C_10376	mito	1	animal
STE_estExt_GenewiseH_1.C_290023	cyto	0.857143	plant
estExt_fgenesh1_pg.C_chromosome_10653	cyto	0.857143	plant
estExt_fgenesh2_kg.C_140044	chlo	1	plant
pasa_Sanger_mRNA8444	cyto	1	plant
estExt_fgenesh2_kg.C_540006	mito	1	animal
estExt_gwp_1W.C_110392	extr	1	animal
SKA_861959	mito	0.933333	animal
fgenesh2_kg.C_scaffold_17000002	mito	0.866667	animal
pasa_Sanger_mRNA9040	nucl	1	animal
Chlre2_kg.scaffold_1000395	chlo	1	plant
pasa_Sanger_mRNA24526	plas	0.9	animal
estExt_gwp_1H.C_930021	chlo	1	plant
estExt_fgenesh1_pm.C_chromosome_70270	chlo	0.857143	plant
Chlre2_kg.scaffold_24000209	mito	1	animal
estExt_fgenesh2_pg.C_220170	mito	0.857143	plant
estExt_fgenesh2_pg.C_190047	mito	1	animal
e_gwH.21.58.1	cyto	1	plant
Chlre2_kg.scaffold_6000133	plas	1	animal
pasa_Sanger_mRNA14168	plas	0.870968	animal
pasa_Sanger_mRNA11673	chlo	1	plant
fgenesh2_kg.C_scaffold_87000013	cyto	0.857143	plant
fgenesh2_pg.C_scaffold_7000173	chlo	0.857143	plant
estExt_gwp_1H.C_280051	mito	1	animal
Chlre2_kg.scaffold_70a000019	mito	1	animal
Chlre2_kg.scaffold_1000399	mito	1	animal
estExt_fgenesh2_pg.C_320031	plas	0.875	animal
fgenesh2_pg.C_scaffold_29000009	chlo	1	plant
OVA_estExt_gwp_1W.C_240106	mito	1	animal
estExt_fgenesh2_pg.C_70196	mito	1	animal
MHS_estExt_GenewiseH_1.C_190100	mito	0.862069	animal
fgenesh2_pg.C_scaffold_16000196	plas	1	animal
Chlre2_kg.scaffold_2000445	chlo	1	plant
estExt_fgenesh2_pg.C_720023	mito	1	animal
estExt_fgenesh2_pg.C_70324	chlo	1	plant
estExt_gwp_1H.C_20391	mito	1	animal
STE_171583	mito	0.903226	animal
RWI_154979	chlo	0.857143	plant
estExt_fgenesh2_kg.C_100127	chlo	1	plant
estExt_gwp_1W.C_190017	mito	0.903226	animal
estExt_gwp_1W.C_320164	plas	1	animal
estExt_fgenesh1_pm.C_chromosome_80033	extr	0.903226	animal
pasa_Sanger_mRNA19610	plas	1	animal
estExt_fgenesh2_kg.C_360013	chlo	1	plant
estExt_fgenesh2_pg.C_430008	cyto	1	plant
RWI_estExt_fgenesh2_pg.C_270066	chlo	0.857143	plant
Chlre2_kg.scaffold_47000081	plas	1	animal
estExt_fgenesh2_pg.C_260067	plas	1	animal
au.g12951_t1	chlo	1	plant
SKA_estExt_fgenesh2_kg.C_790001	chlo	1	plant
SKA_Chlre2_kg.scaffold_67000049	chlo	0.857143	plant
estExt_gwp_1H.C_240068	chlo	1	plant
BTM_estExt_GenewiseW_1.C_90065	mito	1	animal
estExt_fgenesh2_kg.C_160044	chlo	0.857143	plant
estExt_GenewiseH_1.C_250028	chlo	0.857143	plant
SKA_Chlre2_kg.scaffold_14000038	plas	1	animal
au.g8007_t1	extr	1	animal
SKA_estExt_gwp_1H.C_460014	chlo	0.857143	plant
Chlre2_kg.scaffold_11000222	mito	0.857143	plant
estExt_GenewiseH_1.C_20003	plas	1	animal
estExt_fgenesh1_pm.C_chromosome_20624	chlo	1	plant
SKA_Chlre2_kg.scaffold_19000208	chlo	1	plant
estExt_fgenesh2_kg.C_90017	extr	1	animal
Chlre2_kg.scaffold_3000204	chlo	1	plant
e_gwW.22.48.1	plas	1	animal
pasa_Sanger_mRNA34120	mito	1	animal
estExt_gwp_1H.C_230040	mito	1	animal
Chlre2_kg.scaffold_58000001	nucl	1	plant
pasa_Sanger_mRNA21428	plas	1	animal
SKA_estExt_gwp_1W.C_250055	plas	1	animal
estExt_GenewiseH_1.C_620008	mito	0.870968	animal
au.g11300_t1	chlo	0.857143	plant
estExt_GenewiseW_1.C_870007	chlo	0.857143	plant
e_gwH.1.618.1	cyto	0.857143	plant
estExt_fgenesh2_pg.C_260084	chlo	0.857143	plant
acegs_kg.scaffold_24000066	cyto	0.857143	plant
estExt_GenewiseW_1.C_560018	chlo	1	plant
Chlre2_kg.scaffold_1000710	mito	0.931034	animal
estExt_fgenesh1_pg.C_chromosome_90404	plas	1	animal
e_gwH.4.60.1	cyto	0.896552	animal
pasa_Sanger_mRNA32376	chlo	1	plant
estExt_fgenesh2_pg.C_360009	mito	0.866667	animal
estExt_fgenesh2_kg.C_140006	chlo	1	plant
au.g6290_t1	chlo	0.857143	plant
OVA_estExt_fgenesh2_pg.C_170075	chlo	1	plant
estExt_fgenesh1_pm.C_220036	chlo	1	plant
acegs_kg.scaffold_2000053	plas	1	animal
fgenesh1_pg.C_scaffold_42000064	plas	1	animal
fgenesh2_pg.C_scaffold_6000007	mito	0.866667	animal
estExt_fgenesh2_pg.C_300054	mito	1	animal
fgenesh1_pg.C_scaffold_9000357	mito	0.875	animal
pasa_Sanger_mRNA15184	chlo	1	plant
estExt_fgenesh2_pg.C_30376	mito	1	animal
e_gwW.26.42.1	plas	1	animal
acegs_kg.scaffold_20000058	chlo	1	plant
Chlre2_kg.scaffold_7000099	nucl	1	plant
estExt_fgenesh1_pg.C_chromosome_90147	nucl	1	animal
estExt_fgenesh1_pg.C_chromosome_20261	chlo	0.857143	plant
Chlre2_kg.scaffold_5000304	chlo	1	plant
estExt_fgenesh2_pg.C_1020002	chlo	1	plant
pasa_Sanger_mRNA24433	chlo	1	plant
estExt_fgenesh2_kg.C_70039	cyto	0.857143	plant
estExt_fgenesh2_pg.C_110071	mito	0.866667	animal
FER_fgenesh2_pg.C_scaffold_3000448	chlo	1	plant
estExt_GenewiseH_1.C_640058	cyto	0.857143	plant
Chlre2_kg.scaffold_3000336	mito	1	animal
pasa_Sanger_mRNA21585	chlo	0.857143	plant
estExt_gwp_1H.C_480002	mito	1	animal
estExt_fgenesh2_pg.C_30480	chlo	0.857143	plant
Chlre2_kg.scaffold_1000625	chlo	1	plant
estExt_fgenesh1_pm.C_110016	chlo	1	plant
estExt_fgenesh1_pg.C_230161	chlo	0.857143	plant
e_gwW.45.101.1	plas	0.866667	animal
estExt_fgenesh1_pm.C_270009	chlo	1	plant
SKA_estExt_gwp_1H.C_450020	chlo	1	plant
pasa_Sanger_mRNA10429	plas	1	animal
pasa_Sanger_mRNA31471	chlo	1	plant
acegs_kg.scaffold_5000102	chlo	1	plant
e_gwW.27.98.1	extr	1	animal
au.g9990_t1	cyto	1	plant
Chlre2_kg.scaffold_8000010	mito	1	animal
pasa_Sanger_mRNA23276	extr	0.875	animal
e_gwW.12.195.1	extr	1	animal
estExt_fgenesh2_pg.C_50448	extr	1	animal
estExt_gwp_1W.C_510016	plas	1	animal
Chlre2_kg.scaffold_25000188	mito	0.857143	plant
Chlre2_kg.scaffold_35000078	mito	0.862069	animal
estExt_GenewiseW_1.C_790051	chlo	1	plant
estExt_fgenesh2_pg.C_670072	mito	1	animal
MTC_e_gwH.11.338.1	plas	0.931034	animal
pasa_Sanger_mRNA30735	mito	0.931034	animal
estExt_gwp_1H.C_40197	mito	1	animal
estExt_gwp_1H.C_360031	mito	1	animal
FER_159672	chlo	1	plant
Chlre2_kg.scaffold_4000341	chlo	0.857143	plant
SKA_Chlre2_kg.scaffold_45000101	plas	1	animal
estExt_fgenesh2_kg.C_100038	chlo	1	plant
e_gwW.26.5.1	mito	0.857143	plant
estExt_fgenesh1_pm.C_chromosome_80066	chlo	1	plant
Chlre2_kg.scaffold_21000100	chlo	1	plant
pasa_Sanger_mRNA489	cyto	1	plant
e_gwH.9.247.1	chlo	0.857143	plant
estExt_fgenesh2_pg.C_370038	plas	0.933333	animal
Chlre2_kg.scaffold_17000159	chlo	1	plant
estExt_fgenesh2_pg.C_320104	mito	1	animal
fgenesh1_pg.C_scaffold_16000133	plas	1	animal
e_gwW.20.124.1	cyto	0.857143	plant
au.g12345_t1	mito	0.870968	animal
au.g4234_t1	mito	0.933333	animal
au.g4718_t1	cyto	0.857143	plant
estExt_fgenesh1_pm.C_chromosome_130001	chlo	0.857143	plant
MHS_estExt_gwp_1W.C_180086	chlo	1	plant
OVA_OVA_estExt_fgenesh2_pg.C_380142	plas	0.862069	animal
estExt_fgenesh1_pg.C_chromosome_50132	plas	1	animal
Chlre2_kg.scaffold_79000027	chlo	1	plant
acegs_kg.scaffold_1000038	mito	0.933333	animal
fgenesh2_pg.C_scaffold_2000230	plas	1	animal
estExt_fgenesh2_pg.C_60090	chlo	1	plant
estExt_fgenesh2_pg.C_230116	chlo	1	plant
estExt_gwp_1W.C_200107	chlo	1	plant
estExt_fgenesh2_kg.C_80081	mito	0.931034	animal
estExt_fgenesh2_pg.C_260094	nucl	1	animal
SKA_e_gwH.5.243.1	chlo	1	plant
au.g2651_t1	extr	1	animal
MHS_estExt_gwp_1W.C_70287	chlo	1	plant
estExt_fgenesh1_pg.C_400022	nucl	0.857143	plant
estExt_GenewiseW_1.C_50221	mito	0.903226	animal
estExt_fgenesh2_pg.C_80298	plas	0.896552	animal
e_gwW.89.9.1	plas	0.862069	animal
STE_estExt_fgenesh2_kg.C_40067	mito	0.896552	animal
fgenesh2_pg.C_scaffold_24000003	plas	1	animal
pasa_Sanger_mRNA18582.1	chlo	1	plant
estExt_fgenesh2_kg.C_10196	extr	0.9	animal
estExt_gwp_1W.C_140184	chlo	1	plant
